# Supplementary material for: A chromosome-level genome assembly and intestinal transcriptome of Trypoxylus dichotomus (Coleoptera: Scarabaeidae) to understand its lignocellulose digestion ability
Source: Gigascience. 2022 Jun 28;11:giac059. doi: 10.1093/gigascience/giac059 (PMC9239855; doi:10.1093/gigascience/giac059)
Supplement: giac059_Supplemental_Files [file giac059_supplemental_files.zip]

Archive with 13 entries (13 files):
- Figures S1-2.docx
- Supporting information.docx
- Table S1, 3-5,8&11.docx
- Table S10.xlsx
- Table S12.xlsx
- Table S13.xlsx
- Table S14.xlsx
- Table S15.xlsx
- Table S16.xlsx
- Table S2.xlsx
- Table S6.xls
- Table S7.xls
- Table S9.xlsx
