# Supplementary material for: A chromosome-level genome assembly and intestinal transcriptome of Trypoxylus dichotomus (Coleoptera: Scarabaeidae) to understand its lignocellulose digestion ability
Source: Gigascience. 2022 Jun 28;11:giac059. doi: 10.1093/gigascience/giac059 (PMC9239855; doi:10.1093/gigascience/giac059)
Supplement: giac059_Supplemental_Files [file giac059_supplemental_files.zip › Table S10.xlsx]

## Sheet: enrich.KEGG
A chromosome-level genome assembly and intestinal transcriptome of Trypoxylus dichotomus (Coleoptera: Scarabaeidae) to understand its lignocellulose digestion ability
Table S10. KEGG enrichment.
	ID	Description	GeneRatio	BgRatio	pvalue	p.adjust	qvalue	geneID	Count
ko00981	ko00981	Insect hormone biosynthesis	139/389	413/7786	3.67e-84	5.4e-82	1.85e-82	Trypoxylus_dichotomus_00000464-RA/Trypoxylus_dichotomus_00000523-RA/Trypoxylus_dichotomus_00000524-RA/Trypoxylus_dichotomus_00000525-RA/Trypoxylus_dichotomus_00000526-RA/Trypoxylus_dichotomus_00000527-RA/Trypoxylus_dichotomus_00000529-RA/Trypoxylus_dichotomus_00000530-RA/Trypoxylus_dichotomus_00000531-RA/Trypoxylus_dichotomus_00000722-RA/Trypoxylus_dichotomus_00000723-RA/Trypoxylus_dichotomus_000…	139
ko00901	ko00901	Indole alkaloid biosynthesis	135/389	407/7786	1.61e-80	1.18e-78	4.06e-79	Trypoxylus_dichotomus_00000195-RA/Trypoxylus_dichotomus_00000196-RA/Trypoxylus_dichotomus_00000197-RA/Trypoxylus_dichotomus_00000198-RA/Trypoxylus_dichotomus_00000199-RA/Trypoxylus_dichotomus_00000200-RA/Trypoxylus_dichotomus_00000201-RA/Trypoxylus_dichotomus_00000202-RA/Trypoxylus_dichotomus_00000203-RA/Trypoxylus_dichotomus_00000204-RA/Trypoxylus_dichotomus_00000205-RA/Trypoxylus_dichotomus_000…	135
ko00780	ko00780	Biotin metabolism	111/389	386/7786	1.26e-57	6.18e-56	2.12e-56	Trypoxylus_dichotomus_00000523-RA/Trypoxylus_dichotomus_00000524-RA/Trypoxylus_dichotomus_00000525-RA/Trypoxylus_dichotomus_00000526-RA/Trypoxylus_dichotomus_00000527-RA/Trypoxylus_dichotomus_00000529-RA/Trypoxylus_dichotomus_00000530-RA/Trypoxylus_dichotomus_00000531-RA/Trypoxylus_dichotomus_00000722-RA/Trypoxylus_dichotomus_00000723-RA/Trypoxylus_dichotomus_00000724-RA/Trypoxylus_dichotomus_000…	111
ko00100	ko00100	Steroid biosynthesis	111/389	405/7786	3.18e-55	1.17e-53	4.02e-54	Trypoxylus_dichotomus_00000725-RA/Trypoxylus_dichotomus_00000726-RA/Trypoxylus_dichotomus_00000727-RA/Trypoxylus_dichotomus_00000729-RA/Trypoxylus_dichotomus_00000730-RA/Trypoxylus_dichotomus_00000732-RA/Trypoxylus_dichotomus_00000734-RA/Trypoxylus_dichotomus_00000735-RA/Trypoxylus_dichotomus_00000737-RA/Trypoxylus_dichotomus_00000740-RA/Trypoxylus_dichotomus_00000744-RA/Trypoxylus_dichotomus_000…	111
ko00254	ko00254	Aflatoxin biosynthesis	101/389	329/7786	4.34e-55	1.28e-53	4.38e-54	Trypoxylus_dichotomus_00000464-RA/Trypoxylus_dichotomus_00001016-RA/Trypoxylus_dichotomus_00001251-RA/Trypoxylus_dichotomus_00001252-RA/Trypoxylus_dichotomus_00001253-RA/Trypoxylus_dichotomus_00001254-RA/Trypoxylus_dichotomus_00001255-RA/Trypoxylus_dichotomus_00001256-RA/Trypoxylus_dichotomus_00001257-RA/Trypoxylus_dichotomus_00002029-RA/Trypoxylus_dichotomus_00002030-RA/Trypoxylus_dichotomus_000…	101
ko00950	ko00950	Isoquinoline alkaloid biosynthesis	104/389	355/7786	1.33e-54	3.27e-53	1.12e-53	Trypoxylus_dichotomus_00000464-RA/Trypoxylus_dichotomus_00001016-RA/Trypoxylus_dichotomus_00001251-RA/Trypoxylus_dichotomus_00001252-RA/Trypoxylus_dichotomus_00001253-RA/Trypoxylus_dichotomus_00001254-RA/Trypoxylus_dichotomus_00001255-RA/Trypoxylus_dichotomus_00001256-RA/Trypoxylus_dichotomus_00001257-RA/Trypoxylus_dichotomus_00002029-RA/Trypoxylus_dichotomus_00002030-RA/Trypoxylus_dichotomus_000…	104
ko01057	ko01057	Biosynthesis of type II polyketide products	93/389	297/7786	2.48e-51	5.21e-50	1.79e-50	Trypoxylus_dichotomus_00000722-RA/Trypoxylus_dichotomus_00000723-RA/Trypoxylus_dichotomus_00000724-RA/Trypoxylus_dichotomus_00000728-RA/Trypoxylus_dichotomus_00000732-RA/Trypoxylus_dichotomus_00000733-RA/Trypoxylus_dichotomus_00000737-RA/Trypoxylus_dichotomus_00000740-RA/Trypoxylus_dichotomus_00000766-RA/Trypoxylus_dichotomus_00000768-RA/Trypoxylus_dichotomus_00001016-RA/Trypoxylus_dichotomus_000…	93
ko00140	ko00140	Steroid hormone biosynthesis	102/389	384/7786	5.24e-49	9.63e-48	3.31e-48	Trypoxylus_dichotomus_00000464-RA/Trypoxylus_dichotomus_00001016-RA/Trypoxylus_dichotomus_00001251-RA/Trypoxylus_dichotomus_00001252-RA/Trypoxylus_dichotomus_00001253-RA/Trypoxylus_dichotomus_00001254-RA/Trypoxylus_dichotomus_00001255-RA/Trypoxylus_dichotomus_00001256-RA/Trypoxylus_dichotomus_00001257-RA/Trypoxylus_dichotomus_00002029-RA/Trypoxylus_dichotomus_00002030-RA/Trypoxylus_dichotomus_000…	102
ko00903	ko00903	Limonene and pinene degradation	91/389	312/7786	3.29e-47	5.38e-46	1.85e-46	Trypoxylus_dichotomus_00000523-RA/Trypoxylus_dichotomus_00000524-RA/Trypoxylus_dichotomus_00000525-RA/Trypoxylus_dichotomus_00000526-RA/Trypoxylus_dichotomus_00000527-RA/Trypoxylus_dichotomus_00000529-RA/Trypoxylus_dichotomus_00000530-RA/Trypoxylus_dichotomus_00000531-RA/Trypoxylus_dichotomus_00001016-RA/Trypoxylus_dichotomus_00002029-RA/Trypoxylus_dichotomus_00002030-RA/Trypoxylus_dichotomus_000…	91
ko00902	ko00902	Monoterpenoid biosynthesis	91/389	313/7786	4.46e-47	6.56e-46	2.25e-46	Trypoxylus_dichotomus_00000523-RA/Trypoxylus_dichotomus_00000524-RA/Trypoxylus_dichotomus_00000525-RA/Trypoxylus_dichotomus_00000526-RA/Trypoxylus_dichotomus_00000527-RA/Trypoxylus_dichotomus_00000529-RA/Trypoxylus_dichotomus_00000530-RA/Trypoxylus_dichotomus_00000531-RA/Trypoxylus_dichotomus_00001016-RA/Trypoxylus_dichotomus_00002029-RA/Trypoxylus_dichotomus_00002030-RA/Trypoxylus_dichotomus_000…	91
ko00982	ko00982	Drug metabolism - cytochrome P450	105/389	428/7786	6.31e-47	8.44e-46	2.9e-46	Trypoxylus_dichotomus_00000523-RA/Trypoxylus_dichotomus_00000524-RA/Trypoxylus_dichotomus_00000525-RA/Trypoxylus_dichotomus_00000526-RA/Trypoxylus_dichotomus_00000527-RA/Trypoxylus_dichotomus_00000529-RA/Trypoxylus_dichotomus_00000530-RA/Trypoxylus_dichotomus_00000531-RA/Trypoxylus_dichotomus_00001016-RA/Trypoxylus_dichotomus_00002029-RA/Trypoxylus_dichotomus_00002030-RA/Trypoxylus_dichotomus_000…	105
ko00904	ko00904	Diterpenoid biosynthesis	83/389	262/7786	5.05e-46	6.18e-45	2.13e-45	Trypoxylus_dichotomus_00001016-RA/Trypoxylus_dichotomus_00002029-RA/Trypoxylus_dichotomus_00002030-RA/Trypoxylus_dichotomus_00002303-RA/Trypoxylus_dichotomus_00003009-RA/Trypoxylus_dichotomus_00003010-RA/Trypoxylus_dichotomus_00003019-RA/Trypoxylus_dichotomus_00003020-RA/Trypoxylus_dichotomus_00003021-RA/Trypoxylus_dichotomus_00003022-RA/Trypoxylus_dichotomus_00003023-RA/Trypoxylus_dichotomus_000…	83
ko00999	ko00999	Biosynthesis of various secondary metabolites - part 1	91/389	331/7786	8.46e-45	9.57e-44	3.29e-44	Trypoxylus_dichotomus_00000523-RA/Trypoxylus_dichotomus_00000524-RA/Trypoxylus_dichotomus_00000525-RA/Trypoxylus_dichotomus_00000526-RA/Trypoxylus_dichotomus_00000527-RA/Trypoxylus_dichotomus_00000529-RA/Trypoxylus_dichotomus_00000530-RA/Trypoxylus_dichotomus_00000531-RA/Trypoxylus_dichotomus_00001016-RA/Trypoxylus_dichotomus_00002029-RA/Trypoxylus_dichotomus_00002030-RA/Trypoxylus_dichotomus_000…	91
ko00830	ko00830	Retinol metabolism	92/389	356/7786	8.07e-43	8.47e-42	2.91e-42	Trypoxylus_dichotomus_00000523-RA/Trypoxylus_dichotomus_00000524-RA/Trypoxylus_dichotomus_00000525-RA/Trypoxylus_dichotomus_00000526-RA/Trypoxylus_dichotomus_00000527-RA/Trypoxylus_dichotomus_00000529-RA/Trypoxylus_dichotomus_00000530-RA/Trypoxylus_dichotomus_00000531-RA/Trypoxylus_dichotomus_00001016-RA/Trypoxylus_dichotomus_00002029-RA/Trypoxylus_dichotomus_00002030-RA/Trypoxylus_dichotomus_000…	92
ko00120	ko00120	Primary bile acid biosynthesis	91/389	353/7786	3.12e-42	3.06e-41	1.05e-41	Trypoxylus_dichotomus_00000464-RA/Trypoxylus_dichotomus_00001016-RA/Trypoxylus_dichotomus_00001251-RA/Trypoxylus_dichotomus_00001252-RA/Trypoxylus_dichotomus_00001253-RA/Trypoxylus_dichotomus_00001254-RA/Trypoxylus_dichotomus_00001255-RA/Trypoxylus_dichotomus_00001256-RA/Trypoxylus_dichotomus_00001257-RA/Trypoxylus_dichotomus_00002029-RA/Trypoxylus_dichotomus_00002030-RA/Trypoxylus_dichotomus_000…	91
ko00984	ko00984	Steroid degradation	93/389	389/7786	3.28e-40	3.01e-39	1.04e-39	Trypoxylus_dichotomus_00001016-RA/Trypoxylus_dichotomus_00002029-RA/Trypoxylus_dichotomus_00002030-RA/Trypoxylus_dichotomus_00002303-RA/Trypoxylus_dichotomus_00003009-RA/Trypoxylus_dichotomus_00003010-RA/Trypoxylus_dichotomus_00003019-RA/Trypoxylus_dichotomus_00003020-RA/Trypoxylus_dichotomus_00003021-RA/Trypoxylus_dichotomus_00003022-RA/Trypoxylus_dichotomus_00003023-RA/Trypoxylus_dichotomus_000…	93
ko00980	ko00980	Metabolism of xenobiotics by cytochrome P450	100/389	459/7786	1.46e-39	1.26e-38	4.35e-39	Trypoxylus_dichotomus_00000464-RA/Trypoxylus_dichotomus_00000523-RA/Trypoxylus_dichotomus_00000524-RA/Trypoxylus_dichotomus_00000525-RA/Trypoxylus_dichotomus_00000526-RA/Trypoxylus_dichotomus_00000527-RA/Trypoxylus_dichotomus_00000529-RA/Trypoxylus_dichotomus_00000530-RA/Trypoxylus_dichotomus_00000531-RA/Trypoxylus_dichotomus_00001016-RA/Trypoxylus_dichotomus_00001251-RA/Trypoxylus_dichotomus_000…	100
ko00909	ko00909	Sesquiterpenoid and triterpenoid biosynthesis	63/389	181/7786	1.65e-37	1.35e-36	4.64e-37	Trypoxylus_dichotomus_00000523-RA/Trypoxylus_dichotomus_00000524-RA/Trypoxylus_dichotomus_00000525-RA/Trypoxylus_dichotomus_00000526-RA/Trypoxylus_dichotomus_00000527-RA/Trypoxylus_dichotomus_00000529-RA/Trypoxylus_dichotomus_00000530-RA/Trypoxylus_dichotomus_00000531-RA/Trypoxylus_dichotomus_00001016-RA/Trypoxylus_dichotomus_00002303-RA/Trypoxylus_dichotomus_00003072-RA/Trypoxylus_dichotomus_000…	63
ko00941	ko00941	Flavonoid biosynthesis	71/389	239/7786	4.18e-37	3.24e-36	1.11e-36	Trypoxylus_dichotomus_00000464-RA/Trypoxylus_dichotomus_00000523-RA/Trypoxylus_dichotomus_00000524-RA/Trypoxylus_dichotomus_00000525-RA/Trypoxylus_dichotomus_00000526-RA/Trypoxylus_dichotomus_00000527-RA/Trypoxylus_dichotomus_00000529-RA/Trypoxylus_dichotomus_00000530-RA/Trypoxylus_dichotomus_00000531-RA/Trypoxylus_dichotomus_00001016-RA/Trypoxylus_dichotomus_00001251-RA/Trypoxylus_dichotomus_000…	71
ko00404	ko00404	Staurosporine biosynthesis	65/389	203/7786	3.73e-36	2.74e-35	9.42e-36	Trypoxylus_dichotomus_00000725-RA/Trypoxylus_dichotomus_00000726-RA/Trypoxylus_dichotomus_00000727-RA/Trypoxylus_dichotomus_00000729-RA/Trypoxylus_dichotomus_00000730-RA/Trypoxylus_dichotomus_00000734-RA/Trypoxylus_dichotomus_00000735-RA/Trypoxylus_dichotomus_00000744-RA/Trypoxylus_dichotomus_00000764-RA/Trypoxylus_dichotomus_00000767-RA/Trypoxylus_dichotomus_00001016-RA/Trypoxylus_dichotomus_000…	65
ko00643	ko00643	Styrene degradation	83/389	348/7786	1.31e-35	9.16e-35	3.15e-35	Trypoxylus_dichotomus_00001016-RA/Trypoxylus_dichotomus_00002029-RA/Trypoxylus_dichotomus_00002030-RA/Trypoxylus_dichotomus_00002303-RA/Trypoxylus_dichotomus_00003009-RA/Trypoxylus_dichotomus_00003010-RA/Trypoxylus_dichotomus_00003019-RA/Trypoxylus_dichotomus_00003020-RA/Trypoxylus_dichotomus_00003021-RA/Trypoxylus_dichotomus_00003022-RA/Trypoxylus_dichotomus_00003023-RA/Trypoxylus_dichotomus_000…	83
ko00945	ko00945	Stilbenoid, diarylheptanoid and gingerol biosynthesis	55/389	144/7786	3.2e-35	2.14e-34	7.35e-35	Trypoxylus_dichotomus_00001016-RA/Trypoxylus_dichotomus_00002303-RA/Trypoxylus_dichotomus_00003072-RA/Trypoxylus_dichotomus_00003073-RA/Trypoxylus_dichotomus_00005732-RA/Trypoxylus_dichotomus_00006581-RA/Trypoxylus_dichotomus_00006938-RA/Trypoxylus_dichotomus_00006939-RA/Trypoxylus_dichotomus_00006940-RA/Trypoxylus_dichotomus_00006941-RA/Trypoxylus_dichotomus_00006942-RA/Trypoxylus_dichotomus_000…	55
ko00905	ko00905	Brassinosteroid biosynthesis	55/389	145/7786	4.94e-35	3.15e-34	1.08e-34	Trypoxylus_dichotomus_00001016-RA/Trypoxylus_dichotomus_00002303-RA/Trypoxylus_dichotomus_00003072-RA/Trypoxylus_dichotomus_00003073-RA/Trypoxylus_dichotomus_00005732-RA/Trypoxylus_dichotomus_00006581-RA/Trypoxylus_dichotomus_00006938-RA/Trypoxylus_dichotomus_00006939-RA/Trypoxylus_dichotomus_00006940-RA/Trypoxylus_dichotomus_00006941-RA/Trypoxylus_dichotomus_00006942-RA/Trypoxylus_dichotomus_000…	55
ko00906	ko00906	Carotenoid biosynthesis	83/389	359/7786	1.57e-34	9.61e-34	3.3e-34	Trypoxylus_dichotomus_00001016-RA/Trypoxylus_dichotomus_00002029-RA/Trypoxylus_dichotomus_00002030-RA/Trypoxylus_dichotomus_00002303-RA/Trypoxylus_dichotomus_00003009-RA/Trypoxylus_dichotomus_00003010-RA/Trypoxylus_dichotomus_00003019-RA/Trypoxylus_dichotomus_00003020-RA/Trypoxylus_dichotomus_00003021-RA/Trypoxylus_dichotomus_00003022-RA/Trypoxylus_dichotomus_00003023-RA/Trypoxylus_dichotomus_000…	83
ko00071	ko00071	Fatty acid degradation	91/389	450/7786	4.61e-33	2.71e-32	9.32e-33	Trypoxylus_dichotomus_00000523-RA/Trypoxylus_dichotomus_00000524-RA/Trypoxylus_dichotomus_00000525-RA/Trypoxylus_dichotomus_00000526-RA/Trypoxylus_dichotomus_00000527-RA/Trypoxylus_dichotomus_00000529-RA/Trypoxylus_dichotomus_00000530-RA/Trypoxylus_dichotomus_00000531-RA/Trypoxylus_dichotomus_00001016-RA/Trypoxylus_dichotomus_00002029-RA/Trypoxylus_dichotomus_00002030-RA/Trypoxylus_dichotomus_000…	91
ko00362	ko00362	Benzoate degradation	91/389	456/7786	1.38e-32	7.82e-32	2.69e-32	Trypoxylus_dichotomus_00000523-RA/Trypoxylus_dichotomus_00000524-RA/Trypoxylus_dichotomus_00000525-RA/Trypoxylus_dichotomus_00000526-RA/Trypoxylus_dichotomus_00000527-RA/Trypoxylus_dichotomus_00000529-RA/Trypoxylus_dichotomus_00000530-RA/Trypoxylus_dichotomus_00000531-RA/Trypoxylus_dichotomus_00001016-RA/Trypoxylus_dichotomus_00002029-RA/Trypoxylus_dichotomus_00002030-RA/Trypoxylus_dichotomus_000…	91
ko00232	ko00232	Caffeine metabolism	55/389	165/7786	1.29e-31	7.05e-31	2.42e-31	Trypoxylus_dichotomus_00001016-RA/Trypoxylus_dichotomus_00002303-RA/Trypoxylus_dichotomus_00003072-RA/Trypoxylus_dichotomus_00003073-RA/Trypoxylus_dichotomus_00005732-RA/Trypoxylus_dichotomus_00006581-RA/Trypoxylus_dichotomus_00006938-RA/Trypoxylus_dichotomus_00006939-RA/Trypoxylus_dichotomus_00006940-RA/Trypoxylus_dichotomus_00006941-RA/Trypoxylus_dichotomus_00006942-RA/Trypoxylus_dichotomus_000…	55
ko00402	ko00402	Benzoxazinoid biosynthesis	55/389	175/7786	4.11e-30	2.16e-29	7.41e-30	Trypoxylus_dichotomus_00001016-RA/Trypoxylus_dichotomus_00002303-RA/Trypoxylus_dichotomus_00003072-RA/Trypoxylus_dichotomus_00003073-RA/Trypoxylus_dichotomus_00005732-RA/Trypoxylus_dichotomus_00006581-RA/Trypoxylus_dichotomus_00006938-RA/Trypoxylus_dichotomus_00006939-RA/Trypoxylus_dichotomus_00006940-RA/Trypoxylus_dichotomus_00006941-RA/Trypoxylus_dichotomus_00006942-RA/Trypoxylus_dichotomus_000…	55
ko00130	ko00130	Ubiquinone and other terpenoid-quinone biosynthesis	76/389	354/7786	3.13e-29	1.59e-28	5.46e-29	Trypoxylus_dichotomus_00000523-RA/Trypoxylus_dichotomus_00000524-RA/Trypoxylus_dichotomus_00000525-RA/Trypoxylus_dichotomus_00000526-RA/Trypoxylus_dichotomus_00000527-RA/Trypoxylus_dichotomus_00000529-RA/Trypoxylus_dichotomus_00000530-RA/Trypoxylus_dichotomus_00000531-RA/Trypoxylus_dichotomus_00000725-RA/Trypoxylus_dichotomus_00000726-RA/Trypoxylus_dichotomus_00000727-RA/Trypoxylus_dichotomus_000…	76
ko00943	ko00943	Isoflavonoid biosynthesis	55/389	182/7786	3.94e-29	1.93e-28	6.64e-29	Trypoxylus_dichotomus_00001016-RA/Trypoxylus_dichotomus_00002303-RA/Trypoxylus_dichotomus_00003072-RA/Trypoxylus_dichotomus_00003073-RA/Trypoxylus_dichotomus_00005732-RA/Trypoxylus_dichotomus_00006581-RA/Trypoxylus_dichotomus_00006938-RA/Trypoxylus_dichotomus_00006939-RA/Trypoxylus_dichotomus_00006940-RA/Trypoxylus_dichotomus_00006941-RA/Trypoxylus_dichotomus_00006942-RA/Trypoxylus_dichotomus_000…	55
ko00522	ko00522	Biosynthesis of 12-, 14- and 16-membered macrolides	58/389	209/7786	1.66e-28	7.85e-28	2.7e-28	Trypoxylus_dichotomus_00000732-RA/Trypoxylus_dichotomus_00000737-RA/Trypoxylus_dichotomus_00000740-RA/Trypoxylus_dichotomus_00001016-RA/Trypoxylus_dichotomus_00002303-RA/Trypoxylus_dichotomus_00003072-RA/Trypoxylus_dichotomus_00003073-RA/Trypoxylus_dichotomus_00005732-RA/Trypoxylus_dichotomus_00006581-RA/Trypoxylus_dichotomus_00006938-RA/Trypoxylus_dichotomus_00006939-RA/Trypoxylus_dichotomus_000…	58
ko00073	ko00073	Cutin, suberine and wax biosynthesis	55/389	194/7786	1.46e-27	6.72e-27	2.31e-27	Trypoxylus_dichotomus_00001016-RA/Trypoxylus_dichotomus_00002303-RA/Trypoxylus_dichotomus_00003072-RA/Trypoxylus_dichotomus_00003073-RA/Trypoxylus_dichotomus_00005732-RA/Trypoxylus_dichotomus_00006581-RA/Trypoxylus_dichotomus_00006938-RA/Trypoxylus_dichotomus_00006939-RA/Trypoxylus_dichotomus_00006940-RA/Trypoxylus_dichotomus_00006941-RA/Trypoxylus_dichotomus_00006942-RA/Trypoxylus_dichotomus_000…	55
ko00944	ko00944	Flavone and flavonol biosynthesis	55/389	198/7786	4.56e-27	2.03e-26	6.99e-27	Trypoxylus_dichotomus_00001016-RA/Trypoxylus_dichotomus_00002303-RA/Trypoxylus_dichotomus_00003072-RA/Trypoxylus_dichotomus_00003073-RA/Trypoxylus_dichotomus_00005732-RA/Trypoxylus_dichotomus_00006581-RA/Trypoxylus_dichotomus_00006938-RA/Trypoxylus_dichotomus_00006939-RA/Trypoxylus_dichotomus_00006940-RA/Trypoxylus_dichotomus_00006941-RA/Trypoxylus_dichotomus_00006942-RA/Trypoxylus_dichotomus_000…	55
ko00966	ko00966	Glucosinolate biosynthesis	55/389	204/7786	2.37e-26	1.03e-25	3.53e-26	Trypoxylus_dichotomus_00001016-RA/Trypoxylus_dichotomus_00002303-RA/Trypoxylus_dichotomus_00003072-RA/Trypoxylus_dichotomus_00003073-RA/Trypoxylus_dichotomus_00005732-RA/Trypoxylus_dichotomus_00006581-RA/Trypoxylus_dichotomus_00006938-RA/Trypoxylus_dichotomus_00006939-RA/Trypoxylus_dichotomus_00006940-RA/Trypoxylus_dichotomus_00006941-RA/Trypoxylus_dichotomus_00006942-RA/Trypoxylus_dichotomus_000…	55
ko01059	ko01059	Biosynthesis of enediyne antibiotics	55/389	211/7786	1.5e-25	6.28e-25	2.16e-25	Trypoxylus_dichotomus_00001016-RA/Trypoxylus_dichotomus_00002303-RA/Trypoxylus_dichotomus_00003072-RA/Trypoxylus_dichotomus_00003073-RA/Trypoxylus_dichotomus_00005732-RA/Trypoxylus_dichotomus_00006581-RA/Trypoxylus_dichotomus_00006938-RA/Trypoxylus_dichotomus_00006939-RA/Trypoxylus_dichotomus_00006940-RA/Trypoxylus_dichotomus_00006941-RA/Trypoxylus_dichotomus_00006942-RA/Trypoxylus_dichotomus_000…	55
ko00260	ko00260	Glycine, serine and threonine metabolism	79/389	444/7786	1.19e-24	4.87e-24	1.67e-24	Trypoxylus_dichotomus_00000523-RA/Trypoxylus_dichotomus_00000524-RA/Trypoxylus_dichotomus_00000525-RA/Trypoxylus_dichotomus_00000526-RA/Trypoxylus_dichotomus_00000527-RA/Trypoxylus_dichotomus_00000529-RA/Trypoxylus_dichotomus_00000530-RA/Trypoxylus_dichotomus_00000531-RA/Trypoxylus_dichotomus_00000722-RA/Trypoxylus_dichotomus_00000723-RA/Trypoxylus_dichotomus_00000724-RA/Trypoxylus_dichotomus_000…	79
ko00460	ko00460	Cyanoamino acid metabolism	80/389	469/7786	1.02e-23	4.05e-23	1.39e-23	Trypoxylus_dichotomus_00000523-RA/Trypoxylus_dichotomus_00000524-RA/Trypoxylus_dichotomus_00000525-RA/Trypoxylus_dichotomus_00000526-RA/Trypoxylus_dichotomus_00000527-RA/Trypoxylus_dichotomus_00000529-RA/Trypoxylus_dichotomus_00000530-RA/Trypoxylus_dichotomus_00000531-RA/Trypoxylus_dichotomus_00001016-RA/Trypoxylus_dichotomus_00002303-RA/Trypoxylus_dichotomus_00003072-RA/Trypoxylus_dichotomus_000…	80
ko00910	ko00910	Nitrogen metabolism	61/389	281/7786	1.1e-23	4.24e-23	1.46e-23	Trypoxylus_dichotomus_00000580-RA/Trypoxylus_dichotomus_00000582-RA/Trypoxylus_dichotomus_00000588-RA/Trypoxylus_dichotomus_00000589-RB/Trypoxylus_dichotomus_00000593-RA/Trypoxylus_dichotomus_00000597-RA/Trypoxylus_dichotomus_00001016-RA/Trypoxylus_dichotomus_00002303-RA/Trypoxylus_dichotomus_00003072-RA/Trypoxylus_dichotomus_00003073-RA/Trypoxylus_dichotomus_00005732-RA/Trypoxylus_dichotomus_000…	61
ko00052	ko00052	Galactose metabolism	59/389	343/7786	1.15e-17	4.33e-17	1.49e-17	Trypoxylus_dichotomus_00000049-RA/Trypoxylus_dichotomus_00000051-RA/Trypoxylus_dichotomus_00000464-RA/Trypoxylus_dichotomus_00000523-RA/Trypoxylus_dichotomus_00000524-RA/Trypoxylus_dichotomus_00000525-RA/Trypoxylus_dichotomus_00000526-RA/Trypoxylus_dichotomus_00000527-RA/Trypoxylus_dichotomus_00000529-RA/Trypoxylus_dichotomus_00000530-RA/Trypoxylus_dichotomus_00000531-RA/Trypoxylus_dichotomus_000…	59
ko00627	ko00627	Aminobenzoate degradation	55/389	316/7786	9.73e-17	3.58e-16	1.23e-16	Trypoxylus_dichotomus_00001016-RA/Trypoxylus_dichotomus_00002303-RA/Trypoxylus_dichotomus_00003072-RA/Trypoxylus_dichotomus_00003073-RA/Trypoxylus_dichotomus_00005732-RA/Trypoxylus_dichotomus_00006581-RA/Trypoxylus_dichotomus_00006938-RA/Trypoxylus_dichotomus_00006939-RA/Trypoxylus_dichotomus_00006940-RA/Trypoxylus_dichotomus_00006941-RA/Trypoxylus_dichotomus_00006942-RA/Trypoxylus_dichotomus_000…	55
ko00750	ko00750	Vitamin B6 metabolism	46/389	234/7786	3.31e-16	1.19e-15	4.08e-16	Trypoxylus_dichotomus_00000464-RA/Trypoxylus_dichotomus_00001251-RA/Trypoxylus_dichotomus_00001252-RA/Trypoxylus_dichotomus_00001253-RA/Trypoxylus_dichotomus_00001254-RA/Trypoxylus_dichotomus_00001255-RA/Trypoxylus_dichotomus_00001256-RA/Trypoxylus_dichotomus_00001257-RA/Trypoxylus_dichotomus_00002029-RA/Trypoxylus_dichotomus_00002030-RA/Trypoxylus_dichotomus_00003009-RA/Trypoxylus_dichotomus_000…	46
ko00930	ko00930	Caprolactam degradation	44/389	219/7786	6.59e-16	2.31e-15	7.93e-16	Trypoxylus_dichotomus_00000464-RA/Trypoxylus_dichotomus_00000523-RA/Trypoxylus_dichotomus_00000524-RA/Trypoxylus_dichotomus_00000525-RA/Trypoxylus_dichotomus_00000526-RA/Trypoxylus_dichotomus_00000527-RA/Trypoxylus_dichotomus_00000529-RA/Trypoxylus_dichotomus_00000530-RA/Trypoxylus_dichotomus_00000531-RA/Trypoxylus_dichotomus_00001251-RA/Trypoxylus_dichotomus_00001252-RA/Trypoxylus_dichotomus_000…	44
ko00626	ko00626	Naphthalene degradation	36/389	156/7786	3.65e-15	1.25e-14	4.29e-15	Trypoxylus_dichotomus_00000523-RA/Trypoxylus_dichotomus_00000524-RA/Trypoxylus_dichotomus_00000525-RA/Trypoxylus_dichotomus_00000526-RA/Trypoxylus_dichotomus_00000527-RA/Trypoxylus_dichotomus_00000529-RA/Trypoxylus_dichotomus_00000530-RA/Trypoxylus_dichotomus_00000531-RA/Trypoxylus_dichotomus_00002029-RA/Trypoxylus_dichotomus_00002030-RA/Trypoxylus_dichotomus_00003009-RA/Trypoxylus_dichotomus_000…	36
ko00960	ko00960	Tropane, piperidine and pyridine alkaloid biosynthesis	43/389	225/7786	9.57e-15	3.2e-14	1.1e-14	Trypoxylus_dichotomus_00002029-RA/Trypoxylus_dichotomus_00002030-RA/Trypoxylus_dichotomus_00003009-RA/Trypoxylus_dichotomus_00003010-RA/Trypoxylus_dichotomus_00003019-RA/Trypoxylus_dichotomus_00003020-RA/Trypoxylus_dichotomus_00003021-RA/Trypoxylus_dichotomus_00003022-RA/Trypoxylus_dichotomus_00003023-RA/Trypoxylus_dichotomus_00003025-RA/Trypoxylus_dichotomus_00003026-RA/Trypoxylus_dichotomus_000…	43
ko00900	ko00900	Terpenoid backbone biosynthesis	44/389	244/7786	4.1e-14	1.34e-13	4.6e-14	Trypoxylus_dichotomus_00000464-RA/Trypoxylus_dichotomus_00000523-RA/Trypoxylus_dichotomus_00000524-RA/Trypoxylus_dichotomus_00000525-RA/Trypoxylus_dichotomus_00000526-RA/Trypoxylus_dichotomus_00000527-RA/Trypoxylus_dichotomus_00000529-RA/Trypoxylus_dichotomus_00000530-RA/Trypoxylus_dichotomus_00000531-RA/Trypoxylus_dichotomus_00001251-RA/Trypoxylus_dichotomus_00001252-RA/Trypoxylus_dichotomus_000…	44
ko00281	ko00281	Geraniol degradation	36/389	173/7786	1.11e-13	3.53e-13	1.21e-13	Trypoxylus_dichotomus_00000523-RA/Trypoxylus_dichotomus_00000524-RA/Trypoxylus_dichotomus_00000525-RA/Trypoxylus_dichotomus_00000526-RA/Trypoxylus_dichotomus_00000527-RA/Trypoxylus_dichotomus_00000529-RA/Trypoxylus_dichotomus_00000530-RA/Trypoxylus_dichotomus_00000531-RA/Trypoxylus_dichotomus_00002029-RA/Trypoxylus_dichotomus_00002030-RA/Trypoxylus_dichotomus_00003009-RA/Trypoxylus_dichotomus_000…	36
ko00622	ko00622	Xylene degradation	36/389	179/7786	3.3e-13	1.03e-12	3.55e-13	Trypoxylus_dichotomus_00000523-RA/Trypoxylus_dichotomus_00000524-RA/Trypoxylus_dichotomus_00000525-RA/Trypoxylus_dichotomus_00000526-RA/Trypoxylus_dichotomus_00000527-RA/Trypoxylus_dichotomus_00000529-RA/Trypoxylus_dichotomus_00000530-RA/Trypoxylus_dichotomus_00000531-RA/Trypoxylus_dichotomus_00002029-RA/Trypoxylus_dichotomus_00002030-RA/Trypoxylus_dichotomus_00003009-RA/Trypoxylus_dichotomus_000…	36
ko00040	ko00040	Pentose and glucuronate interconversions	45/389	269/7786	3.44e-13	1.05e-12	3.62e-13	Trypoxylus_dichotomus_00000464-RA/Trypoxylus_dichotomus_00000523-RA/Trypoxylus_dichotomus_00000524-RA/Trypoxylus_dichotomus_00000525-RA/Trypoxylus_dichotomus_00000526-RA/Trypoxylus_dichotomus_00000527-RA/Trypoxylus_dichotomus_00000529-RA/Trypoxylus_dichotomus_00000530-RA/Trypoxylus_dichotomus_00000531-RA/Trypoxylus_dichotomus_00001251-RA/Trypoxylus_dichotomus_00001252-RA/Trypoxylus_dichotomus_000…	45
ko00010	ko00010	Glycolysis / Gluconeogenesis	56/389	405/7786	1.41e-12	4.23e-12	1.45e-12	Trypoxylus_dichotomus_00000464-RA/Trypoxylus_dichotomus_00000523-RA/Trypoxylus_dichotomus_00000524-RA/Trypoxylus_dichotomus_00000525-RA/Trypoxylus_dichotomus_00000526-RA/Trypoxylus_dichotomus_00000527-RA/Trypoxylus_dichotomus_00000529-RA/Trypoxylus_dichotomus_00000530-RA/Trypoxylus_dichotomus_00000531-RA/Trypoxylus_dichotomus_00001251-RA/Trypoxylus_dichotomus_00001252-RA/Trypoxylus_dichotomus_000…	56
ko00072	ko00072	Synthesis and degradation of ketone bodies	28/389	117/7786	1.84e-12	5.42e-12	1.86e-12	Trypoxylus_dichotomus_00002029-RA/Trypoxylus_dichotomus_00002030-RA/Trypoxylus_dichotomus_00003009-RA/Trypoxylus_dichotomus_00003010-RA/Trypoxylus_dichotomus_00003019-RA/Trypoxylus_dichotomus_00003020-RA/Trypoxylus_dichotomus_00003021-RA/Trypoxylus_dichotomus_00003022-RA/Trypoxylus_dichotomus_00003023-RA/Trypoxylus_dichotomus_00003025-RA/Trypoxylus_dichotomus_00003026-RA/Trypoxylus_dichotomus_000…	28
ko00642	ko00642	Ethylbenzene degradation	28/389	119/7786	2.88e-12	8.31e-12	2.86e-12	Trypoxylus_dichotomus_00002029-RA/Trypoxylus_dichotomus_00002030-RA/Trypoxylus_dichotomus_00003009-RA/Trypoxylus_dichotomus_00003010-RA/Trypoxylus_dichotomus_00003019-RA/Trypoxylus_dichotomus_00003020-RA/Trypoxylus_dichotomus_00003021-RA/Trypoxylus_dichotomus_00003022-RA/Trypoxylus_dichotomus_00003023-RA/Trypoxylus_dichotomus_00003025-RA/Trypoxylus_dichotomus_00003026-RA/Trypoxylus_dichotomus_000…	28
ko05202	ko05202	Transcriptional misregulation in cancer	28/389	122/7786	5.53e-12	1.56e-11	5.37e-12	Trypoxylus_dichotomus_00002029-RA/Trypoxylus_dichotomus_00002030-RA/Trypoxylus_dichotomus_00003009-RA/Trypoxylus_dichotomus_00003010-RA/Trypoxylus_dichotomus_00003019-RA/Trypoxylus_dichotomus_00003020-RA/Trypoxylus_dichotomus_00003021-RA/Trypoxylus_dichotomus_00003022-RA/Trypoxylus_dichotomus_00003023-RA/Trypoxylus_dichotomus_00003025-RA/Trypoxylus_dichotomus_00003026-RA/Trypoxylus_dichotomus_000…	28
ko00051	ko00051	Fructose and mannose metabolism	44/389	283/7786	8.63e-12	2.39e-11	8.22e-12	Trypoxylus_dichotomus_00000464-RA/Trypoxylus_dichotomus_00000523-RA/Trypoxylus_dichotomus_00000524-RA/Trypoxylus_dichotomus_00000525-RA/Trypoxylus_dichotomus_00000526-RA/Trypoxylus_dichotomus_00000527-RA/Trypoxylus_dichotomus_00000529-RA/Trypoxylus_dichotomus_00000530-RA/Trypoxylus_dichotomus_00000531-RA/Trypoxylus_dichotomus_00001251-RA/Trypoxylus_dichotomus_00001252-RA/Trypoxylus_dichotomus_000…	44
ko00623	ko00623	Toluene degradation	36/389	199/7786	8.95e-12	2.44e-11	8.37e-12	Trypoxylus_dichotomus_00000523-RA/Trypoxylus_dichotomus_00000524-RA/Trypoxylus_dichotomus_00000525-RA/Trypoxylus_dichotomus_00000526-RA/Trypoxylus_dichotomus_00000527-RA/Trypoxylus_dichotomus_00000529-RA/Trypoxylus_dichotomus_00000530-RA/Trypoxylus_dichotomus_00000531-RA/Trypoxylus_dichotomus_00002029-RA/Trypoxylus_dichotomus_00002030-RA/Trypoxylus_dichotomus_00003009-RA/Trypoxylus_dichotomus_000…	36
ko00061	ko00061	Fatty acid biosynthesis	36/389	214/7786	7.9e-11	2.11e-10	7.25e-11	Trypoxylus_dichotomus_00000523-RA/Trypoxylus_dichotomus_00000524-RA/Trypoxylus_dichotomus_00000525-RA/Trypoxylus_dichotomus_00000526-RA/Trypoxylus_dichotomus_00000527-RA/Trypoxylus_dichotomus_00000529-RA/Trypoxylus_dichotomus_00000530-RA/Trypoxylus_dichotomus_00000531-RA/Trypoxylus_dichotomus_00002029-RA/Trypoxylus_dichotomus_00002030-RA/Trypoxylus_dichotomus_00003009-RA/Trypoxylus_dichotomus_000…	36
ko00624	ko00624	Polycyclic aromatic hydrocarbon degradation	28/389	139/7786	1.51e-10	3.97e-10	1.36e-10	Trypoxylus_dichotomus_00002029-RA/Trypoxylus_dichotomus_00002030-RA/Trypoxylus_dichotomus_00003009-RA/Trypoxylus_dichotomus_00003010-RA/Trypoxylus_dichotomus_00003019-RA/Trypoxylus_dichotomus_00003020-RA/Trypoxylus_dichotomus_00003021-RA/Trypoxylus_dichotomus_00003022-RA/Trypoxylus_dichotomus_00003023-RA/Trypoxylus_dichotomus_00003025-RA/Trypoxylus_dichotomus_00003026-RA/Trypoxylus_dichotomus_000…	28
ko00860	ko00860	Porphyrin and chlorophyll metabolism	49/389	369/7786	1.8e-10	4.64e-10	1.6e-10	Trypoxylus_dichotomus_00000722-RA/Trypoxylus_dichotomus_00000723-RA/Trypoxylus_dichotomus_00000724-RA/Trypoxylus_dichotomus_00000725-RA/Trypoxylus_dichotomus_00000726-RA/Trypoxylus_dichotomus_00000727-RA/Trypoxylus_dichotomus_00000728-RA/Trypoxylus_dichotomus_00000729-RA/Trypoxylus_dichotomus_00000730-RA/Trypoxylus_dichotomus_00000732-RA/Trypoxylus_dichotomus_00000733-RA/Trypoxylus_dichotomus_000…	49
ko05164	ko05164	Influenza A	28/389	144/7786	3.6e-10	9.12e-10	3.13e-10	Trypoxylus_dichotomus_00007857-RA/Trypoxylus_dichotomus_00007858-RA/Trypoxylus_dichotomus_00007859-RA/Trypoxylus_dichotomus_00007860-RA/Trypoxylus_dichotomus_00007861-RA/Trypoxylus_dichotomus_00007862-RA/Trypoxylus_dichotomus_00007863-RA/Trypoxylus_dichotomus_00007864-RA/Trypoxylus_dichotomus_00007865-RA/Trypoxylus_dichotomus_00010750-RA/Trypoxylus_dichotomus_00010753-RA/Trypoxylus_dichotomus_000…	28
ko00640	ko00640	Propanoate metabolism	44/389	326/7786	9.94e-10	2.48e-09	8.51e-10	Trypoxylus_dichotomus_00000464-RA/Trypoxylus_dichotomus_00000523-RA/Trypoxylus_dichotomus_00000524-RA/Trypoxylus_dichotomus_00000525-RA/Trypoxylus_dichotomus_00000526-RA/Trypoxylus_dichotomus_00000527-RA/Trypoxylus_dichotomus_00000529-RA/Trypoxylus_dichotomus_00000530-RA/Trypoxylus_dichotomus_00000531-RA/Trypoxylus_dichotomus_00001251-RA/Trypoxylus_dichotomus_00001252-RA/Trypoxylus_dichotomus_000…	44
ko00350	ko00350	Tyrosine metabolism	49/389	390/7786	1.26e-09	3.08e-09	1.06e-09	Trypoxylus_dichotomus_00000523-RA/Trypoxylus_dichotomus_00000524-RA/Trypoxylus_dichotomus_00000525-RA/Trypoxylus_dichotomus_00000526-RA/Trypoxylus_dichotomus_00000527-RA/Trypoxylus_dichotomus_00000529-RA/Trypoxylus_dichotomus_00000530-RA/Trypoxylus_dichotomus_00000531-RA/Trypoxylus_dichotomus_00002029-RA/Trypoxylus_dichotomus_00002030-RA/Trypoxylus_dichotomus_00002345-RA/Trypoxylus_dichotomus_000…	49
ko00740	ko00740	Riboflavin metabolism	36/389	250/7786	6.51e-09	1.57e-08	5.39e-09	Trypoxylus_dichotomus_00000551-RA/Trypoxylus_dichotomus_00000552-RA/Trypoxylus_dichotomus_00007337-RA/Trypoxylus_dichotomus_00007338-RA/Trypoxylus_dichotomus_00007339-RA/Trypoxylus_dichotomus_00007340-RA/Trypoxylus_dichotomus_00007341-RA/Trypoxylus_dichotomus_00008383-RA/Trypoxylus_dichotomus_00008384-RA/Trypoxylus_dichotomus_00008789-RA/Trypoxylus_dichotomus_00008790-RA/Trypoxylus_dichotomus_000…	36
ko00121	ko00121	Secondary bile acid biosynthesis	28/389	164/7786	7.83e-09	1.86e-08	6.38e-09	Trypoxylus_dichotomus_00002029-RA/Trypoxylus_dichotomus_00002030-RA/Trypoxylus_dichotomus_00003009-RA/Trypoxylus_dichotomus_00003010-RA/Trypoxylus_dichotomus_00003019-RA/Trypoxylus_dichotomus_00003020-RA/Trypoxylus_dichotomus_00003021-RA/Trypoxylus_dichotomus_00003022-RA/Trypoxylus_dichotomus_00003023-RA/Trypoxylus_dichotomus_00003025-RA/Trypoxylus_dichotomus_00003026-RA/Trypoxylus_dichotomus_000…	28
ko00625	ko00625	Chloroalkane and chloroalkene degradation	36/389	253/7786	9e-09	2.07e-08	7.11e-09	Trypoxylus_dichotomus_00000523-RA/Trypoxylus_dichotomus_00000524-RA/Trypoxylus_dichotomus_00000525-RA/Trypoxylus_dichotomus_00000526-RA/Trypoxylus_dichotomus_00000527-RA/Trypoxylus_dichotomus_00000529-RA/Trypoxylus_dichotomus_00000530-RA/Trypoxylus_dichotomus_00000531-RA/Trypoxylus_dichotomus_00002029-RA/Trypoxylus_dichotomus_00002030-RA/Trypoxylus_dichotomus_00003009-RA/Trypoxylus_dichotomus_000…	36
ko00364	ko00364	Fluorobenzoate degradation	28/389	165/7786	9e-09	2.07e-08	7.11e-09	Trypoxylus_dichotomus_00002029-RA/Trypoxylus_dichotomus_00002030-RA/Trypoxylus_dichotomus_00003009-RA/Trypoxylus_dichotomus_00003010-RA/Trypoxylus_dichotomus_00003019-RA/Trypoxylus_dichotomus_00003020-RA/Trypoxylus_dichotomus_00003021-RA/Trypoxylus_dichotomus_00003022-RA/Trypoxylus_dichotomus_00003023-RA/Trypoxylus_dichotomus_00003025-RA/Trypoxylus_dichotomus_00003026-RA/Trypoxylus_dichotomus_000…	28
ko00670	ko00670	One carbon pool by folate	28/389	166/7786	1.03e-08	2.34e-08	8.04e-09	Trypoxylus_dichotomus_00002029-RA/Trypoxylus_dichotomus_00002030-RA/Trypoxylus_dichotomus_00003009-RA/Trypoxylus_dichotomus_00003010-RA/Trypoxylus_dichotomus_00003019-RA/Trypoxylus_dichotomus_00003020-RA/Trypoxylus_dichotomus_00003021-RA/Trypoxylus_dichotomus_00003022-RA/Trypoxylus_dichotomus_00003023-RA/Trypoxylus_dichotomus_00003025-RA/Trypoxylus_dichotomus_00003026-RA/Trypoxylus_dichotomus_000…	28
ko00430	ko00430	Taurine and hypotaurine metabolism	28/389	167/7786	1.19e-08	2.64e-08	9.08e-09	Trypoxylus_dichotomus_00002029-RA/Trypoxylus_dichotomus_00002030-RA/Trypoxylus_dichotomus_00003009-RA/Trypoxylus_dichotomus_00003010-RA/Trypoxylus_dichotomus_00003019-RA/Trypoxylus_dichotomus_00003020-RA/Trypoxylus_dichotomus_00003021-RA/Trypoxylus_dichotomus_00003022-RA/Trypoxylus_dichotomus_00003023-RA/Trypoxylus_dichotomus_00003025-RA/Trypoxylus_dichotomus_00003026-RA/Trypoxylus_dichotomus_000…	28
ko01053	ko01053	Biosynthesis of siderophore group nonribosomal peptides	28/389	170/7786	1.78e-08	3.9e-08	1.34e-08	Trypoxylus_dichotomus_00002029-RA/Trypoxylus_dichotomus_00002030-RA/Trypoxylus_dichotomus_00003009-RA/Trypoxylus_dichotomus_00003010-RA/Trypoxylus_dichotomus_00003019-RA/Trypoxylus_dichotomus_00003020-RA/Trypoxylus_dichotomus_00003021-RA/Trypoxylus_dichotomus_00003022-RA/Trypoxylus_dichotomus_00003023-RA/Trypoxylus_dichotomus_00003025-RA/Trypoxylus_dichotomus_00003026-RA/Trypoxylus_dichotomus_000…	28
ko00998	ko00998	Biosynthesis of various secondary metabolites - part 2	28/389	173/7786	2.64e-08	5.7e-08	1.96e-08	Trypoxylus_dichotomus_00002029-RA/Trypoxylus_dichotomus_00002030-RA/Trypoxylus_dichotomus_00003009-RA/Trypoxylus_dichotomus_00003010-RA/Trypoxylus_dichotomus_00003019-RA/Trypoxylus_dichotomus_00003020-RA/Trypoxylus_dichotomus_00003021-RA/Trypoxylus_dichotomus_00003022-RA/Trypoxylus_dichotomus_00003023-RA/Trypoxylus_dichotomus_00003025-RA/Trypoxylus_dichotomus_00003026-RA/Trypoxylus_dichotomus_000…	28
ko05030	ko05030	Cocaine addiction	13/389	41/7786	4.86e-08	1.04e-07	3.56e-08	Trypoxylus_dichotomus_00002345-RA/Trypoxylus_dichotomus_00002346-RA/Trypoxylus_dichotomus_00002347-RA/Trypoxylus_dichotomus_00002348-RA/Trypoxylus_dichotomus_00002349-RA/Trypoxylus_dichotomus_00002350-RA/Trypoxylus_dichotomus_00002351-RA/Trypoxylus_dichotomus_00002352-RA/Trypoxylus_dichotomus_00002353-RA/Trypoxylus_dichotomus_00002358-RA/Trypoxylus_dichotomus_00002359-RA/Trypoxylus_dichotomus_000…	13
ko04624	ko04624	Toll and Imd signaling pathway	20/389	98/7786	5.41e-08	1.14e-07	3.9e-08	Trypoxylus_dichotomus_00002189-RA/Trypoxylus_dichotomus_00002190-RB/Trypoxylus_dichotomus_00003820-RA/Trypoxylus_dichotomus_00008114-RA/Trypoxylus_dichotomus_00008115-RA/Trypoxylus_dichotomus_00008116-RA/Trypoxylus_dichotomus_00008117-RA/Trypoxylus_dichotomus_00008118-RA/Trypoxylus_dichotomus_00008119-RA/Trypoxylus_dichotomus_00008120-RA/Trypoxylus_dichotomus_00008121-RA/Trypoxylus_dichotomus_000…	20
ko00361	ko00361	Chlorocyclohexane and chlorobenzene degradation	28/389	187/7786	1.46e-07	3.03e-07	1.04e-07	Trypoxylus_dichotomus_00002029-RA/Trypoxylus_dichotomus_00002030-RA/Trypoxylus_dichotomus_00003009-RA/Trypoxylus_dichotomus_00003010-RA/Trypoxylus_dichotomus_00003019-RA/Trypoxylus_dichotomus_00003020-RA/Trypoxylus_dichotomus_00003021-RA/Trypoxylus_dichotomus_00003022-RA/Trypoxylus_dichotomus_00003023-RA/Trypoxylus_dichotomus_00003025-RA/Trypoxylus_dichotomus_00003026-RA/Trypoxylus_dichotomus_000…	28
ko01051	ko01051	Biosynthesis of ansamycins	10/389	26/7786	2.23e-07	4.56e-07	1.57e-07	Trypoxylus_dichotomus_00000725-RA/Trypoxylus_dichotomus_00000726-RA/Trypoxylus_dichotomus_00000727-RA/Trypoxylus_dichotomus_00000729-RA/Trypoxylus_dichotomus_00000730-RA/Trypoxylus_dichotomus_00000734-RA/Trypoxylus_dichotomus_00000735-RA/Trypoxylus_dichotomus_00000744-RA/Trypoxylus_dichotomus_00000764-RA/Trypoxylus_dichotomus_00000767-RA	10
ko00621	ko00621	Dioxin degradation	28/389	197/7786	4.43e-07	8.92e-07	3.07e-07	Trypoxylus_dichotomus_00002029-RA/Trypoxylus_dichotomus_00002030-RA/Trypoxylus_dichotomus_00003009-RA/Trypoxylus_dichotomus_00003010-RA/Trypoxylus_dichotomus_00003019-RA/Trypoxylus_dichotomus_00003020-RA/Trypoxylus_dichotomus_00003021-RA/Trypoxylus_dichotomus_00003022-RA/Trypoxylus_dichotomus_00003023-RA/Trypoxylus_dichotomus_00003025-RA/Trypoxylus_dichotomus_00003026-RA/Trypoxylus_dichotomus_000…	28
ko00790	ko00790	Folate biosynthesis	36/389	303/7786	9.25e-07	1.84e-06	6.32e-07	Trypoxylus_dichotomus_00000464-RA/Trypoxylus_dichotomus_00001251-RA/Trypoxylus_dichotomus_00001252-RA/Trypoxylus_dichotomus_00001253-RA/Trypoxylus_dichotomus_00001254-RA/Trypoxylus_dichotomus_00001255-RA/Trypoxylus_dichotomus_00001256-RA/Trypoxylus_dichotomus_00001257-RA/Trypoxylus_dichotomus_00002029-RA/Trypoxylus_dichotomus_00002030-RA/Trypoxylus_dichotomus_00003009-RA/Trypoxylus_dichotomus_000…	36
ko00524	ko00524	Neomycin, kanamycin and gentamicin biosynthesis	18/389	101/7786	2.07e-06	4.05e-06	1.39e-06	Trypoxylus_dichotomus_00000523-RA/Trypoxylus_dichotomus_00000524-RA/Trypoxylus_dichotomus_00000525-RA/Trypoxylus_dichotomus_00000526-RA/Trypoxylus_dichotomus_00000527-RA/Trypoxylus_dichotomus_00000529-RA/Trypoxylus_dichotomus_00000530-RA/Trypoxylus_dichotomus_00000531-RA/Trypoxylus_dichotomus_00010876-RA/Trypoxylus_dichotomus_00010877-RA/Trypoxylus_dichotomus_00010879-RA/Trypoxylus_dichotomus_000…	18
ko05031	ko05031	Amphetamine addiction	13/389	55/7786	2.11e-06	4.08e-06	1.4e-06	Trypoxylus_dichotomus_00002345-RA/Trypoxylus_dichotomus_00002346-RA/Trypoxylus_dichotomus_00002347-RA/Trypoxylus_dichotomus_00002348-RA/Trypoxylus_dichotomus_00002349-RA/Trypoxylus_dichotomus_00002350-RA/Trypoxylus_dichotomus_00002351-RA/Trypoxylus_dichotomus_00002352-RA/Trypoxylus_dichotomus_00002353-RA/Trypoxylus_dichotomus_00002358-RA/Trypoxylus_dichotomus_00002359-RA/Trypoxylus_dichotomus_000…	13
ko00365	ko00365	Furfural degradation	10/389	33/7786	2.84e-06	5.42e-06	1.86e-06	Trypoxylus_dichotomus_00010876-RA/Trypoxylus_dichotomus_00010877-RA/Trypoxylus_dichotomus_00010879-RA/Trypoxylus_dichotomus_00010880-RA/Trypoxylus_dichotomus_00010881-RA/Trypoxylus_dichotomus_00010882-RA/Trypoxylus_dichotomus_00010883-RA/Trypoxylus_dichotomus_00010884-RA/Trypoxylus_dichotomus_00010885-RA/Trypoxylus_dichotomus_00010886-RA	10
ko00340	ko00340	Histidine metabolism	21/389	136/7786	3.31e-06	6.25e-06	2.15e-06	Trypoxylus_dichotomus_00000523-RA/Trypoxylus_dichotomus_00000524-RA/Trypoxylus_dichotomus_00000525-RA/Trypoxylus_dichotomus_00000526-RA/Trypoxylus_dichotomus_00000527-RA/Trypoxylus_dichotomus_00000529-RA/Trypoxylus_dichotomus_00000530-RA/Trypoxylus_dichotomus_00000531-RA/Trypoxylus_dichotomus_00002345-RA/Trypoxylus_dichotomus_00002346-RA/Trypoxylus_dichotomus_00002347-RA/Trypoxylus_dichotomus_000…	21
ko00280	ko00280	Valine, leucine and isoleucine degradation	36/389	320/7786	3.39e-06	6.3e-06	2.17e-06	Trypoxylus_dichotomus_00000523-RA/Trypoxylus_dichotomus_00000524-RA/Trypoxylus_dichotomus_00000525-RA/Trypoxylus_dichotomus_00000526-RA/Trypoxylus_dichotomus_00000527-RA/Trypoxylus_dichotomus_00000529-RA/Trypoxylus_dichotomus_00000530-RA/Trypoxylus_dichotomus_00000531-RA/Trypoxylus_dichotomus_00002029-RA/Trypoxylus_dichotomus_00002030-RA/Trypoxylus_dichotomus_00003009-RA/Trypoxylus_dichotomus_000…	36
ko04726	ko04726	Serotonergic synapse	13/389	65/7786	1.51e-05	2.78e-05	9.56e-06	Trypoxylus_dichotomus_00002345-RA/Trypoxylus_dichotomus_00002346-RA/Trypoxylus_dichotomus_00002347-RA/Trypoxylus_dichotomus_00002348-RA/Trypoxylus_dichotomus_00002349-RA/Trypoxylus_dichotomus_00002350-RA/Trypoxylus_dichotomus_00002351-RA/Trypoxylus_dichotomus_00002352-RA/Trypoxylus_dichotomus_00002353-RA/Trypoxylus_dichotomus_00002358-RA/Trypoxylus_dichotomus_00002359-RA/Trypoxylus_dichotomus_000…	13
ko00030	ko00030	Pentose phosphate pathway	38/389	371/7786	1.65e-05	3e-05	1.03e-05	Trypoxylus_dichotomus_00002029-RA/Trypoxylus_dichotomus_00002030-RA/Trypoxylus_dichotomus_00003009-RA/Trypoxylus_dichotomus_00003010-RA/Trypoxylus_dichotomus_00003019-RA/Trypoxylus_dichotomus_00003020-RA/Trypoxylus_dichotomus_00003021-RA/Trypoxylus_dichotomus_00003022-RA/Trypoxylus_dichotomus_00003023-RA/Trypoxylus_dichotomus_00003025-RA/Trypoxylus_dichotomus_00003026-RA/Trypoxylus_dichotomus_000…	38
ko05034	ko05034	Alcoholism	13/389	70/7786	3.49e-05	6.25e-05	2.15e-05	Trypoxylus_dichotomus_00002345-RA/Trypoxylus_dichotomus_00002346-RA/Trypoxylus_dichotomus_00002347-RA/Trypoxylus_dichotomus_00002348-RA/Trypoxylus_dichotomus_00002349-RA/Trypoxylus_dichotomus_00002350-RA/Trypoxylus_dichotomus_00002351-RA/Trypoxylus_dichotomus_00002352-RA/Trypoxylus_dichotomus_00002353-RA/Trypoxylus_dichotomus_00002358-RA/Trypoxylus_dichotomus_00002359-RA/Trypoxylus_dichotomus_000…	13
ko00630	ko00630	Glyoxylate and dicarboxylate metabolism	36/389	369/7786	7.82e-05	0.000138477	4.76e-05	Trypoxylus_dichotomus_00000523-RA/Trypoxylus_dichotomus_00000524-RA/Trypoxylus_dichotomus_00000525-RA/Trypoxylus_dichotomus_00000526-RA/Trypoxylus_dichotomus_00000527-RA/Trypoxylus_dichotomus_00000529-RA/Trypoxylus_dichotomus_00000530-RA/Trypoxylus_dichotomus_00000531-RA/Trypoxylus_dichotomus_00002029-RA/Trypoxylus_dichotomus_00002030-RA/Trypoxylus_dichotomus_00003009-RA/Trypoxylus_dichotomus_000…	36
ko00020	ko00020	Citrate cycle (TCA cycle)	41/389	452/7786	0.00012835	0.000224612	7.72e-05	Trypoxylus_dichotomus_00003262-RA/Trypoxylus_dichotomus_00003263-RA/Trypoxylus_dichotomus_00003266-RA/Trypoxylus_dichotomus_00005104-RA/Trypoxylus_dichotomus_00005829-RA/Trypoxylus_dichotomus_00005830-RA/Trypoxylus_dichotomus_00005831-RA/Trypoxylus_dichotomus_00005832-RA/Trypoxylus_dichotomus_00005833-RA/Trypoxylus_dichotomus_00005834-RA/Trypoxylus_dichotomus_00005835-RA/Trypoxylus_dichotomus_000…	41
ko00500	ko00500	Starch and sucrose metabolism	33/389	336/7786	0.000137817	0.000238342	8.19e-05	Trypoxylus_dichotomus_00000551-RA/Trypoxylus_dichotomus_00000552-RA/Trypoxylus_dichotomus_00002569-RA/Trypoxylus_dichotomus_00007337-RA/Trypoxylus_dichotomus_00007338-RA/Trypoxylus_dichotomus_00007339-RA/Trypoxylus_dichotomus_00007340-RA/Trypoxylus_dichotomus_00007341-RA/Trypoxylus_dichotomus_00009121-RA/Trypoxylus_dichotomus_00009363-RB/Trypoxylus_dichotomus_00009814-RA/Trypoxylus_dichotomus_000…	33
ko04728	ko04728	Dopaminergic synapse	13/389	83/7786	0.000215127	0.000367717	0.00012639	Trypoxylus_dichotomus_00002345-RA/Trypoxylus_dichotomus_00002346-RA/Trypoxylus_dichotomus_00002347-RA/Trypoxylus_dichotomus_00002348-RA/Trypoxylus_dichotomus_00002349-RA/Trypoxylus_dichotomus_00002350-RA/Trypoxylus_dichotomus_00002351-RA/Trypoxylus_dichotomus_00002352-RA/Trypoxylus_dichotomus_00002353-RA/Trypoxylus_dichotomus_00002358-RA/Trypoxylus_dichotomus_00002359-RA/Trypoxylus_dichotomus_000…	13
ko04612	ko04612	Antigen processing and presentation	9/389	43/7786	0.000219149	0.000370286	0.000127273	Trypoxylus_dichotomus_00007857-RA/Trypoxylus_dichotomus_00007858-RA/Trypoxylus_dichotomus_00007859-RA/Trypoxylus_dichotomus_00007860-RA/Trypoxylus_dichotomus_00007861-RA/Trypoxylus_dichotomus_00007862-RA/Trypoxylus_dichotomus_00007863-RA/Trypoxylus_dichotomus_00007864-RA/Trypoxylus_dichotomus_00007865-RA	9
ko05134	ko05134	Legionellosis	9/389	55/7786	0.00145376	0.00242844	0.000834693	Trypoxylus_dichotomus_00007857-RA/Trypoxylus_dichotomus_00007858-RA/Trypoxylus_dichotomus_00007859-RA/Trypoxylus_dichotomus_00007860-RA/Trypoxylus_dichotomus_00007861-RA/Trypoxylus_dichotomus_00007862-RA/Trypoxylus_dichotomus_00007863-RA/Trypoxylus_dichotomus_00007864-RA/Trypoxylus_dichotomus_00007865-RA	9
ko05162	ko05162	Measles	9/389	59/7786	0.00240919	0.00397922	0.00136772	Trypoxylus_dichotomus_00007857-RA/Trypoxylus_dichotomus_00007858-RA/Trypoxylus_dichotomus_00007859-RA/Trypoxylus_dichotomus_00007860-RA/Trypoxylus_dichotomus_00007861-RA/Trypoxylus_dichotomus_00007862-RA/Trypoxylus_dichotomus_00007863-RA/Trypoxylus_dichotomus_00007864-RA/Trypoxylus_dichotomus_00007865-RA	9
ko00770	ko00770	Pantothenate and CoA biosynthesis	19/389	194/7786	0.00371053	0.00606053	0.00208311	Trypoxylus_dichotomus_00000523-RA/Trypoxylus_dichotomus_00000524-RA/Trypoxylus_dichotomus_00000525-RA/Trypoxylus_dichotomus_00000526-RA/Trypoxylus_dichotomus_00000527-RA/Trypoxylus_dichotomus_00000529-RA/Trypoxylus_dichotomus_00000530-RA/Trypoxylus_dichotomus_00000531-RA/Trypoxylus_dichotomus_00007337-RA/Trypoxylus_dichotomus_00007338-RA/Trypoxylus_dichotomus_00007339-RA/Trypoxylus_dichotomus_000…	19
