# Supplementary material for: A chromosome-level genome assembly and intestinal transcriptome of Trypoxylus dichotomus (Coleoptera: Scarabaeidae) to understand its lignocellulose digestion ability
Source: Gigascience. 2022 Jun 28;11:giac059. doi: 10.1093/gigascience/giac059 (PMC9239855; doi:10.1093/gigascience/giac059)
Supplement: giac059_Supplemental_Files [file giac059_supplemental_files.zip › Table S12.xlsx]

## Sheet: Collinearity analysis
A chromosome-level genome assembly and intestinal transcriptome of Trypoxylus dichotomus (Coleoptera: Scarabaeidae) to understand its lignocellulose digestion ability
Qingyun Wanga, Liwei Liua,b, Sujiong Zhangc, Hong Wua, Junhao Huanga* a National Joint Local Engineering Laboratory for High-Efficient Preparation of Biopesticide, Zhejiang A&F University, 666 Wusu Street, Lin’an, Hangzhou, Zhejiang 311300, China b Zhejiang Museum of Natural History, No.6 West Lake Cultural Square, Hangzhou, Zhejiang 310014, China c Dapanshan Insect Institute of Zhejiang, Pan’an,…
Table S12. Collinearity analysis between Trypoxylus dichotomus and Tribolium castaneum
############### Parameters ###############
# MATCH_SCORE: 50
# MATCH_SIZE: 5
# GAP_PENALTY: -1
# OVERLAP_WINDOW: 5
# E_VALUE: 1e-10
# MAX GAPS: 25
############### Statistics ###############
# Number of collinear genes: 4477, Percentage: 18.69
# Number of all genes: 23957
##########################################
## Alignment 0: score=470.0 e_value=6.8e-23 N=10 TcChr10&TdChr6 plus
0- 0:	rna-XM_008200602.2	Trypoxylus_dichotomus_00008819-RA	2e-99
0- 1:	rna-XM_015984080.1	Trypoxylus_dichotomus_00008820-RA	0
0- 2:	rna-XM_963856.3	Trypoxylus_dichotomus_00008821-RA	7e-67
0- 3:	rna-XM_963783.4	Trypoxylus_dichotomus_00008822-RA	1e-267
0- 4:	rna-XM_963712.4	Trypoxylus_dichotomus_00008823-RA	2e-214
0- 5:	rna-XM_015984106.1	Trypoxylus_dichotomus_00008824-RA	4e-130
0- 6:	rna-XM_015984093.1	Trypoxylus_dichotomus_00008827-RA	0
0- 7:	rna-XM_008200592.2	Trypoxylus_dichotomus_00008828-RB	0
0- 8:	rna-XM_008200582.2	Trypoxylus_dichotomus_00008839-RA	5e-12
0- 9:	rna-XM_962144.3	Trypoxylus_dichotomus_00008848-RA	2e-105
## Alignment 1: score=306.0 e_value=1.3e-12 N=7 TcChr10&TdChr6 minus
1- 0:	rna-XM_008200497.2	Trypoxylus_dichotomus_00008870-RA	2e-19
1- 1:	rna-XM_008200499.2	Trypoxylus_dichotomus_00008867-RA	3e-16
1- 2:	rna-XM_008200500.2	Trypoxylus_dichotomus_00008866-RA	0
1- 3:	rna-XM_965978.4	Trypoxylus_dichotomus_00008865-RA	9e-262
1- 4:	rna-NM_001168438.1	Trypoxylus_dichotomus_00008855-RA	4e-72
1- 5:	rna-NM_001168443.1	Trypoxylus_dichotomus_00008852-RA	4e-28
1- 6:	rna-XM_962106.3	Trypoxylus_dichotomus_00008847-RA	1e-83
## Alignment 2: score=276.0 e_value=4.9e-12 N=6 TcChr10&TdChr6 minus
2- 0:	rna-XM_966026.3	Trypoxylus_dichotomus_00008444-RA	0
2- 1:	rna-XM_015984028.1	Trypoxylus_dichotomus_00008441-RA	4e-165
2- 2:	rna-XM_965533.3	Trypoxylus_dichotomus_00008428-RA	6e-69
2- 3:	rna-XM_008199902.2	Trypoxylus_dichotomus_00008424-RA	2e-115
2- 4:	rna-XM_008200399.2	Trypoxylus_dichotomus_00008423-RA	0
2- 5:	rna-XM_008200405.2	Trypoxylus_dichotomus_00008415-RA	4e-275
## Alignment 3: score=411.0 e_value=7.4e-21 N=9 TcChr10&TdChr8 plus
3- 0:	rna-XM_963977.4	Trypoxylus_dichotomus_00009980-RB	7e-86
3- 1:	rna-XM_008200894.2	Trypoxylus_dichotomus_00009982-RA	9e-252
3- 2:	rna-XM_008200902.2	Trypoxylus_dichotomus_00009995-RA	5e-70
3- 3:	rna-XM_015984095.1	Trypoxylus_dichotomus_00009996-RA	3e-254
3- 4:	rna-XM_966229.3	Trypoxylus_dichotomus_00009997-RA	2e-60
3- 5:	rna-XM_008200618.2	Trypoxylus_dichotomus_00010001-RA	6e-77
3- 6:	rna-XM_008200616.2	Trypoxylus_dichotomus_00010002-RA	1e-124
3- 7:	rna-XM_015984103.1	Trypoxylus_dichotomus_00010003-RA	1e-22
3- 8:	rna-XM_008200602.2	Trypoxylus_dichotomus_00010010-RA	3e-53
## Alignment 4: score=302.0 e_value=4.6e-17 N=7 TcChr10&TdChr8 plus
4- 0:	rna-XM_008200868.2	Trypoxylus_dichotomus_00009605-RA	1e-57
4- 1:	rna-XM_962915.3	Trypoxylus_dichotomus_00009607-RA	7e-41
4- 2:	rna-XM_008200877.2	Trypoxylus_dichotomus_00009608-RA	2e-199
4- 3:	rna-XM_008200879.2	Trypoxylus_dichotomus_00009609-RA	3e-305
4- 4:	rna-XM_961339.4	Trypoxylus_dichotomus_00009610-RA	3e-218
4- 5:	rna-XM_008200618.2	Trypoxylus_dichotomus_00009612-RA	3e-52
4- 6:	rna-XM_964005.3	Trypoxylus_dichotomus_00009617-RA	2e-154
## Alignment 5: score=274.0 e_value=9.3e-11 N=6 TcChr10&TdChr8 plus
5- 0:	rna-NM_001142695.1	Trypoxylus_dichotomus_00009527-RA	1e-51
5- 1:	rna-NM_001311153.1	Trypoxylus_dichotomus_00009532-RA	4e-77
5- 2:	rna-NM_001170530.1	Trypoxylus_dichotomus_00009535-RA	8e-87
5- 3:	rna-XM_965736.3	Trypoxylus_dichotomus_00009546-RA	1e-188
5- 4:	rna-XM_961520.4	Trypoxylus_dichotomus_00009547-RA	1e-171
5- 5:	rna-XM_015984210.1	Trypoxylus_dichotomus_00009548-RA	2e-106
## Alignment 6: score=461.0 e_value=2.4e-21 N=10 TcChr2&TdChr6 plus
6- 0:	rna-XM_008202819.2	Trypoxylus_dichotomus_00008533-RA	8e-201
6- 1:	rna-XM_015985296.1	Trypoxylus_dichotomus_00008534-RA	0
6- 2:	rna-XM_008202820.2	Trypoxylus_dichotomus_00008536-RA	7e-113
6- 3:	rna-XM_008202822.2	Trypoxylus_dichotomus_00008537-RA	4e-225
6- 4:	rna-XM_008202824.2	Trypoxylus_dichotomus_00008539-RA	2e-61
6- 5:	rna-XM_001812642.3	Trypoxylus_dichotomus_00008540-RA	1e-174
6- 6:	rna-XM_008202830.2	Trypoxylus_dichotomus_00008542-RA	0
6- 7:	rna-XM_966353.4	Trypoxylus_dichotomus_00008543-RA	1e-232
6- 8:	rna-XM_966965.3	Trypoxylus_dichotomus_00008544-RA	5e-139
6- 9:	rna-XM_015985206.1	Trypoxylus_dichotomus_00008563-RA	4e-23
## Alignment 7: score=434.0 e_value=3.3e-18 N=9 TcChr2&TdChr6 plus
7- 0:	rna-XM_001816436.3	Trypoxylus_dichotomus_00009007-RA	0
7- 1:	rna-XM_015985449.1	Trypoxylus_dichotomus_00009012-RA	1e-165
7- 2:	rna-XM_008203247.2	Trypoxylus_dichotomus_00009013-RB	0
7- 3:	rna-XM_970389.3	Trypoxylus_dichotomus_00009014-RA	2e-45
7- 4:	rna-XM_008203059.2	Trypoxylus_dichotomus_00009017-RA	6e-317
7- 5:	rna-XM_970412.3	Trypoxylus_dichotomus_00009018-RA	9e-130
7- 6:	rna-NM_001170680.1	Trypoxylus_dichotomus_00009019-RA	5e-148
7- 7:	rna-XM_008203254.2	Trypoxylus_dichotomus_00009020-RA	3e-167
7- 8:	rna-XM_008196989.2	Trypoxylus_dichotomus_00009022-RA	1e-202
## Alignment 8: score=398.0 e_value=1.4e-15 N=8 TcChr2&TdChr6 plus
8- 0:	rna-XM_008192247.2	Trypoxylus_dichotomus_00009221-RA	8e-41
8- 1:	rna-XM_968428.4	Trypoxylus_dichotomus_00009222-RA	0
8- 2:	rna-XM_015977398.1	Trypoxylus_dichotomus_00009223-RA	9e-32
8- 3:	rna-XM_968495.4	Trypoxylus_dichotomus_00009224-RA	1e-72
8- 4:	rna-XM_008192265.2	Trypoxylus_dichotomus_00009226-RA	0
8- 5:	rna-XM_015977414.1	Trypoxylus_dichotomus_00009227-RA	0
8- 6:	rna-XM_968625.4	Trypoxylus_dichotomus_00009228-RA	0
8- 7:	rna-XM_968660.3	Trypoxylus_dichotomus_00009229-RA	1e-55
## Alignment 9: score=392.0 e_value=6.3e-14 N=8 TcChr2&TdChr6 plus
9- 0:	rna-XM_969733.4	Trypoxylus_dichotomus_00008931-RA	0
9- 1:	rna-XM_008202944.2	Trypoxylus_dichotomus_00008934-RA	0
9- 2:	rna-XM_008202943.2	Trypoxylus_dichotomus_00008936-RA	3e-132
9- 3:	rna-XM_008202947.2	Trypoxylus_dichotomus_00008937-RA	9e-67
9- 4:	rna-XM_008202800.2	Trypoxylus_dichotomus_00008938-RA	5e-186
9- 5:	rna-XM_008202948.2	Trypoxylus_dichotomus_00008939-RA	1e-17
9- 6:	rna-XM_008202950.2	Trypoxylus_dichotomus_00008940-RA	2e-72
9- 7:	rna-XM_015985258.1	Trypoxylus_dichotomus_00008942-RA	8e-126
## Alignment 10: score=378.0 e_value=4.9e-16 N=8 TcChr2&TdChr6 plus
10- 0:	rna-XM_008203230.1	Trypoxylus_dichotomus_00009054-RA	1e-177
10- 1:	rna-XM_015983959.1	Trypoxylus_dichotomus_00009056-RA	3e-162
10- 2:	rna-XM_008203013.2	Trypoxylus_dichotomus_00009057-RA	1e-35
10- 3:	rna-XM_008203016.2	Trypoxylus_dichotomus_00009064-RA	2e-24
10- 4:	rna-NM_001043348.1	Trypoxylus_dichotomus_00009070-RA	2e-20
10- 5:	rna-NM_001114290.1	Trypoxylus_dichotomus_00009074-RA	6e-111
10- 6:	rna-XM_015983981.1	Trypoxylus_dichotomus_00009075-RA	0
10- 7:	rna-XM_015985137.1	Trypoxylus_dichotomus_00009078-RA	2e-138
## Alignment 11: score=346.0 e_value=3e-11 N=7 TcChr2&TdChr6 plus
11- 0:	rna-XM_971096.4	Trypoxylus_dichotomus_00008802-RA	3e-115
11- 1:	rna-XM_015983194.1	Trypoxylus_dichotomus_00008803-RA	4e-232
11- 2:	rna-XM_963239.4	Trypoxylus_dichotomus_00008805-RA	1e-122
11- 3:	rna-XM_001811078.3	Trypoxylus_dichotomus_00008806-RA	5e-67
11- 4:	rna-XM_963485.4	Trypoxylus_dichotomus_00008807-RA	1e-107
11- 5:	rna-XM_008202609.2	Trypoxylus_dichotomus_00008808-RA	3e-30
11- 6:	rna-XM_008202612.2	Trypoxylus_dichotomus_00008809-RA	8e-281
## Alignment 12: score=329.0 e_value=1.4e-15 N=7 TcChr2&TdChr6 plus
12- 0:	rna-XM_968048.3	Trypoxylus_dichotomus_00009116-RA	4e-139
12- 1:	rna-XM_015985225.1	Trypoxylus_dichotomus_00009117-RB	4e-119
12- 2:	rna-XM_008192069.2	Trypoxylus_dichotomus_00009119-RA	3e-60
12- 3:	rna-XM_008192070.2	Trypoxylus_dichotomus_00009121-RA	4e-78
12- 4:	rna-XM_008192071.2	Trypoxylus_dichotomus_00009123-RA	3e-178
12- 5:	rna-XM_968837.3	Trypoxylus_dichotomus_00009131-RA	8e-74
12- 6:	rna-XM_008192079.2	Trypoxylus_dichotomus_00009134-RA	3e-177
## Alignment 13: score=300.0 e_value=6.7e-11 N=6 TcChr2&TdChr6 plus
13- 0:	rna-XM_970148.3	Trypoxylus_dichotomus_00009255-RA	1e-65
13- 1:	rna-XM_970156.3	Trypoxylus_dichotomus_00009256-RA	3e-164
13- 2:	rna-XM_008202804.2	Trypoxylus_dichotomus_00009257-RA	2e-168
13- 3:	rna-XM_008202982.2	Trypoxylus_dichotomus_00009258-RA	2e-65
13- 4:	rna-XM_970175.4	Trypoxylus_dichotomus_00009259-RA	3e-128
13- 5:	rna-XM_970184.3	Trypoxylus_dichotomus_00009260-RA	2e-189
## Alignment 14: score=276.0 e_value=1.7e-11 N=6 TcChr2&TdChr6 plus
14- 0:	rna-XM_015985285.1	Trypoxylus_dichotomus_00009261-RC	0
14- 1:	rna-XM_967964.3	Trypoxylus_dichotomus_00009265-RA	4e-83
14- 2:	rna-XM_968004.3	Trypoxylus_dichotomus_00009267-RA	0
14- 3:	rna-XM_015985248.1	Trypoxylus_dichotomus_00009268-RA	1e-28
14- 4:	rna-XM_008203372.2	Trypoxylus_dichotomus_00009269-RA	3e-278
14- 5:	rna-XM_015985056.1	Trypoxylus_dichotomus_00009289-RA	7e-27
## Alignment 15: score=636.0 e_value=4.3e-37 N=13 TcChr2&TdChr6 minus
15- 0:	rna-XM_015985438.1	Trypoxylus_dichotomus_00009207-RA	1e-149
15- 1:	rna-XM_001815423.3	Trypoxylus_dichotomus_00009206-RA	6e-107
15- 2:	rna-XM_015985311.1	Trypoxylus_dichotomus_00009205-RA	5e-80
15- 3:	rna-XM_008202887.2	Trypoxylus_dichotomus_00009204-RA	7e-155
15- 4:	rna-XM_015985315.1	Trypoxylus_dichotomus_00009203-RA	8e-50
15- 5:	rna-XM_015985444.1	Trypoxylus_dichotomus_00009200-RA	2e-44
15- 6:	rna-XM_968358.3	Trypoxylus_dichotomus_00009199-RA	2e-53
15- 7:	rna-XM_008202790.2	Trypoxylus_dichotomus_00009195-RA	3e-160
15- 8:	rna-XM_008202899.2	Trypoxylus_dichotomus_00009194-RA	6e-19
15- 9:	rna-XM_015985422.1	Trypoxylus_dichotomus_00009193-RA	1e-41
15- 10:	rna-XM_968624.3	Trypoxylus_dichotomus_00009191-RA	7e-28
15- 11:	rna-XM_015984449.1	Trypoxylus_dichotomus_00009189-RA	7e-10
15- 12:	rna-NM_001109775.1	Trypoxylus_dichotomus_00009187-RA	1e-300
## Alignment 16: score=621.0 e_value=6.2e-38 N=13 TcChr2&TdChr6 minus
16- 0:	rna-XM_008202568.2	Trypoxylus_dichotomus_00009114-RA	2e-195
16- 1:	rna-XM_015982482.1	Trypoxylus_dichotomus_00009106-RB	6e-242
16- 2:	rna-XM_965914.3	Trypoxylus_dichotomus_00009105-RA	4e-252
16- 3:	rna-XM_965974.3	Trypoxylus_dichotomus_00009104-RA	3e-272
16- 4:	rna-XM_966035.4	Trypoxylus_dichotomus_00009103-RA	5e-74
16- 5:	rna-XM_008202574.2	Trypoxylus_dichotomus_00009102-RA	0
16- 6:	rna-XM_961432.3	Trypoxylus_dichotomus_00009101-RB	6e-220
16- 7:	rna-XM_961608.3	Trypoxylus_dichotomus_00009100-RA	2e-173
16- 8:	rna-XM_008202404.2	Trypoxylus_dichotomus_00009099-RA	1e-158
16- 9:	rna-XM_008202406.2	Trypoxylus_dichotomus_00009098-RA	3e-293
16- 10:	rna-XM_015982440.1	Trypoxylus_dichotomus_00009097-RA	0
16- 11:	rna-XM_962140.4	Trypoxylus_dichotomus_00009096-RA	5e-123
16- 12:	rna-XM_008202415.2	Trypoxylus_dichotomus_00009078-RA	6e-37
## Alignment 17: score=572.0 e_value=8.9e-40 N=12 TcChr2&TdChr6 minus
17- 0:	rna-XM_008202415.2	Trypoxylus_dichotomus_00008785-RA	5e-201
17- 1:	rna-XM_963634.3	Trypoxylus_dichotomus_00008784-RA	1e-145
17- 2:	rna-XM_015983438.1	Trypoxylus_dichotomus_00008783-RC	4e-134
17- 3:	rna-XM_008202423.2	Trypoxylus_dichotomus_00008782-RA	1e-90
17- 4:	rna-XM_008202421.2	Trypoxylus_dichotomus_00008781-RA	4e-199
17- 5:	rna-XM_964072.2	Trypoxylus_dichotomus_00008780-RA	6e-32
17- 6:	rna-XM_961399.3	Trypoxylus_dichotomus_00008779-RA	5e-308
17- 7:	rna-XM_964143.4	Trypoxylus_dichotomus_00008778-RA	3e-290
17- 8:	rna-XM_964215.3	Trypoxylus_dichotomus_00008777-RA	1e-192
17- 9:	rna-XM_964936.3	Trypoxylus_dichotomus_00008775-RA	7e-101
17- 10:	rna-XM_015983573.1	Trypoxylus_dichotomus_00008772-RA	1e-264
17- 11:	rna-XM_015983124.1	Trypoxylus_dichotomus_00008761-RA	8e-32
## Alignment 18: score=569.0 e_value=8.6e-35 N=12 TcChr2&TdChr6 minus
18- 0:	rna-XM_970206.4	Trypoxylus_dichotomus_00009156-RA	0
18- 1:	rna-XM_008202986.2	Trypoxylus_dichotomus_00009155-RA	8e-159
18- 2:	rna-XM_015985075.1	Trypoxylus_dichotomus_00009154-RA	4e-70
18- 3:	rna-XM_008202990.2	Trypoxylus_dichotomus_00009153-RC	0
18- 4:	rna-XM_015985382.1	Trypoxylus_dichotomus_00009151-RA	3e-76
18- 5:	rna-XM_008202992.2	Trypoxylus_dichotomus_00009149-RA	2e-32
18- 6:	rna-XM_970255.4	Trypoxylus_dichotomus_00009147-RA	8e-272
18- 7:	rna-XM_015985125.1	Trypoxylus_dichotomus_00009146-RA	4e-74
18- 8:	rna-XM_015985128.1	Trypoxylus_dichotomus_00009144-RA	7e-58
18- 9:	rna-XM_015984464.1	Trypoxylus_dichotomus_00009140-RA	7e-75
18- 10:	rna-XM_008202996.2	Trypoxylus_dichotomus_00009138-RA	1e-116
18- 11:	rna-XM_961352.3	Trypoxylus_dichotomus_00009117-RB	1e-59
## Alignment 19: score=479.0 e_value=3.3e-27 N=10 TcChr2&TdChr6 minus
19- 0:	rna-XM_015985056.1	Trypoxylus_dichotomus_00008351-RA	0
19- 1:	rna-XM_968686.3	Trypoxylus_dichotomus_00008350-RA	4e-229
19- 2:	rna-XM_008203432.2	Trypoxylus_dichotomus_00008349-RA	6e-13
19- 3:	rna-XM_968748.3	Trypoxylus_dichotomus_00008348-RA	1e-62
19- 4:	rna-XM_968780.3	Trypoxylus_dichotomus_00008347-RA	2e-29
19- 5:	rna-XM_015985191.1	Trypoxylus_dichotomus_00008338-RA	1e-57
19- 6:	rna-XM_015984485.1	Trypoxylus_dichotomus_00008337-RA	3e-64
19- 7:	rna-XM_008203385.2	Trypoxylus_dichotomus_00008336-RA	3e-174
19- 8:	rna-XM_968915.4	Trypoxylus_dichotomus_00008335-RA	3e-117
19- 9:	rna-XM_008203399.2	Trypoxylus_dichotomus_00008330-RA	4e-07
## Alignment 20: score=669.0 e_value=1.5e-37 N=14 TcChr2&TdChr8 plus
20- 0:	rna-XM_015984396.1	Trypoxylus_dichotomus_00010302-RA	1e-16
20- 1:	rna-XM_008203173.2	Trypoxylus_dichotomus_00010304-RA	8e-25
20- 2:	rna-XM_008203171.2	Trypoxylus_dichotomus_00010307-RA	1e-225
20- 3:	rna-XM_962464.4	Trypoxylus_dichotomus_00010310-RA	7e-56
20- 4:	rna-XM_008203168.2	Trypoxylus_dichotomus_00010317-RA	6e-35
20- 5:	rna-XM_008203174.1	Trypoxylus_dichotomus_00010323-RB	4e-299
20- 6:	rna-XM_008203029.2	Trypoxylus_dichotomus_00010325-RB	9e-239
20- 7:	rna-XM_969614.3	Trypoxylus_dichotomus_00010326-RA	8e-190
20- 8:	rna-XM_015984947.1	Trypoxylus_dichotomus_00010329-RA	4e-54
20- 9:	rna-XM_969682.3	Trypoxylus_dichotomus_00010332-RB	7e-130
20- 10:	rna-XM_015984979.1	Trypoxylus_dichotomus_00010333-RA	3e-240
20- 11:	rna-XM_015984963.1	Trypoxylus_dichotomus_00010334-RA	4e-213
20- 12:	rna-XM_015984982.1	Trypoxylus_dichotomus_00010335-RA	2e-10
20- 13:	rna-XM_969756.4	Trypoxylus_dichotomus_00010339-RA	3e-101
## Alignment 21: score=627.0 e_value=1.7e-39 N=13 TcChr2&TdChr8 plus
21- 0:	rna-XM_001810728.3	Trypoxylus_dichotomus_00010234-RA	2e-23
21- 1:	rna-XM_964736.4	Trypoxylus_dichotomus_00010235-RA	1e-268
21- 2:	rna-XM_015984472.1	Trypoxylus_dichotomus_00010236-RA	3e-59
21- 3:	rna-XM_008203311.2	Trypoxylus_dichotomus_00010237-RB	2e-258
21- 4:	rna-XM_001811182.2	Trypoxylus_dichotomus_00010239-RA	3e-85
21- 5:	rna-XM_961759.4	Trypoxylus_dichotomus_00010240-RA	3e-270
21- 6:	rna-XM_015985282.1	Trypoxylus_dichotomus_00010242-RA	0
21- 7:	rna-XM_015985167.1	Trypoxylus_dichotomus_00010243-RA	0
21- 8:	rna-NM_001172371.1	Trypoxylus_dichotomus_00010244-RA	3e-58
21- 9:	rna-XM_008203337.2	Trypoxylus_dichotomus_00010247-RB	7e-119
21- 10:	rna-XM_008203339.2	Trypoxylus_dichotomus_00010249-RA	1e-41
21- 11:	rna-XM_967015.4	Trypoxylus_dichotomus_00010250-RA	4e-126
21- 12:	rna-XM_008203341.2	Trypoxylus_dichotomus_00010251-RA	1e-45
## Alignment 22: score=526.0 e_value=4.6e-32 N=12 TcChr2&TdChr8 plus
22- 0:	rna-XM_008202759.2	Trypoxylus_dichotomus_00009935-RA	1e-177
22- 1:	rna-XM_015983651.1	Trypoxylus_dichotomus_00009936-RA	1e-156
22- 2:	rna-XM_008203060.2	Trypoxylus_dichotomus_00009939-RB	3e-93
22- 3:	rna-XM_015985131.1	Trypoxylus_dichotomus_00009940-RB	3e-64
22- 4:	rna-XM_015985194.1	Trypoxylus_dichotomus_00009955-RA	8e-99
22- 5:	rna-XM_008203113.2	Trypoxylus_dichotomus_00009956-RA	5e-19
22- 6:	rna-XM_008203115.2	Trypoxylus_dichotomus_00009958-RA	8e-109
22- 7:	rna-XM_008203114.2	Trypoxylus_dichotomus_00009959-RA	4e-167
22- 8:	rna-XM_008203121.2	Trypoxylus_dichotomus_00009960-RA	4e-32
22- 9:	rna-XM_015985344.1	Trypoxylus_dichotomus_00009961-RA	7e-144
22- 10:	rna-XM_015985338.1	Trypoxylus_dichotomus_00009962-RA	2e-178
22- 11:	rna-XM_008203132.2	Trypoxylus_dichotomus_00009982-RA	3e-63
## Alignment 23: score=448.0 e_value=1.7e-17 N=9 TcChr2&TdChr8 plus
23- 0:	rna-XM_008203299.2	Trypoxylus_dichotomus_00010356-RB	0
23- 1:	rna-XM_015985388.1	Trypoxylus_dichotomus_00010357-RA	0
23- 2:	rna-XM_008203425.2	Trypoxylus_dichotomus_00010358-RA	1e-116
23- 3:	rna-XM_008203302.2	Trypoxylus_dichotomus_00010360-RA	2e-216
23- 4:	rna-XM_964221.4	Trypoxylus_dichotomus_00010361-RA	0
23- 5:	rna-XM_008203303.2	Trypoxylus_dichotomus_00010362-RA	8e-132
23- 6:	rna-XM_008203274.2	Trypoxylus_dichotomus_00010363-RA	0
23- 7:	rna-XM_964516.3	Trypoxylus_dichotomus_00010365-RA	5e-216
23- 8:	rna-XM_015984985.1	Trypoxylus_dichotomus_00010366-RA	0
## Alignment 24: score=394.0 e_value=1.3e-17 N=8 TcChr2&TdChr8 plus
24- 0:	rna-XM_961966.3	Trypoxylus_dichotomus_00009373-RA	4e-55
24- 1:	rna-XM_001807161.3	Trypoxylus_dichotomus_00009374-RA	3e-271
24- 2:	rna-XM_008203263.2	Trypoxylus_dichotomus_00009377-RB	0
24- 3:	rna-NM_001143729.1	Trypoxylus_dichotomus_00009378-RA	2e-214
24- 4:	rna-XM_962709.3	Trypoxylus_dichotomus_00009379-RA	4e-175
24- 5:	rna-XM_962869.4	Trypoxylus_dichotomus_00009380-RA	4e-136
24- 6:	rna-XM_963099.3	Trypoxylus_dichotomus_00009382-RA	7e-54
24- 7:	rna-XM_963247.4	Trypoxylus_dichotomus_00009384-RB	0
## Alignment 25: score=389.0 e_value=1.9e-20 N=8 TcChr2&TdChr8 plus
25- 0:	rna-XM_015985134.1	Trypoxylus_dichotomus_00009857-RA	3e-139
25- 1:	rna-XM_967062.3	Trypoxylus_dichotomus_00009858-RA	5e-87
25- 2:	rna-XM_967114.3	Trypoxylus_dichotomus_00009861-RA	1e-68
25- 3:	rna-XM_967168.3	Trypoxylus_dichotomus_00009862-RA	8e-79
25- 4:	rna-XM_967222.2	Trypoxylus_dichotomus_00009863-RA	4e-118
25- 5:	rna-XM_015985131.1	Trypoxylus_dichotomus_00009866-RB	0
25- 6:	rna-XM_015985189.1	Trypoxylus_dichotomus_00009867-RA	2e-218
25- 7:	rna-NM_001167756.1	Trypoxylus_dichotomus_00009869-RA	1e-175
## Alignment 26: score=349.0 e_value=6.6e-12 N=7 TcChr2&TdChr8 plus
26- 0:	rna-XM_968258.4	Trypoxylus_dichotomus_00010104-RA	1e-92
26- 1:	rna-XM_008202690.2	Trypoxylus_dichotomus_00010105-RA	4e-51
26- 2:	rna-XM_015982647.1	Trypoxylus_dichotomus_00010106-RA	0
26- 3:	rna-XM_015982738.1	Trypoxylus_dichotomus_00010107-RA	2e-10
26- 4:	rna-XM_968393.3	Trypoxylus_dichotomus_00010108-RA	3e-122
26- 5:	rna-XM_968425.4	Trypoxylus_dichotomus_00010109-RA	1e-215
26- 6:	rna-XM_008202698.2	Trypoxylus_dichotomus_00010110-RA	1e-85
## Alignment 27: score=344.0 e_value=5e-11 N=7 TcChr2&TdChr8 plus
27- 0:	rna-XM_008203134.2	Trypoxylus_dichotomus_00009791-RA	1e-06
27- 1:	rna-XM_015985433.1	Trypoxylus_dichotomus_00009792-RA	7e-35
27- 2:	rna-XM_008203137.2	Trypoxylus_dichotomus_00009794-RA	6e-12
27- 3:	rna-XM_968939.3	Trypoxylus_dichotomus_00009795-RA	2e-127
27- 4:	rna-XM_015985280.1	Trypoxylus_dichotomus_00009798-RA	2e-98
27- 5:	rna-XM_968995.3	Trypoxylus_dichotomus_00009799-RA	1e-156
27- 6:	rna-XM_008203046.2	Trypoxylus_dichotomus_00009800-RA	2e-142
## Alignment 28: score=334.0 e_value=1.6e-14 N=7 TcChr2&TdChr8 plus
28- 0:	rna-XM_008202832.2	Trypoxylus_dichotomus_00009800-RA	5e-20
28- 1:	rna-XM_966471.4	Trypoxylus_dichotomus_00009801-RA	2e-178
28- 2:	rna-XM_008202838.2	Trypoxylus_dichotomus_00009802-RA	9e-283
28- 3:	rna-XM_015985106.1	Trypoxylus_dichotomus_00009803-RA	6e-57
28- 4:	rna-XM_967115.4	Trypoxylus_dichotomus_00009804-RA	1e-50
28- 5:	rna-XM_967320.3	Trypoxylus_dichotomus_00009809-RA	6e-47
28- 6:	rna-XM_967521.3	Trypoxylus_dichotomus_00009812-RA	8e-174
## Alignment 29: score=332.0 e_value=1.1e-15 N=7 TcChr2&TdChr8 plus
29- 0:	rna-XM_008203403.2	Trypoxylus_dichotomus_00010273-RA	6e-212
29- 1:	rna-XM_015984491.1	Trypoxylus_dichotomus_00010276-RA	4e-281
29- 2:	rna-XM_008203408.2	Trypoxylus_dichotomus_00010277-RA	1e-60
29- 3:	rna-NM_001114326.1	Trypoxylus_dichotomus_00010293-RA	3e-73
29- 4:	rna-XM_969544.3	Trypoxylus_dichotomus_00010294-RA	9e-277
29- 5:	rna-XM_969563.4	Trypoxylus_dichotomus_00010295-RA	5e-258
29- 6:	rna-XM_015985232.1	Trypoxylus_dichotomus_00010297-RA	2e-287
## Alignment 30: score=318.0 e_value=1.3e-14 N=7 TcChr2&TdChr8 plus
30- 0:	rna-XM_008203007.2	Trypoxylus_dichotomus_00010370-RA	3e-239
30- 1:	rna-XM_015985160.1	Trypoxylus_dichotomus_00010371-RA	0
30- 2:	rna-XM_970330.3	Trypoxylus_dichotomus_00010372-RA	6e-88
30- 3:	rna-XM_008203011.2	Trypoxylus_dichotomus_00010373-RA	2e-36
30- 4:	rna-XM_008203280.2	Trypoxylus_dichotomus_00010374-RA	4e-27
30- 5:	rna-XM_961965.4	Trypoxylus_dichotomus_00010379-RA	9e-06
30- 6:	rna-XM_015985388.1	Trypoxylus_dichotomus_00010394-RA	1e-16
## Alignment 31: score=269.0 e_value=2.2e-11 N=6 TcChr2&TdChr8 plus
31- 0:	rna-NM_001080099.2	Trypoxylus_dichotomus_00009423-RB	2e-30
31- 1:	rna-XM_962148.3	Trypoxylus_dichotomus_00009434-RA	5e-123
31- 2:	rna-XM_962398.3	Trypoxylus_dichotomus_00009435-RA	5e-208
31- 3:	rna-XM_962711.3	Trypoxylus_dichotomus_00009438-RA	1e-82
31- 4:	rna-XM_008192169.2	Trypoxylus_dichotomus_00009439-RA	6e-20
31- 5:	rna-XM_015977453.1	Trypoxylus_dichotomus_00009440-RA	4e-40
## Alignment 32: score=547.0 e_value=2.6e-22 N=11 TcChr2&TdChr8 minus
32- 0:	rna-XM_966473.4	Trypoxylus_dichotomus_00009855-RA	1e-104
32- 1:	rna-XM_008192217.2	Trypoxylus_dichotomus_00009854-RA	3e-219
32- 2:	rna-XM_966579.4	Trypoxylus_dichotomus_00009853-RA	7e-118
32- 3:	rna-XM_008192216.2	Trypoxylus_dichotomus_00009852-RA	3e-191
32- 4:	rna-XM_966751.3	Trypoxylus_dichotomus_00009850-RA	3e-123
32- 5:	rna-XM_966805.4	Trypoxylus_dichotomus_00009849-RA	6e-36
32- 6:	rna-XM_966859.3	Trypoxylus_dichotomus_00009848-RA	7e-155
32- 7:	rna-XM_015977426.1	Trypoxylus_dichotomus_00009846-RA	6e-95
32- 8:	rna-XM_015977428.1	Trypoxylus_dichotomus_00009844-RB	1e-120
32- 9:	rna-XM_967016.3	Trypoxylus_dichotomus_00009843-RA	2e-206
32- 10:	rna-XM_967064.3	Trypoxylus_dichotomus_00009842-RA	5e-319
## Alignment 33: score=380.0 e_value=4.6e-20 N=8 TcChr2&TdChr8 minus
33- 0:	rna-XM_015985319.1	Trypoxylus_dichotomus_00010297-RA	1e-28
33- 1:	rna-XM_969991.3	Trypoxylus_dichotomus_00010292-RA	4e-153
33- 2:	rna-XM_970006.3	Trypoxylus_dichotomus_00010291-RA	1e-144
33- 3:	rna-NM_001113467.1	Trypoxylus_dichotomus_00010287-RA	3e-138
33- 4:	rna-XM_970054.3	Trypoxylus_dichotomus_00010286-RA	6e-89
33- 5:	rna-XM_970064.3	Trypoxylus_dichotomus_00010285-RA	6e-55
33- 6:	rna-XM_008203278.2	Trypoxylus_dichotomus_00010284-RB	1e-316
33- 7:	rna-XM_008203263.2	Trypoxylus_dichotomus_00010283-RA	2e-07
## Alignment 34: score=352.0 e_value=3.6e-23 N=8 TcChr2&TdChr8 minus
34- 0:	rna-XM_008201384.2	Trypoxylus_dichotomus_00009515-RA	9e-116
34- 1:	rna-XM_962843.3	Trypoxylus_dichotomus_00009514-RA	1e-90
34- 2:	rna-XM_008201385.2	Trypoxylus_dichotomus_00009513-RA	0
34- 3:	rna-XM_961424.4	Trypoxylus_dichotomus_00009512-RA	6e-218
34- 4:	rna-XM_008201387.2	Trypoxylus_dichotomus_00009510-RA	1e-238
34- 5:	rna-XM_965319.3	Trypoxylus_dichotomus_00009507-RA	6e-119
34- 6:	rna-XM_015982193.1	Trypoxylus_dichotomus_00009486-RA	1e-09
34- 7:	rna-XM_964058.4	Trypoxylus_dichotomus_00009462-RB	8e-245
## Alignment 35: score=323.0 e_value=7.9e-16 N=7 TcChr2&TdChr8 minus
35- 0:	rna-XM_015985118.1	Trypoxylus_dichotomus_00009660-RA	0
35- 1:	rna-XM_968684.3	Trypoxylus_dichotomus_00009659-RA	2e-101
35- 2:	rna-XM_969226.3	Trypoxylus_dichotomus_00009656-RA	7e-176
35- 3:	rna-XM_008203147.2	Trypoxylus_dichotomus_00009649-RA	1e-110
35- 4:	rna-XM_008203148.2	Trypoxylus_dichotomus_00009648-RA	4e-229
35- 5:	rna-XM_015985293.1	Trypoxylus_dichotomus_00009647-RA	6e-47
35- 6:	rna-XM_008203151.2	Trypoxylus_dichotomus_00009646-RB	4e-73
## Alignment 36: score=313.0 e_value=2.8e-17 N=8 TcChr2&TdChr8 minus
36- 0:	rna-XM_015985240.1	Trypoxylus_dichotomus_00010005-RA	3e-26
36- 1:	rna-XM_015985191.1	Trypoxylus_dichotomus_00009983-RA	4e-25
36- 2:	rna-XM_015984485.1	Trypoxylus_dichotomus_00009967-RA	9e-44
36- 3:	rna-XM_008203397.2	Trypoxylus_dichotomus_00009945-RA	5e-117
36- 4:	rna-XM_008203398.2	Trypoxylus_dichotomus_00009943-RA	2e-78
36- 5:	rna-XM_969493.3	Trypoxylus_dichotomus_00009919-RA	0
36- 6:	rna-XM_969563.4	Trypoxylus_dichotomus_00009918-RA	2e-114
36- 7:	rna-XM_969651.3	Trypoxylus_dichotomus_00009913-RA	1e-35
## Alignment 37: score=300.0 e_value=2.3e-14 N=6 TcChr2&TdChr8 minus
37- 0:	rna-XM_963174.4	Trypoxylus_dichotomus_00010092-RA	3e-278
37- 1:	rna-XM_963246.3	Trypoxylus_dichotomus_00010091-RA	5e-125
37- 2:	rna-XM_963332.4	Trypoxylus_dichotomus_00010090-RA	2e-321
37- 3:	rna-XM_008203291.2	Trypoxylus_dichotomus_00010089-RA	2e-170
37- 4:	rna-XM_015984646.1	Trypoxylus_dichotomus_00010088-RA	0
37- 5:	rna-XM_963563.3	Trypoxylus_dichotomus_00010087-RA	4e-186
## Alignment 38: score=293.0 e_value=2.5e-13 N=6 TcChr2&TdChr8 minus
38- 0:	rna-XM_015985308.1	Trypoxylus_dichotomus_00010103-RA	5e-107
38- 1:	rna-XM_967687.2	Trypoxylus_dichotomus_00010102-RA	2e-84
38- 2:	rna-XM_008203356.2	Trypoxylus_dichotomus_00010101-RA	1e-68
38- 3:	rna-XM_008203357.2	Trypoxylus_dichotomus_00010100-RA	1e-81
38- 4:	rna-XM_008203358.2	Trypoxylus_dichotomus_00010099-RA	5e-179
38- 5:	rna-XM_968004.3	Trypoxylus_dichotomus_00010094-RA	5e-60
## Alignment 39: score=260.0 e_value=2.2e-12 N=6 TcChr2&TdChr8 minus
39- 0:	rna-XM_969616.4	Trypoxylus_dichotomus_00009433-RA	5e-239
39- 1:	rna-XM_969635.3	Trypoxylus_dichotomus_00009431-RA	8e-107
39- 2:	rna-XM_969667.4	Trypoxylus_dichotomus_00009430-RA	3e-64
39- 3:	rna-XM_015985418.1	Trypoxylus_dichotomus_00009413-RA	4e-17
39- 4:	rna-XM_008203438.2	Trypoxylus_dichotomus_00009390-RA	1e-15
39- 5:	rna-XM_969797.3	Trypoxylus_dichotomus_00009389-RA	8e-42
## Alignment 40: score=1107.0 e_value=1.8e-74 N=23 TcChr3&TdChr1 plus
40- 0:	rna-XM_965806.3	Trypoxylus_dichotomus_00002932-RA	9e-302
40- 1:	rna-XM_961401.4	Trypoxylus_dichotomus_00002933-RA	8e-101
40- 2:	rna-XM_015977516.1	Trypoxylus_dichotomus_00002935-RB	3e-39
40- 3:	rna-XM_008192299.2	Trypoxylus_dichotomus_00002936-RA	4e-172
40- 4:	rna-XM_008192301.2	Trypoxylus_dichotomus_00002937-RA	2e-123
40- 5:	rna-XM_015977523.1	Trypoxylus_dichotomus_00002939-RA	4e-227
40- 6:	rna-XM_008192307.2	Trypoxylus_dichotomus_00002940-RA	1e-226
40- 7:	rna-XM_015977525.1	Trypoxylus_dichotomus_00002942-RA	2e-72
40- 8:	rna-XM_015977526.1	Trypoxylus_dichotomus_00002946-RA	0
40- 9:	rna-XM_008192311.2	Trypoxylus_dichotomus_00002947-RA	5e-09
40- 10:	rna-XM_966580.3	Trypoxylus_dichotomus_00002953-RB	3e-164
40- 11:	rna-XM_008192317.2	Trypoxylus_dichotomus_00002954-RA	9e-112
40- 12:	rna-XM_008192318.2	Trypoxylus_dichotomus_00002955-RA	6e-228
40- 13:	rna-XM_966752.4	Trypoxylus_dichotomus_00002971-RA	2e-100
40- 14:	rna-XM_966806.4	Trypoxylus_dichotomus_00002973-RA	4e-37
40- 15:	rna-XM_008192325.2	Trypoxylus_dichotomus_00002975-RC	8e-299
40- 16:	rna-XM_967017.3	Trypoxylus_dichotomus_00002976-RA	6e-91
40- 17:	rna-XM_008192323.2	Trypoxylus_dichotomus_00002977-RA	1e-117
40- 18:	rna-XM_015977499.1	Trypoxylus_dichotomus_00002979-RA	2e-142
40- 19:	rna-XM_015977503.1	Trypoxylus_dichotomus_00002982-RA	2e-93
40- 20:	rna-XM_967425.4	Trypoxylus_dichotomus_00002984-RA	2e-49
40- 21:	rna-XM_967478.3	Trypoxylus_dichotomus_00002985-RA	3e-206
40- 22:	rna-XM_008192329.2	Trypoxylus_dichotomus_00002995-RA	1e-64
## Alignment 41: score=545.0 e_value=4.2e-27 N=11 TcChr3&TdChr1 plus
41- 0:	rna-XM_015978451.1	Trypoxylus_dichotomus_00002112-RB	5e-324
41- 1:	rna-XM_008193065.2	Trypoxylus_dichotomus_00002113-RA	0
41- 2:	rna-XM_008193068.2	Trypoxylus_dichotomus_00002114-RA	6e-257
41- 3:	rna-XM_962068.4	Trypoxylus_dichotomus_00002115-RA	2e-90
41- 4:	rna-XM_962154.4	Trypoxylus_dichotomus_00002116-RA	1e-73
41- 5:	rna-XM_008193070.2	Trypoxylus_dichotomus_00002118-RA	4e-120
41- 6:	rna-XM_962408.3	Trypoxylus_dichotomus_00002119-RA	2e-107
41- 7:	rna-XM_015978480.1	Trypoxylus_dichotomus_00002121-RB	4e-78
41- 8:	rna-XM_008193095.2	Trypoxylus_dichotomus_00002122-RA	1e-11
41- 9:	rna-XM_015978504.1	Trypoxylus_dichotomus_00002123-RA	1e-20
41- 10:	rna-XM_015978434.1	Trypoxylus_dichotomus_00002125-RA	0
## Alignment 42: score=529.0 e_value=8.7e-29 N=11 TcChr3&TdChr1 plus
42- 0:	rna-XM_008192558.2	Trypoxylus_dichotomus_00002658-RA	3e-32
42- 1:	rna-XM_015977599.1	Trypoxylus_dichotomus_00002665-RA	3e-237
42- 2:	rna-XM_963496.3	Trypoxylus_dichotomus_00002667-RA	1e-52
42- 3:	rna-XM_961403.4	Trypoxylus_dichotomus_00002669-RA	0
42- 4:	rna-XM_008201864.2	Trypoxylus_dichotomus_00002673-RA	4e-186
42- 5:	rna-XM_008201862.2	Trypoxylus_dichotomus_00002675-RA	0
42- 6:	rna-XM_963623.3	Trypoxylus_dichotomus_00002683-RB	9e-09
42- 7:	rna-XM_963551.4	Trypoxylus_dichotomus_00002685-RA	3e-202
42- 8:	rna-XM_963477.3	Trypoxylus_dichotomus_00002686-RA	0
42- 9:	rna-XM_008201856.2	Trypoxylus_dichotomus_00002687-RA	4e-98
42- 10:	rna-XM_008201857.2	Trypoxylus_dichotomus_00002688-RA	4e-44
## Alignment 43: score=454.0 e_value=1.9e-25 N=10 TcChr3&TdChr1 plus
43- 0:	rna-XM_965207.3	Trypoxylus_dichotomus_00003214-RA	4e-252
43- 1:	rna-XM_965273.4	Trypoxylus_dichotomus_00003215-RA	7e-246
43- 2:	rna-XM_965340.3	Trypoxylus_dichotomus_00003216-RA	0
43- 3:	rna-XM_965485.4	Trypoxylus_dichotomus_00003218-RB	1e-133
43- 4:	rna-XM_965556.3	Trypoxylus_dichotomus_00003220-RA	3e-191
43- 5:	rna-NM_001168430.1	Trypoxylus_dichotomus_00003221-RA	2e-194
43- 6:	rna-XM_966235.4	Trypoxylus_dichotomus_00003230-RA	7e-09
43- 7:	rna-XM_008192624.2	Trypoxylus_dichotomus_00003234-RA	2e-162
43- 8:	rna-XM_015978050.1	Trypoxylus_dichotomus_00003235-RA	1e-262
43- 9:	rna-XM_008192678.2	Trypoxylus_dichotomus_00003252-RB	5e-124
## Alignment 44: score=441.0 e_value=6.4e-19 N=9 TcChr3&TdChr1 plus
44- 0:	rna-XM_015978580.1	Trypoxylus_dichotomus_00002538-RA	0
44- 1:	rna-XM_015978575.1	Trypoxylus_dichotomus_00002539-RA	2e-175
44- 2:	rna-XM_961626.4	Trypoxylus_dichotomus_00002543-RA	7e-106
44- 3:	rna-XM_015978608.1	Trypoxylus_dichotomus_00002547-RA	3e-298
44- 4:	rna-XM_961892.3	Trypoxylus_dichotomus_00002549-RA	2e-55
44- 5:	rna-XM_008198643.2	Trypoxylus_dichotomus_00002550-RA	2e-44
44- 6:	rna-XM_008198665.2	Trypoxylus_dichotomus_00002551-RA	0
44- 7:	rna-XM_962155.4	Trypoxylus_dichotomus_00002552-RA	1e-107
44- 8:	rna-XM_962236.4	Trypoxylus_dichotomus_00002554-RA	4e-222
## Alignment 45: score=423.0 e_value=3.1e-28 N=9 TcChr3&TdChr1 plus
45- 0:	rna-XM_961540.3	Trypoxylus_dichotomus_00002335-RA	8e-312
45- 1:	rna-XM_961624.4	Trypoxylus_dichotomus_00002337-RA	8e-60
45- 2:	rna-XM_965596.3	Trypoxylus_dichotomus_00002362-RA	1e-243
45- 3:	rna-XM_008200748.2	Trypoxylus_dichotomus_00002364-RA	9e-121
45- 4:	rna-XM_001808659.3	Trypoxylus_dichotomus_00002365-RA	3e-194
45- 5:	rna-XM_008200749.2	Trypoxylus_dichotomus_00002367-RA	2e-132
45- 6:	rna-XM_965843.3	Trypoxylus_dichotomus_00002368-RA	1e-27
45- 7:	rna-XM_001808849.3	Trypoxylus_dichotomus_00002369-RA	1e-143
45- 8:	rna-XM_971232.4	Trypoxylus_dichotomus_00002370-RA	8e-64
## Alignment 46: score=412.0 e_value=2.9e-19 N=9 TcChr3&TdChr1 plus
46- 0:	rna-XM_015978717.1	Trypoxylus_dichotomus_00001848-RA	0
46- 1:	rna-XM_008193266.2	Trypoxylus_dichotomus_00001849-RB	1e-240
46- 2:	rna-XM_008193265.2	Trypoxylus_dichotomus_00001850-RA	2e-98
46- 3:	rna-XM_015978736.1	Trypoxylus_dichotomus_00001851-RA	0
46- 4:	rna-XM_965626.4	Trypoxylus_dichotomus_00001853-RA	0
46- 5:	rna-XM_015978748.1	Trypoxylus_dichotomus_00001854-RA	1e-103
46- 6:	rna-XM_008193256.2	Trypoxylus_dichotomus_00001856-RA	0
46- 7:	rna-XM_964305.3	Trypoxylus_dichotomus_00001872-RA	1e-85
46- 8:	rna-XM_015978782.1	Trypoxylus_dichotomus_00001881-RA	2e-313
## Alignment 47: score=410.0 e_value=8.7e-24 N=9 TcChr3&TdChr1 plus
47- 0:	rna-XM_962477.3	Trypoxylus_dichotomus_00002780-RA	9e-144
47- 1:	rna-XM_962555.3	Trypoxylus_dichotomus_00002781-RA	2e-222
47- 2:	rna-XM_962946.3	Trypoxylus_dichotomus_00002802-RA	3e-108
47- 3:	rna-XM_963023.3	Trypoxylus_dichotomus_00002803-RA	0
47- 4:	rna-XM_008192424.2	Trypoxylus_dichotomus_00002804-RA	9e-28
47- 5:	rna-XM_963177.3	Trypoxylus_dichotomus_00002805-RA	3e-91
47- 6:	rna-XM_015977587.1	Trypoxylus_dichotomus_00002806-RA	0
47- 7:	rna-XM_963415.3	Trypoxylus_dichotomus_00002807-RA	4e-58
47- 8:	rna-XM_008192430.2	Trypoxylus_dichotomus_00002825-RA	2e-124
## Alignment 48: score=403.0 e_value=1.1e-23 N=9 TcChr3&TdChr1 plus
48- 0:	rna-XM_970065.3	Trypoxylus_dichotomus_00001689-RA	0
48- 1:	rna-XM_008192766.2	Trypoxylus_dichotomus_00001691-RA	1e-244
48- 2:	rna-XM_008192769.2	Trypoxylus_dichotomus_00001692-RA	4e-103
48- 3:	rna-XM_970108.3	Trypoxylus_dichotomus_00001693-RB	1e-180
48- 4:	rna-XM_008192770.2	Trypoxylus_dichotomus_00001694-RA	2e-216
48- 5:	rna-XM_015977831.1	Trypoxylus_dichotomus_00001696-RA	4e-125
48- 6:	rna-XM_015977769.1	Trypoxylus_dichotomus_00001716-RA	3e-185
48- 7:	rna-XM_970176.3	Trypoxylus_dichotomus_00001736-RA	2e-36
48- 8:	rna-XM_008192777.2	Trypoxylus_dichotomus_00001741-RA	3e-33
## Alignment 49: score=392.0 e_value=7.9e-18 N=8 TcChr3&TdChr1 plus
49- 0:	rna-XM_008192843.2	Trypoxylus_dichotomus_00002584-RA	2e-53
49- 1:	rna-XM_962557.4	Trypoxylus_dichotomus_00002585-RA	1e-119
49- 2:	rna-XM_008192845.2	Trypoxylus_dichotomus_00002586-RA	1e-232
49- 3:	rna-XM_015978066.1	Trypoxylus_dichotomus_00002587-RA	1e-287
49- 4:	rna-XM_015978106.1	Trypoxylus_dichotomus_00002588-RA	1e-65
49- 5:	rna-XM_963103.3	Trypoxylus_dichotomus_00002589-RA	4e-22
49- 6:	rna-XM_963253.3	Trypoxylus_dichotomus_00002590-RA	6e-312
49- 7:	rna-XM_963338.3	Trypoxylus_dichotomus_00002595-RA	6e-71
## Alignment 50: score=383.0 e_value=5e-17 N=8 TcChr3&TdChr1 plus
50- 0:	rna-XM_008192710.2	Trypoxylus_dichotomus_00003185-RA	0
50- 1:	rna-XM_968943.4	Trypoxylus_dichotomus_00003200-RA	2e-247
50- 2:	rna-XM_015977794.1	Trypoxylus_dichotomus_00003202-RA	4e-217
50- 3:	rna-XM_008192712.2	Trypoxylus_dichotomus_00003203-RA	0
50- 4:	rna-XM_008192714.2	Trypoxylus_dichotomus_00003204-RA	7e-167
50- 5:	rna-XM_008192715.2	Trypoxylus_dichotomus_00003205-RA	0
50- 6:	rna-XM_969077.3	Trypoxylus_dichotomus_00003206-RA	0
50- 7:	rna-XM_969099.3	Trypoxylus_dichotomus_00003209-RA	1e-69
## Alignment 51: score=382.0 e_value=3.8e-25 N=9 TcChr3&TdChr1 plus
51- 0:	rna-XM_008192882.2	Trypoxylus_dichotomus_00002131-RA	1e-13
51- 1:	rna-XM_008192889.2	Trypoxylus_dichotomus_00002156-RA	6e-114
51- 2:	rna-XM_008192890.2	Trypoxylus_dichotomus_00002157-RA	1e-99
51- 3:	rna-XM_008192892.2	Trypoxylus_dichotomus_00002158-RA	2e-249
51- 4:	rna-XM_008192906.2	Trypoxylus_dichotomus_00002167-RA	0
51- 5:	rna-XM_008192932.2	Trypoxylus_dichotomus_00002170-RA	3e-278
51- 6:	rna-XM_015978151.1	Trypoxylus_dichotomus_00002171-RA	3e-237
51- 7:	rna-XM_008192933.2	Trypoxylus_dichotomus_00002172-RA	6e-34
51- 8:	rna-XM_961536.3	Trypoxylus_dichotomus_00002173-RA	0
## Alignment 52: score=374.0 e_value=1.9e-17 N=8 TcChr3&TdChr1 plus
52- 0:	rna-XM_008192630.2	Trypoxylus_dichotomus_00001742-RA	1e-211
52- 1:	rna-XM_008192764.2	Trypoxylus_dichotomus_00001745-RA	4e-60
52- 2:	rna-XM_970007.3	Trypoxylus_dichotomus_00001746-RA	1e-105
52- 3:	rna-XM_015977825.1	Trypoxylus_dichotomus_00001747-RB	4e-122
52- 4:	rna-XM_970036.3	Trypoxylus_dichotomus_00001748-RA	2e-84
52- 5:	rna-XM_970046.4	Trypoxylus_dichotomus_00001749-RA	4e-123
52- 6:	rna-XM_008192767.2	Trypoxylus_dichotomus_00001752-RA	2e-11
52- 7:	rna-XM_015977827.1	Trypoxylus_dichotomus_00001774-RA	2e-113
## Alignment 53: score=336.0 e_value=1.1e-15 N=7 TcChr3&TdChr1 plus
53- 0:	rna-XM_008192529.2	Trypoxylus_dichotomus_00002726-RA	5e-15
53- 1:	rna-XM_008192537.2	Trypoxylus_dichotomus_00002736-RA	3e-14
53- 2:	rna-XM_015977720.1	Trypoxylus_dichotomus_00002741-RC	2e-96
53- 3:	rna-XM_962400.2	Trypoxylus_dichotomus_00002743-RA	3e-134
53- 4:	rna-XM_962478.3	Trypoxylus_dichotomus_00002744-RA	3e-118
53- 5:	rna-XM_015977611.1	Trypoxylus_dichotomus_00002745-RA	0
53- 6:	rna-NM_001114364.1	Trypoxylus_dichotomus_00002746-RA	8e-125
## Alignment 54: score=335.0 e_value=4.2e-12 N=7 TcChr3&TdChr1 plus
54- 0:	rna-XM_015977983.1	Trypoxylus_dichotomus_00003333-RA	4e-11
54- 1:	rna-XM_965987.4	Trypoxylus_dichotomus_00003336-RA	5e-268
54- 2:	rna-XM_966112.3	Trypoxylus_dichotomus_00003337-RA	8e-95
54- 3:	rna-XM_966177.4	Trypoxylus_dichotomus_00003348-RA	3e-151
54- 4:	rna-XM_008192661.2	Trypoxylus_dichotomus_00003349-RA	2e-212
54- 5:	rna-XM_966235.4	Trypoxylus_dichotomus_00003350-RA	4e-110
54- 6:	rna-XM_966298.3	Trypoxylus_dichotomus_00003353-RA	1e-124
## Alignment 55: score=329.0 e_value=1.3e-17 N=7 TcChr3&TdChr1 plus
55- 0:	rna-XM_962315.3	Trypoxylus_dichotomus_00002324-RA	3e-228
55- 1:	rna-NM_001160242.1	Trypoxylus_dichotomus_00002326-RA	0
55- 2:	rna-XM_008192943.2	Trypoxylus_dichotomus_00002327-RA	1e-32
55- 3:	rna-XM_015978173.1	Trypoxylus_dichotomus_00002329-RA	2e-306
55- 4:	rna-XM_962715.4	Trypoxylus_dichotomus_00002330-RA	2e-51
55- 5:	rna-XM_008192930.2	Trypoxylus_dichotomus_00002331-RB	1e-273
55- 6:	rna-XM_008200999.2	Trypoxylus_dichotomus_00002332-RA	3e-158
## Alignment 56: score=326.0 e_value=1.4e-12 N=7 TcChr3&TdChr1 plus
56- 0:	rna-XM_008193215.2	Trypoxylus_dichotomus_00002695-RA	8e-08
56- 1:	rna-NM_001098829.1	Trypoxylus_dichotomus_00002704-RA	5e-282
56- 2:	rna-XM_008193217.2	Trypoxylus_dichotomus_00002706-RA	5e-172
56- 3:	rna-NM_001114323.1	Trypoxylus_dichotomus_00002712-RA	1e-198
56- 4:	rna-XM_962410.4	Trypoxylus_dichotomus_00002717-RA	2e-96
56- 5:	rna-XM_008193220.2	Trypoxylus_dichotomus_00002718-RA	0
56- 6:	rna-XM_015978612.1	Trypoxylus_dichotomus_00002723-RA	0
## Alignment 57: score=318.0 e_value=7.2e-15 N=7 TcChr3&TdChr1 plus
57- 0:	rna-XM_963418.4	Trypoxylus_dichotomus_00001702-RA	6e-166
57- 1:	rna-XM_961405.3	Trypoxylus_dichotomus_00001703-RA	2e-82
57- 2:	rna-XM_015978039.1	Trypoxylus_dichotomus_00001705-RB	6e-315
57- 3:	rna-XM_008192855.2	Trypoxylus_dichotomus_00001706-RA	0
57- 4:	rna-XM_963864.4	Trypoxylus_dichotomus_00001707-RA	2e-279
57- 5:	rna-XM_015977954.1	Trypoxylus_dichotomus_00001709-RA	5e-167
57- 6:	rna-XM_001810928.3	Trypoxylus_dichotomus_00001715-RA	8e-145
## Alignment 58: score=305.0 e_value=1e-20 N=7 TcChr3&TdChr1 plus
58- 0:	rna-XM_964603.4	Trypoxylus_dichotomus_00002846-RA	2e-78
58- 1:	rna-XM_964524.4	Trypoxylus_dichotomus_00002847-RA	4e-95
58- 2:	rna-XM_964447.4	Trypoxylus_dichotomus_00002848-RA	1e-75
58- 3:	rna-XM_015978794.1	Trypoxylus_dichotomus_00002852-RA	5e-75
58- 4:	rna-XM_015978803.1	Trypoxylus_dichotomus_00002873-RA	3e-147
58- 5:	rna-XM_961543.4	Trypoxylus_dichotomus_00002877-RA	3e-50
58- 6:	rna-XM_961628.3	Trypoxylus_dichotomus_00002878-RA	2e-108
## Alignment 59: score=301.0 e_value=2e-12 N=7 TcChr3&TdChr1 plus
59- 0:	rna-XM_015977716.1	Trypoxylus_dichotomus_00003315-RA	7e-230
59- 1:	rna-XM_015977717.1	Trypoxylus_dichotomus_00003316-RA	2e-140
59- 2:	rna-XM_015977727.1	Trypoxylus_dichotomus_00003319-RA	4e-19
59- 3:	rna-XM_008202064.2	Trypoxylus_dichotomus_00003323-RA	3e-268
59- 4:	rna-XM_008202063.2	Trypoxylus_dichotomus_00003327-RA	7e-204
59- 5:	rna-XM_015977592.1	Trypoxylus_dichotomus_00003339-RA	9e-87
59- 6:	rna-XM_966808.3	Trypoxylus_dichotomus_00003343-RA	1e-30
## Alignment 60: score=295.0 e_value=1.6e-13 N=6 TcChr3&TdChr1 plus
60- 0:	rna-XM_008192448.2	Trypoxylus_dichotomus_00002200-RA	5e-13
60- 1:	rna-XM_965339.4	Trypoxylus_dichotomus_00002201-RA	1e-88
60- 2:	rna-XM_965484.4	Trypoxylus_dichotomus_00002205-RA	4e-120
60- 3:	rna-XM_965555.3	Trypoxylus_dichotomus_00002206-RA	1e-143
60- 4:	rna-XM_008192450.2	Trypoxylus_dichotomus_00002207-RA	3e-21
60- 5:	rna-XM_015977629.1	Trypoxylus_dichotomus_00002209-RA	0
## Alignment 61: score=294.0 e_value=1.9e-12 N=6 TcChr3&TdChr1 plus
61- 0:	rna-XM_008193178.2	Trypoxylus_dichotomus_00002337-RA	3e-263
61- 1:	rna-XM_008193181.2	Trypoxylus_dichotomus_00002338-RA	5e-160
61- 2:	rna-XM_015978554.1	Trypoxylus_dichotomus_00002339-RA	7e-238
61- 3:	rna-XM_963792.4	Trypoxylus_dichotomus_00002340-RA	2e-70
61- 4:	rna-XM_015978550.1	Trypoxylus_dichotomus_00002346-RA	1e-113
61- 5:	rna-XM_015978552.1	Trypoxylus_dichotomus_00002348-RA	1e-96
## Alignment 62: score=293.0 e_value=4.7e-13 N=6 TcChr3&TdChr1 plus
62- 0:	rna-XM_962873.3	Trypoxylus_dichotomus_00001811-RB	3e-295
62- 1:	rna-XM_015977753.1	Trypoxylus_dichotomus_00001812-RA	4e-301
62- 2:	rna-XM_008192607.2	Trypoxylus_dichotomus_00001813-RA	9e-114
62- 3:	rna-XM_963178.3	Trypoxylus_dichotomus_00001814-RA	8e-131
62- 4:	rna-NM_001114367.1	Trypoxylus_dichotomus_00001815-RA	2e-67
62- 5:	rna-XM_008192635.2	Trypoxylus_dichotomus_00001820-RA	1e-28
## Alignment 63: score=270.0 e_value=6e-12 N=6 TcChr3&TdChr1 plus
63- 0:	rna-XM_008195710.2	Trypoxylus_dichotomus_00002078-RA	5e-15
63- 1:	rna-XM_015978342.1	Trypoxylus_dichotomus_00002079-RA	9e-310
63- 2:	rna-XM_963222.3	Trypoxylus_dichotomus_00002080-RA	8e-63
63- 3:	rna-XM_963469.4	Trypoxylus_dichotomus_00002087-RA	3e-91
63- 4:	rna-XM_015978344.1	Trypoxylus_dichotomus_00002102-RA	4e-104
63- 5:	rna-XM_961537.4	Trypoxylus_dichotomus_00002103-RA	1e-174
## Alignment 64: score=253.0 e_value=3.1e-15 N=6 TcChr3&TdChr1 plus
64- 0:	rna-XM_008200750.2	Trypoxylus_dichotomus_00003281-RA	4e-61
64- 1:	rna-XM_966676.3	Trypoxylus_dichotomus_00003299-RA	1e-51
64- 2:	rna-XM_008200755.2	Trypoxylus_dichotomus_00003300-RA	7e-121
64- 3:	rna-XM_008200756.2	Trypoxylus_dichotomus_00003301-RA	6e-37
64- 4:	rna-XM_008200762.2	Trypoxylus_dichotomus_00003308-RA	2e-66
64- 5:	rna-XM_971068.3	Trypoxylus_dichotomus_00003309-RA	2e-23
## Alignment 65: score=937.0 e_value=2.1e-58 N=19 TcChr3&TdChr1 minus
65- 0:	rna-XM_008193958.2	Trypoxylus_dichotomus_00003184-RA	0
65- 1:	rna-XM_001812514.3	Trypoxylus_dichotomus_00003183-RA	4e-262
65- 2:	rna-XM_001812560.3	Trypoxylus_dichotomus_00003182-RA	0
65- 3:	rna-XM_008194016.2	Trypoxylus_dichotomus_00003181-RA	4e-172
65- 4:	rna-XM_001812646.3	Trypoxylus_dichotomus_00003180-RA	5e-172
65- 5:	rna-XM_001813381.3	Trypoxylus_dichotomus_00003179-RA	0
65- 6:	rna-XM_001812724.3	Trypoxylus_dichotomus_00003178-RA	1e-79
65- 7:	rna-XM_015978016.1	Trypoxylus_dichotomus_00003177-RA	3e-250
65- 8:	rna-XM_008194036.2	Trypoxylus_dichotomus_00003175-RA	1e-109
65- 9:	rna-XM_015978020.1	Trypoxylus_dichotomus_00003174-RA	2e-125
65- 10:	rna-XM_015977779.1	Trypoxylus_dichotomus_00003171-RA	1e-287
65- 11:	rna-XM_966045.3	Trypoxylus_dichotomus_00003169-RA	1e-169
65- 12:	rna-XM_008194144.2	Trypoxylus_dichotomus_00003167-RA	1e-206
65- 13:	rna-XM_966236.3	Trypoxylus_dichotomus_00003166-RA	2e-166
65- 14:	rna-XM_015977947.1	Trypoxylus_dichotomus_00003164-RA	1e-37
65- 15:	rna-XM_008194167.2	Trypoxylus_dichotomus_00003163-RB	6e-70
65- 16:	rna-XM_008194178.2	Trypoxylus_dichotomus_00003159-RA	4e-59
65- 17:	rna-XM_966809.3	Trypoxylus_dichotomus_00003158-RA	2e-185
65- 18:	rna-XM_015978018.1	Trypoxylus_dichotomus_00003156-RA	2e-71
## Alignment 66: score=681.0 e_value=6.3e-41 N=15 TcChr3&TdChr1 minus
66- 0:	rna-XM_008202074.2	Trypoxylus_dichotomus_00002334-RB	0
66- 1:	rna-XM_966808.3	Trypoxylus_dichotomus_00002323-RA	2e-218
66- 2:	rna-XM_001808909.3	Trypoxylus_dichotomus_00002322-RA	1e-72
66- 3:	rna-XM_015977621.1	Trypoxylus_dichotomus_00002321-RA	6e-125
66- 4:	rna-XM_966176.3	Trypoxylus_dichotomus_00002306-RA	5e-106
66- 5:	rna-XM_966044.4	Trypoxylus_dichotomus_00002294-RA	0
66- 6:	rna-XM_965986.3	Trypoxylus_dichotomus_00002290-RA	2e-232
66- 7:	rna-XM_965863.3	Trypoxylus_dichotomus_00002286-RA	2e-30
66- 8:	rna-XM_015977576.1	Trypoxylus_dichotomus_00002280-RA	5e-14
66- 9:	rna-XM_008197846.2	Trypoxylus_dichotomus_00002275-RA	3e-07
66- 10:	rna-XM_008198142.1	Trypoxylus_dichotomus_00002273-RA	1e-07
66- 11:	rna-XM_971145.4	Trypoxylus_dichotomus_00002271-RA	3e-06
66- 12:	rna-XM_015977651.1	Trypoxylus_dichotomus_00002270-RA	0
66- 13:	rna-XM_008195594.2	Trypoxylus_dichotomus_00002269-RA	9e-15
66- 14:	rna-XM_963402.4	Trypoxylus_dichotomus_00002268-RA	2e-67
## Alignment 67: score=530.0 e_value=1.3e-31 N=11 TcChr3&TdChr1 minus
67- 0:	rna-XM_967207.3	Trypoxylus_dichotomus_00002831-RA	3e-94
67- 1:	rna-XM_967157.3	Trypoxylus_dichotomus_00002830-RA	9e-157
67- 2:	rna-XM_967104.3	Trypoxylus_dichotomus_00002828-RB	1e-201
67- 3:	rna-XM_966154.4	Trypoxylus_dichotomus_00002818-RA	1e-53
67- 4:	rna-NM_001293577.1	Trypoxylus_dichotomus_00002817-RA	7e-64
67- 5:	rna-XM_965963.3	Trypoxylus_dichotomus_00002816-RA	2e-77
67- 6:	rna-XM_965901.3	Trypoxylus_dichotomus_00002815-RA	9e-178
67- 7:	rna-XM_965845.4	Trypoxylus_dichotomus_00002814-RA	1e-207
67- 8:	rna-XM_965791.3	Trypoxylus_dichotomus_00002813-RA	4e-33
67- 9:	rna-XM_965728.4	Trypoxylus_dichotomus_00002812-RA	5e-204
67- 10:	rna-XM_965532.3	Trypoxylus_dichotomus_00002810-RA	1e-169
## Alignment 68: score=437.0 e_value=4e-24 N=9 TcChr3&TdChr1 minus
68- 0:	rna-XM_008192690.2	Trypoxylus_dichotomus_00002249-RA	3e-245
68- 1:	rna-XM_008192691.2	Trypoxylus_dichotomus_00002248-RA	2e-17
68- 2:	rna-XM_008192692.2	Trypoxylus_dichotomus_00002246-RA	2e-122
68- 3:	rna-XM_008192694.2	Trypoxylus_dichotomus_00002245-RA	2e-43
68- 4:	rna-XM_968297.3	Trypoxylus_dichotomus_00002244-RA	0
68- 5:	rna-XM_968327.3	Trypoxylus_dichotomus_00002243-RA	4e-237
68- 6:	rna-XM_968362.3	Trypoxylus_dichotomus_00002238-RA	1e-49
68- 7:	rna-XM_968560.3	Trypoxylus_dichotomus_00002236-RA	6e-128
68- 8:	rna-XM_968717.4	Trypoxylus_dichotomus_00002232-RA	1e-135
## Alignment 69: score=431.0 e_value=1.4e-20 N=9 TcChr3&TdChr1 minus
69- 0:	rna-XM_970334.4	Trypoxylus_dichotomus_00002147-RA	6e-193
69- 1:	rna-XM_970339.3	Trypoxylus_dichotomus_00002146-RA	2e-21
69- 2:	rna-XM_970353.4	Trypoxylus_dichotomus_00002145-RA	9e-144
69- 3:	rna-XM_970363.3	Trypoxylus_dichotomus_00002143-RA	4e-25
69- 4:	rna-XM_001816105.3	Trypoxylus_dichotomus_00002141-RA	6e-232
69- 5:	rna-XM_970373.3	Trypoxylus_dichotomus_00002140-RA	0
69- 6:	rna-XM_970376.3	Trypoxylus_dichotomus_00002139-RA	7e-169
69- 7:	rna-XM_962230.4	Trypoxylus_dichotomus_00002135-RA	4e-301
69- 8:	rna-XM_008192842.2	Trypoxylus_dichotomus_00002134-RA	6e-103
## Alignment 70: score=389.0 e_value=1.8e-22 N=8 TcChr3&TdChr1 minus
70- 0:	rna-XM_969360.3	Trypoxylus_dichotomus_00001810-RA	3e-71
70- 1:	rna-XM_008192369.2	Trypoxylus_dichotomus_00001809-RA	1e-33
70- 2:	rna-XM_969429.2	Trypoxylus_dichotomus_00001806-RA	2e-203
70- 3:	rna-XM_015977474.1	Trypoxylus_dichotomus_00001802-RA	6e-70
70- 4:	rna-XM_008192376.2	Trypoxylus_dichotomus_00001801-RA	5e-40
70- 5:	rna-XM_969545.3	Trypoxylus_dichotomus_00001799-RA	8e-55
70- 6:	rna-XM_969564.3	Trypoxylus_dichotomus_00001798-RA	2e-44
70- 7:	rna-XM_969581.3	Trypoxylus_dichotomus_00001796-RA	6e-100
## Alignment 71: score=341.0 e_value=4.5e-17 N=8 TcChr3&TdChr1 minus
71- 0:	rna-XM_008193143.2	Trypoxylus_dichotomus_00002674-RA	7e-15
71- 1:	rna-XM_015978424.1	Trypoxylus_dichotomus_00002655-RA	3e-53
71- 2:	rna-XM_964088.3	Trypoxylus_dichotomus_00002654-RA	4e-41
71- 3:	rna-XM_965142.3	Trypoxylus_dichotomus_00002648-RA	3e-168
71- 4:	rna-XM_015978475.1	Trypoxylus_dichotomus_00002634-RA	6e-190
71- 5:	rna-XM_008200734.2	Trypoxylus_dichotomus_00002625-RA	4e-221
71- 6:	rna-NM_001170838.1	Trypoxylus_dichotomus_00002623-RA	3e-96
71- 7:	rna-NM_001166023.1	Trypoxylus_dichotomus_00002616-RA	8e-37
## Alignment 72: score=337.0 e_value=9.9e-16 N=7 TcChr3&TdChr1 minus
72- 0:	rna-XM_015977912.1	Trypoxylus_dichotomus_00002930-RB	0
72- 1:	rna-XM_015977915.1	Trypoxylus_dichotomus_00002928-RA	4e-307
72- 2:	rna-XM_015977917.1	Trypoxylus_dichotomus_00002926-RA	2e-55
72- 3:	rna-XM_008193892.2	Trypoxylus_dichotomus_00002925-RA	1e-151
72- 4:	rna-XM_015977853.1	Trypoxylus_dichotomus_00002924-RB	3e-27
72- 5:	rna-XM_961495.4	Trypoxylus_dichotomus_00002923-RA	2e-138
72- 6:	rna-XM_001813381.3	Trypoxylus_dichotomus_00002921-RA	1e-27
## Alignment 73: score=330.0 e_value=1.1e-13 N=7 TcChr3&TdChr1 minus
73- 0:	rna-XM_962640.4	Trypoxylus_dichotomus_00002464-RA	3e-173
73- 1:	rna-XM_962797.3	Trypoxylus_dichotomus_00002463-RA	5e-33
73- 2:	rna-XM_963031.3	Trypoxylus_dichotomus_00002461-RA	1e-84
73- 3:	rna-XM_008193226.2	Trypoxylus_dichotomus_00002458-RB	2e-149
73- 4:	rna-XM_015978588.1	Trypoxylus_dichotomus_00002456-RB	0
73- 5:	rna-XM_008200870.2	Trypoxylus_dichotomus_00002449-RA	6e-195
73- 6:	rna-XM_008200880.2	Trypoxylus_dichotomus_00002444-RB	0
## Alignment 74: score=322.0 e_value=6.5e-13 N=7 TcChr3&TdChr1 minus
74- 0:	rna-XM_966479.4	Trypoxylus_dichotomus_00002886-RA	4e-24
74- 1:	rna-XM_015978768.1	Trypoxylus_dichotomus_00002871-RA	0
74- 2:	rna-XM_015978778.1	Trypoxylus_dichotomus_00002869-RA	7e-94
74- 3:	rna-NM_001145916.1	Trypoxylus_dichotomus_00002857-RA	3e-26
74- 4:	rna-XM_964950.4	Trypoxylus_dichotomus_00002855-RA	2e-158
74- 5:	rna-XM_008193248.2	Trypoxylus_dichotomus_00002854-RA	6e-160
74- 6:	rna-XM_964806.3	Trypoxylus_dichotomus_00002853-RA	1e-88
## Alignment 75: score=320.0 e_value=1.5e-16 N=7 TcChr3&TdChr1 minus
75- 0:	rna-XM_965410.3	Trypoxylus_dichotomus_00003219-RA	1e-193
75- 1:	rna-XM_966358.3	Trypoxylus_dichotomus_00003193-RA	7e-147
75- 2:	rna-XM_008192662.2	Trypoxylus_dichotomus_00003191-RA	2e-209
75- 3:	rna-XM_966582.3	Trypoxylus_dichotomus_00003190-RA	2e-78
75- 4:	rna-XM_966636.3	Trypoxylus_dichotomus_00003189-RB	5e-192
75- 5:	rna-XM_966755.4	Trypoxylus_dichotomus_00003188-RA	2e-165
75- 6:	rna-XM_971259.3	Trypoxylus_dichotomus_00003186-RA	1e-11
## Alignment 76: score=262.0 e_value=2.6e-11 N=6 TcChr3&TdChr1 minus
76- 0:	rna-XM_008192414.2	Trypoxylus_dichotomus_00001998-RA	4e-84
76- 1:	rna-XM_008192417.2	Trypoxylus_dichotomus_00001978-RA	9e-199
76- 2:	rna-XM_015977637.1	Trypoxylus_dichotomus_00001967-RA	3e-11
76- 3:	rna-XM_008192430.2	Trypoxylus_dichotomus_00001963-RA	0
76- 4:	rna-XM_015977625.1	Trypoxylus_dichotomus_00001962-RA	2e-41
76- 5:	rna-XM_008192432.2	Trypoxylus_dichotomus_00001961-RB	6e-239
## Alignment 77: score=398.0 e_value=1e-15 N=8 TcChr3&TdChr3 plus
77- 0:	rna-XM_015978305.1	Trypoxylus_dichotomus_00004168-RA	0
77- 1:	rna-XM_967462.4	Trypoxylus_dichotomus_00004169-RA	0
77- 2:	rna-XM_015978249.1	Trypoxylus_dichotomus_00004170-RA	1e-192
77- 3:	rna-XM_008201867.2	Trypoxylus_dichotomus_00004172-RA	0
77- 4:	rna-XM_971280.3	Trypoxylus_dichotomus_00004173-RA	2e-23
77- 5:	rna-XM_967265.3	Trypoxylus_dichotomus_00004174-RA	3e-152
77- 6:	rna-XM_967209.4	Trypoxylus_dichotomus_00004175-RA	2e-65
77- 7:	rna-XM_015978230.1	Trypoxylus_dichotomus_00004176-RA	3e-117
## Alignment 78: score=298.0 e_value=1.1e-14 N=6 TcChr3&TdChr6 minus
78- 0:	rna-XM_963571.4	Trypoxylus_dichotomus_00008706-RA	8e-128
78- 1:	rna-XM_963498.3	Trypoxylus_dichotomus_00008705-RA	2e-34
78- 2:	rna-XM_963420.3	Trypoxylus_dichotomus_00008704-RA	4e-46
78- 3:	rna-XM_015978253.1	Trypoxylus_dichotomus_00008703-RB	3e-303
78- 4:	rna-XM_015978257.1	Trypoxylus_dichotomus_00008702-RA	4e-126
78- 5:	rna-XM_963106.3	Trypoxylus_dichotomus_00008700-RA	0
## Alignment 79: score=1088.0 e_value=1.4e-74 N=22 TcChr4&TdChr4 plus
79- 0:	rna-XM_015979326.1	Trypoxylus_dichotomus_00006227-RA	0
79- 1:	rna-XM_008194019.2	Trypoxylus_dichotomus_00006229-RA	3e-50
79- 2:	rna-XM_015979358.1	Trypoxylus_dichotomus_00006230-RA	3e-160
79- 3:	rna-XM_970434.3	Trypoxylus_dichotomus_00006231-RA	2e-202
79- 4:	rna-XM_015978844.1	Trypoxylus_dichotomus_00006234-RA	1e-55
79- 5:	rna-XM_001816182.3	Trypoxylus_dichotomus_00006235-RA	3e-64
79- 6:	rna-XM_008194025.2	Trypoxylus_dichotomus_00006236-RA	8e-255
79- 7:	rna-XM_015979584.1	Trypoxylus_dichotomus_00006237-RA	2e-42
79- 8:	rna-XM_970442.3	Trypoxylus_dichotomus_00006238-RA	5e-118
79- 9:	rna-XM_008194027.2	Trypoxylus_dichotomus_00006239-RA	6e-92
79- 10:	rna-XM_008194026.2	Trypoxylus_dichotomus_00006240-RA	4e-27
79- 11:	rna-XM_971391.3	Trypoxylus_dichotomus_00006241-RA	2e-56
79- 12:	rna-XM_970446.3	Trypoxylus_dichotomus_00006242-RA	2e-53
79- 13:	rna-XM_015979440.1	Trypoxylus_dichotomus_00006243-RA	0
79- 14:	rna-XM_008194029.2	Trypoxylus_dichotomus_00006246-RA	7e-18
79- 15:	rna-XM_008194031.2	Trypoxylus_dichotomus_00006248-RB	3e-94
79- 16:	rna-XM_970453.4	Trypoxylus_dichotomus_00006249-RA	2e-162
79- 17:	rna-XM_015979417.1	Trypoxylus_dichotomus_00006250-RA	4e-196
79- 18:	rna-XM_970457.3	Trypoxylus_dichotomus_00006251-RA	5e-82
79- 19:	rna-XM_008194034.2	Trypoxylus_dichotomus_00006254-RA	2e-35
79- 20:	rna-XM_015978845.1	Trypoxylus_dichotomus_00006257-RA	3e-134
79- 21:	rna-XM_970465.3	Trypoxylus_dichotomus_00006258-RA	4e-130
## Alignment 80: score=786.0 e_value=6.3e-63 N=16 TcChr4&TdChr4 plus
80- 0:	rna-XM_008193598.2	Trypoxylus_dichotomus_00006429-RA	6e-56
80- 1:	rna-NM_001134446.1	Trypoxylus_dichotomus_00006430-RA	2e-43
80- 2:	rna-XM_966866.4	Trypoxylus_dichotomus_00006431-RA	1e-143
80- 3:	rna-XM_015978834.1	Trypoxylus_dichotomus_00006432-RA	3e-169
80- 4:	rna-XM_966972.4	Trypoxylus_dichotomus_00006433-RA	1e-169
80- 5:	rna-XM_967070.3	Trypoxylus_dichotomus_00006434-RA	3e-74
80- 6:	rna-XM_008193599.2	Trypoxylus_dichotomus_00006436-RA	6e-146
80- 7:	rna-XM_015979246.1	Trypoxylus_dichotomus_00006438-RA	0
80- 8:	rna-XM_001812890.3	Trypoxylus_dichotomus_00006439-RA	3e-204
80- 9:	rna-XM_008193604.2	Trypoxylus_dichotomus_00006442-RA	6e-109
80- 10:	rna-XM_970779.3	Trypoxylus_dichotomus_00006443-RA	6e-126
80- 11:	rna-XM_967780.4	Trypoxylus_dichotomus_00006444-RA	8e-83
80- 12:	rna-XM_008193607.2	Trypoxylus_dichotomus_00006445-RA	1e-48
80- 13:	rna-XM_008193606.2	Trypoxylus_dichotomus_00006446-RA	2e-281
80- 14:	rna-XM_008193608.2	Trypoxylus_dichotomus_00006453-RA	5e-39
80- 15:	rna-XM_008193609.2	Trypoxylus_dichotomus_00006454-RA	9e-148
## Alignment 81: score=732.0 e_value=2.7e-48 N=16 TcChr4&TdChr4 plus
81- 0:	rna-XM_966303.4	Trypoxylus_dichotomus_00006590-RA	5e-313
81- 1:	rna-XM_966535.3	Trypoxylus_dichotomus_00006604-RA	0
81- 2:	rna-XM_015979070.1	Trypoxylus_dichotomus_00006625-RA	6e-176
81- 3:	rna-XM_968631.3	Trypoxylus_dichotomus_00006630-RA	2e-99
81- 4:	rna-XM_008194630.2	Trypoxylus_dichotomus_00006631-RA	2e-240
81- 5:	rna-XM_968755.3	Trypoxylus_dichotomus_00006633-RA	7e-82
81- 6:	rna-XM_968787.4	Trypoxylus_dichotomus_00006637-RA	1e-138
81- 7:	rna-XM_008194632.2	Trypoxylus_dichotomus_00006638-RA	3e-103
81- 8:	rna-XM_008194634.2	Trypoxylus_dichotomus_00006639-RA	0
81- 9:	rna-XM_015978809.1	Trypoxylus_dichotomus_00006640-RA	1e-124
81- 10:	rna-XM_008194635.2	Trypoxylus_dichotomus_00006641-RA	6e-274
81- 11:	rna-XM_015979454.1	Trypoxylus_dichotomus_00006642-RA	9e-52
81- 12:	rna-XM_008194638.2	Trypoxylus_dichotomus_00006643-RA	2e-320
81- 13:	rna-XM_969081.3	Trypoxylus_dichotomus_00006644-RA	2e-182
81- 14:	rna-XM_008194640.2	Trypoxylus_dichotomus_00006645-RA	1e-107
81- 15:	rna-XM_015979090.1	Trypoxylus_dichotomus_00006646-RA	5e-224
## Alignment 82: score=678.0 e_value=4.1e-43 N=14 TcChr4&TdChr4 plus
82- 0:	rna-XM_970322.4	Trypoxylus_dichotomus_00006612-RA	2e-172
82- 1:	rna-XM_008193979.2	Trypoxylus_dichotomus_00006613-RB	7e-253
82- 2:	rna-XM_008193987.2	Trypoxylus_dichotomus_00006614-RA	3e-92
82- 3:	rna-XM_015979348.1	Trypoxylus_dichotomus_00006615-RA	0
82- 4:	rna-XM_008193988.2	Trypoxylus_dichotomus_00006616-RA	0
82- 5:	rna-XM_008193991.2	Trypoxylus_dichotomus_00006617-RD	4e-156
82- 6:	rna-XM_970364.3	Trypoxylus_dichotomus_00006618-RA	3e-94
82- 7:	rna-XM_970367.3	Trypoxylus_dichotomus_00006619-RA	7e-80
82- 8:	rna-XM_008193999.2	Trypoxylus_dichotomus_00006620-RA	3e-19
82- 9:	rna-XM_970371.4	Trypoxylus_dichotomus_00006621-RA	0
82- 10:	rna-XM_970374.4	Trypoxylus_dichotomus_00006622-RA	0
82- 11:	rna-XM_015979196.1	Trypoxylus_dichotomus_00006624-RA	1e-31
82- 12:	rna-XM_008194000.2	Trypoxylus_dichotomus_00006625-RA	2e-251
82- 13:	rna-XM_008194004.2	Trypoxylus_dichotomus_00006647-RA	0
## Alignment 83: score=544.0 e_value=9.9e-31 N=11 TcChr4&TdChr4 plus
83- 0:	rna-XM_008194469.2	Trypoxylus_dichotomus_00006907-RA	4e-216
83- 1:	rna-XM_008194472.2	Trypoxylus_dichotomus_00006909-RA	0
83- 2:	rna-XM_015979377.1	Trypoxylus_dichotomus_00006911-RA	3e-37
83- 3:	rna-XM_015979375.1	Trypoxylus_dichotomus_00006912-RA	9e-45
83- 4:	rna-XM_970244.3	Trypoxylus_dichotomus_00006913-RA	4e-128
83- 5:	rna-XM_015979372.1	Trypoxylus_dichotomus_00006914-RA	4e-272
83- 6:	rna-XM_970256.2	Trypoxylus_dichotomus_00006915-RA	9e-59
83- 7:	rna-XM_015979376.1	Trypoxylus_dichotomus_00006916-RA	2e-29
83- 8:	rna-XM_008194474.2	Trypoxylus_dichotomus_00006917-RA	1e-51
83- 9:	rna-XM_015979206.1	Trypoxylus_dichotomus_00006918-RB	6e-142
83- 10:	rna-XM_015979204.1	Trypoxylus_dichotomus_00006919-RA	2e-258
## Alignment 84: score=435.0 e_value=4.6e-25 N=9 TcChr4&TdChr4 plus
84- 0:	rna-XM_015979215.1	Trypoxylus_dichotomus_00006735-RA	8e-19
84- 1:	rna-XM_008193960.2	Trypoxylus_dichotomus_00006736-RA	6e-31
84- 2:	rna-XM_970230.4	Trypoxylus_dichotomus_00006737-RA	1e-85
84- 3:	rna-XM_970237.3	Trypoxylus_dichotomus_00006738-RA	2e-241
84- 4:	rna-XM_015979209.1	Trypoxylus_dichotomus_00006751-RA	2e-98
84- 5:	rna-XM_008193971.2	Trypoxylus_dichotomus_00006754-RA	7e-79
84- 6:	rna-XM_015979597.1	Trypoxylus_dichotomus_00006755-RA	8e-155
84- 7:	rna-XM_970280.4	Trypoxylus_dichotomus_00006756-RA	6e-248
84- 8:	rna-XM_008193974.2	Trypoxylus_dichotomus_00006757-RA	9e-180
## Alignment 85: score=427.0 e_value=8.3e-28 N=9 TcChr4&TdChr4 plus
85- 0:	rna-XM_008193430.2	Trypoxylus_dichotomus_00006279-RC	0
85- 1:	rna-XM_008193431.2	Trypoxylus_dichotomus_00006280-RA	4e-130
85- 2:	rna-XM_008193432.2	Trypoxylus_dichotomus_00006281-RB	0
85- 3:	rna-XM_008193465.2	Trypoxylus_dichotomus_00006297-RA	0
85- 4:	rna-XM_969342.3	Trypoxylus_dichotomus_00006300-RA	1e-61
85- 5:	rna-XM_015978885.1	Trypoxylus_dichotomus_00006301-RB	0
85- 6:	rna-XM_969381.3	Trypoxylus_dichotomus_00006302-RA	9e-249
85- 7:	rna-XM_001815700.3	Trypoxylus_dichotomus_00006303-RA	2e-69
85- 8:	rna-XM_969400.4	Trypoxylus_dichotomus_00006304-RA	6e-129
## Alignment 86: score=424.0 e_value=1e-24 N=9 TcChr4&TdChr4 plus
86- 0:	rna-XM_970285.4	Trypoxylus_dichotomus_00006999-RA	4e-175
86- 1:	rna-XM_008193711.2	Trypoxylus_dichotomus_00007000-RA	2e-189
86- 2:	rna-XM_008193715.2	Trypoxylus_dichotomus_00007001-RA	0
86- 3:	rna-XM_970321.4	Trypoxylus_dichotomus_00007003-RA	1e-96
86- 4:	rna-XM_015979079.1	Trypoxylus_dichotomus_00007004-RA	0
86- 5:	rna-XM_015979078.1	Trypoxylus_dichotomus_00007007-RA	7e-83
86- 6:	rna-XM_970335.3	Trypoxylus_dichotomus_00007009-RA	8e-40
86- 7:	rna-XM_015979313.1	Trypoxylus_dichotomus_00007010-RA	6e-243
86- 8:	rna-XM_961362.4	Trypoxylus_dichotomus_00007032-RA	1e-192
## Alignment 87: score=395.0 e_value=3.2e-15 N=8 TcChr4&TdChr4 plus
87- 0:	rna-XM_008194283.2	Trypoxylus_dichotomus_00006852-RA	2e-129
87- 1:	rna-XM_962726.3	Trypoxylus_dichotomus_00006853-RA	2e-28
87- 2:	rna-XM_008194284.2	Trypoxylus_dichotomus_00006854-RA	0
87- 3:	rna-XM_015979142.1	Trypoxylus_dichotomus_00006856-RB	3e-90
87- 4:	rna-XM_963189.3	Trypoxylus_dichotomus_00006858-RA	7e-93
87- 5:	rna-XM_008194298.2	Trypoxylus_dichotomus_00006859-RA	1e-142
87- 6:	rna-XM_963348.3	Trypoxylus_dichotomus_00006860-RA	1e-185
87- 7:	rna-XM_015979153.1	Trypoxylus_dichotomus_00006861-RA	2e-144
## Alignment 88: score=395.0 e_value=6.2e-17 N=8 TcChr4&TdChr4 plus
88- 0:	rna-XM_008194075.2	Trypoxylus_dichotomus_00006111-RA	5e-302
88- 1:	rna-XM_008194077.2	Trypoxylus_dichotomus_00006112-RB	3e-108
88- 2:	rna-XM_970528.4	Trypoxylus_dichotomus_00006113-RA	6e-38
88- 3:	rna-XM_970529.3	Trypoxylus_dichotomus_00006114-RA	1e-46
88- 4:	rna-XM_970531.3	Trypoxylus_dichotomus_00006115-RA	2e-96
88- 5:	rna-XM_970533.4	Trypoxylus_dichotomus_00006116-RA	2e-212
88- 6:	rna-NM_001145908.1	Trypoxylus_dichotomus_00006117-RA	1e-62
88- 7:	rna-XM_008194082.2	Trypoxylus_dichotomus_00006121-RA	3e-54
## Alignment 89: score=345.0 e_value=7e-14 N=7 TcChr4&TdChr4 plus
89- 0:	rna-XM_008193494.2	Trypoxylus_dichotomus_00007015-RA	1e-26
89- 1:	rna-XM_969924.4	Trypoxylus_dichotomus_00007016-RA	1e-230
89- 2:	rna-XM_969945.3	Trypoxylus_dichotomus_00007017-RA	4e-252
89- 3:	rna-XM_008193496.2	Trypoxylus_dichotomus_00007019-RA	4e-129
89- 4:	rna-XM_008193498.2	Trypoxylus_dichotomus_00007020-RB	0
89- 5:	rna-XM_015979365.1	Trypoxylus_dichotomus_00007023-RA	2e-84
89- 6:	rna-XM_015979363.1	Trypoxylus_dichotomus_00007024-RA	0
## Alignment 90: score=292.0 e_value=3.6e-14 N=7 TcChr4&TdChr4 plus
90- 0:	rna-XM_008194397.2	Trypoxylus_dichotomus_00006997-RA	7e-182
90- 1:	rna-XM_008194399.2	Trypoxylus_dichotomus_00006998-RA	2e-246
90- 2:	rna-XM_969415.3	Trypoxylus_dichotomus_00007016-RA	2e-15
90- 3:	rna-XM_008194442.2	Trypoxylus_dichotomus_00007025-RA	6e-276
90- 4:	rna-XM_008194440.2	Trypoxylus_dichotomus_00007026-RA	1e-226
90- 5:	rna-XM_969844.4	Trypoxylus_dichotomus_00007037-RA	5e-112
90- 6:	rna-XM_970027.3	Trypoxylus_dichotomus_00007042-RA	9e-164
## Alignment 91: score=787.0 e_value=9.9e-44 N=16 TcChr4&TdChr4 minus
91- 0:	rna-XM_962323.3	Trypoxylus_dichotomus_00006332-RA	7e-69
91- 1:	rna-XM_015979587.1	Trypoxylus_dichotomus_00006331-RA	2e-50
91- 2:	rna-XM_963347.3	Trypoxylus_dichotomus_00006323-RA	2e-51
91- 3:	rna-NM_001039442.1	Trypoxylus_dichotomus_00006320-RA	4e-47
91- 4:	rna-XM_963651.3	Trypoxylus_dichotomus_00006319-RA	1e-31
91- 5:	rna-XM_008193799.2	Trypoxylus_dichotomus_00006318-RA	4e-19
91- 6:	rna-XM_971148.4	Trypoxylus_dichotomus_00006317-RA	5e-10
91- 7:	rna-XM_971152.4	Trypoxylus_dichotomus_00006316-RA	7e-14
91- 8:	rna-XM_015978812.1	Trypoxylus_dichotomus_00006315-RA	3e-219
91- 9:	rna-XM_008193802.2	Trypoxylus_dichotomus_00006314-RA	4e-125
91- 10:	rna-XM_008193804.2	Trypoxylus_dichotomus_00006312-RA	0
91- 11:	rna-XM_964162.4	Trypoxylus_dichotomus_00006311-RA	8e-139
91- 12:	rna-XM_008193805.2	Trypoxylus_dichotomus_00006309-RA	2e-95
91- 13:	rna-XM_964527.4	Trypoxylus_dichotomus_00006307-RA	3e-285
91- 14:	rna-XM_015979111.1	Trypoxylus_dichotomus_00006306-RA	0
91- 15:	rna-XM_964748.4	Trypoxylus_dichotomus_00006305-RA	3e-143
## Alignment 92: score=731.0 e_value=8.2e-45 N=15 TcChr4&TdChr4 minus
92- 0:	rna-XM_969080.4	Trypoxylus_dichotomus_00006995-RA	7e-74
92- 1:	rna-XM_969102.3	Trypoxylus_dichotomus_00006994-RA	0
92- 2:	rna-XM_008194407.2	Trypoxylus_dichotomus_00006993-RA	2e-283
92- 3:	rna-XM_008194408.2	Trypoxylus_dichotomus_00006992-RA	5e-50
92- 4:	rna-XM_969258.3	Trypoxylus_dichotomus_00006991-RA	2e-103
92- 5:	rna-XM_969283.3	Trypoxylus_dichotomus_00006990-RA	5e-113
92- 6:	rna-XM_008194410.2	Trypoxylus_dichotomus_00006989-RA	1e-91
92- 7:	rna-XM_008194412.2	Trypoxylus_dichotomus_00006988-RB	3e-11
92- 8:	rna-XM_008194414.2	Trypoxylus_dichotomus_00006987-RB	0
92- 9:	rna-XM_969364.4	Trypoxylus_dichotomus_00006974-RA	2e-289
92- 10:	rna-NM_001109777.1	Trypoxylus_dichotomus_00006973-RA	5e-178
92- 11:	rna-XM_969415.3	Trypoxylus_dichotomus_00006972-RA	2e-152
92- 12:	rna-XM_969433.3	Trypoxylus_dichotomus_00006971-RA	5e-127
92- 13:	rna-XM_008194420.2	Trypoxylus_dichotomus_00006970-RA	9e-108
92- 14:	rna-XM_969550.3	Trypoxylus_dichotomus_00006968-RA	3e-107
## Alignment 93: score=671.0 e_value=2.1e-44 N=14 TcChr4&TdChr4 minus
93- 0:	rna-XM_008193809.2	Trypoxylus_dichotomus_00006399-RA	9e-282
93- 1:	rna-XM_964879.4	Trypoxylus_dichotomus_00006398-RA	9e-138
93- 2:	rna-XM_008193810.2	Trypoxylus_dichotomus_00006397-RB	2e-205
93- 3:	rna-XM_965023.3	Trypoxylus_dichotomus_00006395-RA	6e-96
93- 4:	rna-XM_008193813.2	Trypoxylus_dichotomus_00006394-RA	4e-54
93- 5:	rna-XM_015979113.1	Trypoxylus_dichotomus_00006393-RA	3e-256
93- 6:	rna-XM_008193817.2	Trypoxylus_dichotomus_00006392-RA	2e-148
93- 7:	rna-XM_008193819.2	Trypoxylus_dichotomus_00006390-RA	2e-78
93- 8:	rna-XM_965493.3	Trypoxylus_dichotomus_00006388-RA	3e-149
93- 9:	rna-XM_965563.3	Trypoxylus_dichotomus_00006387-RA	4e-160
93- 10:	rna-XM_008193822.2	Trypoxylus_dichotomus_00006386-RA	2e-69
93- 11:	rna-XM_008193820.2	Trypoxylus_dichotomus_00006385-RA	6e-120
93- 12:	rna-XM_965758.3	Trypoxylus_dichotomus_00006369-RC	4e-06
93- 13:	rna-XM_008194156.2	Trypoxylus_dichotomus_00006365-RA	1e-34
## Alignment 94: score=642.0 e_value=4.1e-45 N=14 TcChr4&TdChr4 minus
94- 0:	rna-XM_015979285.1	Trypoxylus_dichotomus_00006071-RA	2e-240
94- 1:	rna-XM_969883.4	Trypoxylus_dichotomus_00006053-RA	1e-161
94- 2:	rna-XM_008194454.2	Trypoxylus_dichotomus_00006051-RA	5e-142
94- 3:	rna-XM_008194458.2	Trypoxylus_dichotomus_00006050-RB	7e-305
94- 4:	rna-XM_969907.4	Trypoxylus_dichotomus_00006049-RA	6e-109
94- 5:	rna-XM_008194261.2	Trypoxylus_dichotomus_00006046-RA	2e-58
94- 6:	rna-XM_969972.2	Trypoxylus_dichotomus_00006044-RA	2e-107
94- 7:	rna-XM_015979399.1	Trypoxylus_dichotomus_00006043-RA	2e-260
94- 8:	rna-XM_001815252.3	Trypoxylus_dichotomus_00006042-RA	4e-217
94- 9:	rna-XM_970093.3	Trypoxylus_dichotomus_00006039-RA	4e-100
94- 10:	rna-XM_008194478.2	Trypoxylus_dichotomus_00006020-RA	4e-07
94- 11:	rna-XM_008194520.2	Trypoxylus_dichotomus_00006019-RA	3e-41
94- 12:	rna-XM_008194521.2	Trypoxylus_dichotomus_00006018-RA	4e-104
94- 13:	rna-XM_961453.4	Trypoxylus_dichotomus_00006017-RA	3e-146
## Alignment 95: score=616.0 e_value=1.7e-36 N=13 TcChr4&TdChr4 minus
95- 0:	rna-XM_015978908.1	Trypoxylus_dichotomus_00007099-RA	1e-208
95- 1:	rna-XM_969566.4	Trypoxylus_dichotomus_00007098-RB	7e-193
95- 2:	rna-XM_008193476.2	Trypoxylus_dichotomus_00007093-RA	3e-143
95- 3:	rna-XM_969601.4	Trypoxylus_dichotomus_00007091-RA	3e-84
95- 4:	rna-XM_008193477.2	Trypoxylus_dichotomus_00007090-RA	0
95- 5:	rna-XM_015979243.1	Trypoxylus_dichotomus_00007089-RB	0
95- 6:	rna-XM_969670.4	Trypoxylus_dichotomus_00007088-RA	3e-283
95- 7:	rna-XM_969722.3	Trypoxylus_dichotomus_00007086-RA	2e-203
95- 8:	rna-XM_008193487.2	Trypoxylus_dichotomus_00007085-RA	1e-84
95- 9:	rna-XM_008193488.2	Trypoxylus_dichotomus_00007084-RB	2e-265
95- 10:	rna-XM_008193493.2	Trypoxylus_dichotomus_00007083-RA	2e-127
95- 11:	rna-XM_008193492.2	Trypoxylus_dichotomus_00007082-RA	7e-69
95- 12:	rna-XM_008193490.2	Trypoxylus_dichotomus_00007081-RA	0
## Alignment 96: score=568.0 e_value=9.3e-37 N=12 TcChr4&TdChr4 minus
96- 0:	rna-XM_008193864.2	Trypoxylus_dichotomus_00007074-RA	7e-107
96- 1:	rna-XM_008194159.1	Trypoxylus_dichotomus_00007071-RA	0
96- 2:	rna-XM_008193870.2	Trypoxylus_dichotomus_00007070-RA	2e-135
96- 3:	rna-NM_001114319.1	Trypoxylus_dichotomus_00007069-RA	1e-274
96- 4:	rna-XM_008193888.2	Trypoxylus_dichotomus_00007052-RA	1e-81
96- 5:	rna-XM_968946.4	Trypoxylus_dichotomus_00007050-RA	0
96- 6:	rna-XM_968975.3	Trypoxylus_dichotomus_00007049-RA	5e-237
96- 7:	rna-XM_008193889.2	Trypoxylus_dichotomus_00007048-RA	0
96- 8:	rna-XM_008193893.2	Trypoxylus_dichotomus_00007047-RA	0
96- 9:	rna-XM_008193896.2	Trypoxylus_dichotomus_00007045-RA	1e-41
96- 10:	rna-XM_969181.3	Trypoxylus_dichotomus_00007044-RA	3e-107
96- 11:	rna-XM_969208.3	Trypoxylus_dichotomus_00007043-RA	1e-78
## Alignment 97: score=522.0 e_value=1.1e-27 N=11 TcChr4&TdChr4 minus
97- 0:	rna-XM_015979404.1	Trypoxylus_dichotomus_00006135-RA	0
97- 1:	rna-XM_970516.4	Trypoxylus_dichotomus_00006133-RA	9e-217
97- 2:	rna-XM_008194072.2	Trypoxylus_dichotomus_00006128-RA	2e-44
97- 3:	rna-XM_970520.4	Trypoxylus_dichotomus_00006127-RA	1e-81
97- 4:	rna-XM_008194073.2	Trypoxylus_dichotomus_00006124-RA	3e-89
97- 5:	rna-NM_001109782.1	Trypoxylus_dichotomus_00006122-RA	2e-126
97- 6:	rna-XM_008194081.2	Trypoxylus_dichotomus_00006110-RB	1e-206
97- 7:	rna-XM_015979324.1	Trypoxylus_dichotomus_00006109-RA	4e-21
97- 8:	rna-XM_015979318.1	Trypoxylus_dichotomus_00006108-RA	2e-253
97- 9:	rna-XM_015978847.1	Trypoxylus_dichotomus_00006105-RA	9e-65
97- 10:	rna-XM_008194087.2	Trypoxylus_dichotomus_00006101-RA	4e-06
## Alignment 98: score=495.0 e_value=5.3e-26 N=10 TcChr4&TdChr4 minus
98- 0:	rna-XM_969257.3	Trypoxylus_dichotomus_00006414-RA	3e-109
98- 1:	rna-XM_969282.3	Trypoxylus_dichotomus_00006413-RA	8e-234
98- 2:	rna-XM_008193899.2	Trypoxylus_dichotomus_00006412-RA	3e-273
98- 3:	rna-XM_008193900.2	Trypoxylus_dichotomus_00006411-RA	9e-251
98- 4:	rna-XM_015979401.1	Trypoxylus_dichotomus_00006405-RA	0
98- 5:	rna-XM_008193902.2	Trypoxylus_dichotomus_00006404-RA	4e-106
98- 6:	rna-XM_008193904.2	Trypoxylus_dichotomus_00006403-RA	2e-256
98- 7:	rna-NM_001114371.1	Trypoxylus_dichotomus_00006402-RA	8e-147
98- 8:	rna-XM_969639.4	Trypoxylus_dichotomus_00006401-RA	9e-209
98- 9:	rna-XM_969655.4	Trypoxylus_dichotomus_00006400-RA	1e-75
## Alignment 99: score=446.0 e_value=1.7e-24 N=9 TcChr4&TdChr4 minus
99- 0:	rna-XM_963187.3	Trypoxylus_dichotomus_00006967-RA	1e-123
99- 1:	rna-XM_015979124.1	Trypoxylus_dichotomus_00006966-RA	3e-193
99- 2:	rna-XM_015979462.1	Trypoxylus_dichotomus_00006965-RA	9e-207
99- 3:	rna-XM_963578.3	Trypoxylus_dichotomus_00006963-RA	0
99- 4:	rna-XM_963723.3	Trypoxylus_dichotomus_00006962-RA	4e-58
99- 5:	rna-XM_008193559.2	Trypoxylus_dichotomus_00006961-RA	0
99- 6:	rna-XM_963943.4	Trypoxylus_dichotomus_00006960-RA	2e-115
99- 7:	rna-XM_964091.3	Trypoxylus_dichotomus_00006959-RA	1e-82
99- 8:	rna-XM_964161.3	Trypoxylus_dichotomus_00006957-RA	3e-83
## Alignment 100: score=444.0 e_value=1.1e-33 N=10 TcChr4&TdChr4 minus
100- 0:	rna-XM_008193889.2	Trypoxylus_dichotomus_00006893-RA	1e-73
100- 1:	rna-XM_015978840.1	Trypoxylus_dichotomus_00006868-RA	7e-151
100- 2:	rna-NM_001293575.1	Trypoxylus_dichotomus_00006851-RA	1e-43
100- 3:	rna-XM_015979049.1	Trypoxylus_dichotomus_00006850-RA	1e-142
100- 4:	rna-XM_970110.4	Trypoxylus_dichotomus_00006849-RB	2e-281
100- 5:	rna-XM_008193946.2	Trypoxylus_dichotomus_00006848-RA	6e-107
100- 6:	rna-XM_970143.3	Trypoxylus_dichotomus_00006846-RA	7e-44
100- 7:	rna-XM_971382.3	Trypoxylus_dichotomus_00006843-RB	2e-45
100- 8:	rna-XM_015979585.1	Trypoxylus_dichotomus_00006842-RA	6e-06
100- 9:	rna-XM_008193959.2	Trypoxylus_dichotomus_00006840-RA	2e-110
## Alignment 101: score=432.0 e_value=1.7e-20 N=9 TcChr4&TdChr4 minus
101- 0:	rna-XM_001812649.3	Trypoxylus_dichotomus_00006279-RC	2e-226
101- 1:	rna-XM_015979607.1	Trypoxylus_dichotomus_00006278-RA	0
101- 2:	rna-XM_015979250.1	Trypoxylus_dichotomus_00006271-RA	2e-136
101- 3:	rna-XM_008193841.2	Trypoxylus_dichotomus_00006270-RA	9e-108
101- 4:	rna-XM_008193840.2	Trypoxylus_dichotomus_00006269-RA	3e-77
101- 5:	rna-XM_008193838.2	Trypoxylus_dichotomus_00006268-RA	0
101- 6:	rna-XM_015978958.1	Trypoxylus_dichotomus_00006266-RA	0
101- 7:	rna-XM_967232.3	Trypoxylus_dichotomus_00006265-RB	0
101- 8:	rna-XM_008193844.2	Trypoxylus_dichotomus_00006261-RA	1e-33
## Alignment 102: score=335.0 e_value=8.6e-15 N=7 TcChr4&TdChr4 minus
102- 0:	rna-XM_015979008.1	Trypoxylus_dichotomus_00006551-RA	1e-31
102- 1:	rna-XM_015979007.1	Trypoxylus_dichotomus_00006547-RB	2e-21
102- 2:	rna-XM_008194614.2	Trypoxylus_dichotomus_00006546-RA	8e-23
102- 3:	rna-XM_015978988.1	Trypoxylus_dichotomus_00006544-RA	5e-32
102- 4:	rna-NM_001039448.1	Trypoxylus_dichotomus_00006541-RA	1e-24
102- 5:	rna-NM_001114388.1	Trypoxylus_dichotomus_00006539-RA	2e-88
102- 6:	rna-XM_967657.3	Trypoxylus_dichotomus_00006538-RA	3e-71
## Alignment 103: score=307.0 e_value=1.2e-18 N=7 TcChr4&TdChr4 minus
103- 0:	rna-XM_008194344.2	Trypoxylus_dichotomus_00006533-RA	7e-84
103- 1:	rna-XM_967122.3	Trypoxylus_dichotomus_00006532-RA	1e-88
103- 2:	rna-XM_967176.3	Trypoxylus_dichotomus_00006531-RA	3e-81
103- 3:	rna-XM_967233.3	Trypoxylus_dichotomus_00006529-RA	7e-225
103- 4:	rna-XM_008194349.2	Trypoxylus_dichotomus_00006511-RA	3e-190
103- 5:	rna-XM_008194246.2	Trypoxylus_dichotomus_00006507-RA	7e-191
103- 6:	rna-XM_008194375.2	Trypoxylus_dichotomus_00006485-RA	1e-173
## Alignment 104: score=298.0 e_value=1.7e-12 N=6 TcChr4&TdChr4 minus
104- 0:	rna-XM_001814267.3	Trypoxylus_dichotomus_00006826-RA	2e-39
104- 1:	rna-XM_008193508.2	Trypoxylus_dichotomus_00006823-RA	7e-29
104- 2:	rna-XM_968919.4	Trypoxylus_dichotomus_00006822-RA	1e-178
104- 3:	rna-XM_968945.3	Trypoxylus_dichotomus_00006821-RA	4e-106
104- 4:	rna-XM_962128.4	Trypoxylus_dichotomus_00006820-RA	5e-78
104- 5:	rna-XM_968974.3	Trypoxylus_dichotomus_00006819-RA	9e-80
## Alignment 105: score=279.0 e_value=6.1e-13 N=6 TcChr4&TdChr4 minus
105- 0:	rna-XM_001809706.3	Trypoxylus_dichotomus_00006787-RA	8e-197
105- 1:	rna-XM_964809.4	Trypoxylus_dichotomus_00006775-RA	0
105- 2:	rna-XM_008194319.2	Trypoxylus_dichotomus_00006772-RA	0
105- 3:	rna-XM_965419.4	Trypoxylus_dichotomus_00006771-RA	1e-54
105- 4:	rna-NM_001172392.1	Trypoxylus_dichotomus_00006770-RA	5e-137
105- 5:	rna-XM_965564.3	Trypoxylus_dichotomus_00006767-RA	9e-108
## Alignment 106: score=270.0 e_value=8.2e-12 N=6 TcChr4&TdChr4 minus
106- 0:	rna-XM_970557.4	Trypoxylus_dichotomus_00006880-RA	2e-78
106- 1:	rna-XM_008194138.2	Trypoxylus_dichotomus_00006878-RC	0
106- 2:	rna-XM_970562.3	Trypoxylus_dichotomus_00006876-RA	2e-90
106- 3:	rna-XM_008194145.2	Trypoxylus_dichotomus_00006875-RB	0
106- 4:	rna-XM_008194149.2	Trypoxylus_dichotomus_00006871-RA	2e-159
106- 5:	rna-XM_008194299.2	Trypoxylus_dichotomus_00006857-RA	1e-178
## Alignment 107: score=563.0 e_value=2.7e-39 N=12 TcChr5&TdChr3 plus
107- 0:	rna-XM_964024.3	Trypoxylus_dichotomus_00004738-RA	2e-128
107- 1:	rna-XM_008195796.2	Trypoxylus_dichotomus_00004751-RA	0
107- 2:	rna-XM_008195740.2	Trypoxylus_dichotomus_00004756-RA	5e-19
107- 3:	rna-XM_964242.3	Trypoxylus_dichotomus_00004757-RA	8e-61
107- 4:	rna-XM_015980207.1	Trypoxylus_dichotomus_00004759-RA	8e-171
107- 5:	rna-XM_008195803.2	Trypoxylus_dichotomus_00004760-RA	0
107- 6:	rna-XM_964615.2	Trypoxylus_dichotomus_00004761-RA	4e-88
107- 7:	rna-XM_964686.3	Trypoxylus_dichotomus_00004762-RA	1e-52
107- 8:	rna-XM_964817.3	Trypoxylus_dichotomus_00004763-RA	1e-107
107- 9:	rna-XM_008195808.2	Trypoxylus_dichotomus_00004764-RA	6e-97
107- 10:	rna-XM_964959.3	Trypoxylus_dichotomus_00004765-RA	3e-148
107- 11:	rna-XM_001809535.3	Trypoxylus_dichotomus_00004778-RA	3e-24
## Alignment 108: score=529.0 e_value=3.9e-38 N=12 TcChr5&TdChr3 plus
108- 0:	rna-XM_968080.4	Trypoxylus_dichotomus_00004556-RA	2e-11
108- 1:	rna-XM_015980141.1	Trypoxylus_dichotomus_00004578-RA	7e-47
108- 2:	rna-XM_961717.4	Trypoxylus_dichotomus_00004584-RA	5e-21
108- 3:	rna-XM_015980538.1	Trypoxylus_dichotomus_00004589-RA	8e-99
108- 4:	rna-XM_008195393.2	Trypoxylus_dichotomus_00004591-RB	4e-73
108- 5:	rna-XM_015980570.1	Trypoxylus_dichotomus_00004594-RA	0
108- 6:	rna-XM_971090.3	Trypoxylus_dichotomus_00004612-RA	2e-40
108- 7:	rna-XM_962964.3	Trypoxylus_dichotomus_00004613-RA	2e-95
108- 8:	rna-XM_964455.4	Trypoxylus_dichotomus_00004624-RA	0
108- 9:	rna-XM_008195431.2	Trypoxylus_dichotomus_00004625-RA	3e-108
108- 10:	rna-XM_964612.3	Trypoxylus_dichotomus_00004626-RA	7e-216
108- 11:	rna-XM_964683.4	Trypoxylus_dichotomus_00004627-RA	5e-65
## Alignment 109: score=511.0 e_value=6.2e-33 N=12 TcChr5&TdChr3 plus
109- 0:	rna-XM_015979946.1	Trypoxylus_dichotomus_00004013-RA	0
109- 1:	rna-XM_008194976.2	Trypoxylus_dichotomus_00004014-RA	2e-114
109- 2:	rna-XM_008194975.2	Trypoxylus_dichotomus_00004015-RA	5e-67
109- 3:	rna-XM_008194952.2	Trypoxylus_dichotomus_00004019-RA	2e-261
109- 4:	rna-XM_015979792.1	Trypoxylus_dichotomus_00004020-RA	0
109- 5:	rna-XM_008194980.2	Trypoxylus_dichotomus_00004023-RC	0
109- 6:	rna-XM_008194990.2	Trypoxylus_dichotomus_00004049-RA	5e-84
109- 7:	rna-XM_008195003.2	Trypoxylus_dichotomus_00004066-RA	4e-13
109- 8:	rna-XM_008195005.2	Trypoxylus_dichotomus_00004087-RA	8e-125
109- 9:	rna-XM_008195008.2	Trypoxylus_dichotomus_00004090-RA	4e-192
109- 10:	rna-XM_964752.3	Trypoxylus_dichotomus_00004091-RA	2e-109
109- 11:	rna-XM_008194936.2	Trypoxylus_dichotomus_00004103-RA	6e-75
## Alignment 110: score=474.0 e_value=2.7e-29 N=10 TcChr5&TdChr3 plus
110- 0:	rna-XM_963580.3	Trypoxylus_dichotomus_00004154-RA	1e-71
110- 1:	rna-XM_963796.4	Trypoxylus_dichotomus_00004157-RA	1e-212
110- 2:	rna-XM_963870.3	Trypoxylus_dichotomus_00004158-RA	5e-97
110- 3:	rna-XM_963946.3	Trypoxylus_dichotomus_00004159-RA	2e-180
110- 4:	rna-XM_964019.2	Trypoxylus_dichotomus_00004160-RA	4e-40
110- 5:	rna-XM_964094.4	Trypoxylus_dichotomus_00004161-RA	0
110- 6:	rna-XM_008194731.2	Trypoxylus_dichotomus_00004164-RA	0
110- 7:	rna-XM_008194733.2	Trypoxylus_dichotomus_00004165-RB	3e-85
110- 8:	rna-XM_015979830.1	Trypoxylus_dichotomus_00004166-RA	3e-36
110- 9:	rna-XM_965284.4	Trypoxylus_dichotomus_00004186-RA	2e-97
## Alignment 111: score=442.0 e_value=6.8e-25 N=9 TcChr5&TdChr3 plus
111- 0:	rna-XM_965696.3	Trypoxylus_dichotomus_00003890-RA	0
111- 1:	rna-XM_965761.3	Trypoxylus_dichotomus_00003891-RA	1e-229
111- 2:	rna-XM_015980087.1	Trypoxylus_dichotomus_00003893-RA	3e-75
111- 3:	rna-XM_008194746.2	Trypoxylus_dichotomus_00003895-RA	1e-72
111- 4:	rna-XM_015979722.1	Trypoxylus_dichotomus_00003899-RA	1e-223
111- 5:	rna-XM_966366.3	Trypoxylus_dichotomus_00003900-RA	1e-52
111- 6:	rna-XM_008194748.2	Trypoxylus_dichotomus_00003901-RA	4e-61
111- 7:	rna-XM_008194718.2	Trypoxylus_dichotomus_00003902-RA	8e-26
111- 8:	rna-XM_966705.4	Trypoxylus_dichotomus_00003903-RA	1e-250
## Alignment 112: score=440.0 e_value=2.2e-27 N=10 TcChr5&TdChr3 plus
112- 0:	rna-XM_008195331.2	Trypoxylus_dichotomus_00004049-RA	4e-48
112- 1:	rna-XM_015980584.1	Trypoxylus_dichotomus_00004061-RA	4e-220
112- 2:	rna-XM_001810468.3	Trypoxylus_dichotomus_00004062-RA	3e-75
112- 3:	rna-XM_008195338.2	Trypoxylus_dichotomus_00004063-RA	5e-102
112- 4:	rna-XM_008195340.2	Trypoxylus_dichotomus_00004064-RA	9e-152
112- 5:	rna-XM_971238.3	Trypoxylus_dichotomus_00004065-RA	8e-87
112- 6:	rna-XM_008195347.2	Trypoxylus_dichotomus_00004066-RA	4e-318
112- 7:	rna-XM_966247.4	Trypoxylus_dichotomus_00004069-RA	4e-78
112- 8:	rna-XM_015980379.1	Trypoxylus_dichotomus_00004086-RA	3e-32
112- 9:	rna-XM_008195611.2	Trypoxylus_dichotomus_00004112-RA	0
## Alignment 113: score=436.0 e_value=5.9e-26 N=9 TcChr5&TdChr3 plus
113- 0:	rna-XM_015980341.1	Trypoxylus_dichotomus_00003472-RA	6e-185
113- 1:	rna-XM_008195139.2	Trypoxylus_dichotomus_00003473-RA	2e-163
113- 2:	rna-XM_015980339.1	Trypoxylus_dichotomus_00003474-RA	6e-90
113- 3:	rna-XM_961903.3	Trypoxylus_dichotomus_00003475-RA	3e-254
113- 4:	rna-XM_962080.3	Trypoxylus_dichotomus_00003476-RA	3e-40
113- 5:	rna-XM_008195141.2	Trypoxylus_dichotomus_00003477-RA	5e-102
113- 6:	rna-XM_962420.4	Trypoxylus_dichotomus_00003487-RA	2e-249
113- 7:	rna-XM_008195688.2	Trypoxylus_dichotomus_00003490-RA	5e-143
113- 8:	rna-NM_001160249.1	Trypoxylus_dichotomus_00003492-RC	2e-109
## Alignment 114: score=432.0 e_value=1.9e-27 N=10 TcChr5&TdChr3 plus
114- 0:	rna-XM_965662.4	Trypoxylus_dichotomus_00003523-RB	0
114- 1:	rna-XM_961501.4	Trypoxylus_dichotomus_00003526-RA	1e-99
114- 2:	rna-XM_961800.3	Trypoxylus_dichotomus_00003528-RA	4e-107
114- 3:	rna-XM_015979922.1	Trypoxylus_dichotomus_00003530-RA	8e-247
114- 4:	rna-XM_970807.3	Trypoxylus_dichotomus_00003532-RA	2e-70
114- 5:	rna-XM_008194700.2	Trypoxylus_dichotomus_00003535-RA	1e-156
114- 6:	rna-XM_961363.3	Trypoxylus_dichotomus_00003536-RA	8e-202
114- 7:	rna-XM_015979957.1	Trypoxylus_dichotomus_00003537-RA	0
114- 8:	rna-XM_964094.4	Trypoxylus_dichotomus_00003540-RA	1e-18
114- 9:	rna-XM_965761.3	Trypoxylus_dichotomus_00003542-RA	5e-18
## Alignment 115: score=392.0 e_value=9.9e-16 N=8 TcChr5&TdChr3 plus
115- 0:	rna-XM_001813282.3	Trypoxylus_dichotomus_00004313-RA	1e-61
115- 1:	rna-XM_001813323.3	Trypoxylus_dichotomus_00004314-RA	5e-323
115- 2:	rna-XM_964887.3	Trypoxylus_dichotomus_00004315-RA	2e-107
115- 3:	rna-XM_008195945.2	Trypoxylus_dichotomus_00004316-RA	0
115- 4:	rna-XM_965033.3	Trypoxylus_dichotomus_00004317-RA	3e-164
115- 5:	rna-XM_965224.4	Trypoxylus_dichotomus_00004325-RA	9e-91
115- 6:	rna-XM_015980131.1	Trypoxylus_dichotomus_00004326-RA	0
115- 7:	rna-XM_015980251.1	Trypoxylus_dichotomus_00004327-RA	2e-115
## Alignment 116: score=361.0 e_value=4.9e-22 N=8 TcChr5&TdChr3 plus
116- 0:	rna-XM_015980037.1	Trypoxylus_dichotomus_00003981-RA	6e-279
116- 1:	rna-XM_008195098.1	Trypoxylus_dichotomus_00003982-RA	5e-08
116- 2:	rna-XM_968536.4	Trypoxylus_dichotomus_00003989-RA	2e-185
116- 3:	rna-XM_962030.3	Trypoxylus_dichotomus_00003990-RA	7e-113
116- 4:	rna-XM_008202162.2	Trypoxylus_dichotomus_00003991-RA	2e-267
116- 5:	rna-XM_962286.3	Trypoxylus_dichotomus_00003992-RA	1e-296
116- 6:	rna-XM_008202163.2	Trypoxylus_dichotomus_00003993-RA	8e-146
116- 7:	rna-XM_015980074.1	Trypoxylus_dichotomus_00004002-RA	9e-10
## Alignment 117: score=344.0 e_value=6.1e-15 N=7 TcChr5&TdChr3 plus
117- 0:	rna-XM_008194753.2	Trypoxylus_dichotomus_00004140-RA	1e-130
117- 1:	rna-XM_008194752.2	Trypoxylus_dichotomus_00004141-RA	7e-211
117- 2:	rna-XM_966920.3	Trypoxylus_dichotomus_00004143-RA	3e-77
117- 3:	rna-XM_966974.3	Trypoxylus_dichotomus_00004144-RA	1e-115
117- 4:	rna-XM_008194754.2	Trypoxylus_dichotomus_00004145-RA	9e-158
117- 5:	rna-XM_015979723.1	Trypoxylus_dichotomus_00004146-RA	2e-33
117- 6:	rna-XM_961455.4	Trypoxylus_dichotomus_00004150-RA	5e-166
## Alignment 118: score=332.0 e_value=1.6e-19 N=7 TcChr5&TdChr3 plus
118- 0:	rna-XM_015980199.1	Trypoxylus_dichotomus_00003871-RA	8e-172
118- 1:	rna-XM_008196135.2	Trypoxylus_dichotomus_00003873-RA	2e-151
118- 2:	rna-XM_015980195.1	Trypoxylus_dichotomus_00003874-RB	0
118- 3:	rna-XM_015980203.1	Trypoxylus_dichotomus_00003875-RA	2e-314
118- 4:	rna-XM_969606.2	Trypoxylus_dichotomus_00003876-RA	2e-112
118- 5:	rna-XM_969626.4	Trypoxylus_dichotomus_00003877-RA	6e-257
118- 6:	rna-XM_015980443.1	Trypoxylus_dichotomus_00003893-RA	3e-39
## Alignment 119: score=323.0 e_value=1.9e-13 N=7 TcChr5&TdChr3 plus
119- 0:	rna-XM_008195866.2	Trypoxylus_dichotomus_00003588-RA	7e-06
119- 1:	rna-XM_015980370.1	Trypoxylus_dichotomus_00003612-RA	0
119- 2:	rna-XM_008195867.2	Trypoxylus_dichotomus_00003613-RC	7e-208
119- 3:	rna-XM_008195870.2	Trypoxylus_dichotomus_00003615-RA	0
119- 4:	rna-XM_964756.3	Trypoxylus_dichotomus_00003616-RA	0
119- 5:	rna-XM_008195871.2	Trypoxylus_dichotomus_00003617-RA	0
119- 6:	rna-XM_001811753.3	Trypoxylus_dichotomus_00003621-RA	4e-273
## Alignment 120: score=308.0 e_value=3.5e-16 N=7 TcChr5&TdChr3 plus
120- 0:	rna-XM_008195454.2	Trypoxylus_dichotomus_00004785-RA	2e-149
120- 1:	rna-XM_008195465.2	Trypoxylus_dichotomus_00004795-RA	7e-259
120- 2:	rna-XM_008195477.2	Trypoxylus_dichotomus_00004807-RB	1e-127
120- 3:	rna-XM_008195486.2	Trypoxylus_dichotomus_00004812-RA	7e-161
120- 4:	rna-XM_008195485.2	Trypoxylus_dichotomus_00004813-RA	0
120- 5:	rna-XM_015980530.1	Trypoxylus_dichotomus_00004815-RA	8e-84
120- 6:	rna-XM_008195488.2	Trypoxylus_dichotomus_00004816-RA	0
## Alignment 121: score=296.0 e_value=4.6e-12 N=6 TcChr5&TdChr3 plus
121- 0:	rna-XM_965930.4	Trypoxylus_dichotomus_00004280-RA	5e-107
121- 1:	rna-XM_008194812.2	Trypoxylus_dichotomus_00004281-RA	4e-248
121- 2:	rna-XM_001811749.3	Trypoxylus_dichotomus_00004282-RA	1e-175
121- 3:	rna-XM_966054.4	Trypoxylus_dichotomus_00004283-RA	2e-79
121- 4:	rna-XM_015979923.1	Trypoxylus_dichotomus_00004285-RA	0
121- 5:	rna-XM_966367.3	Trypoxylus_dichotomus_00004288-RA	4e-85
## Alignment 122: score=295.0 e_value=7.1e-14 N=6 TcChr5&TdChr3 plus
122- 0:	rna-XM_015980434.1	Trypoxylus_dichotomus_00003492-RC	0
122- 1:	rna-XM_008195788.2	Trypoxylus_dichotomus_00003497-RA	7e-163
122- 2:	rna-XM_008195792.2	Trypoxylus_dichotomus_00003499-RA	7e-39
122- 3:	rna-XM_963732.3	Trypoxylus_dichotomus_00003500-RA	2e-126
122- 4:	rna-XM_963803.3	Trypoxylus_dichotomus_00003501-RA	4e-263
122- 5:	rna-XM_963875.3	Trypoxylus_dichotomus_00003502-RA	7e-123
## Alignment 123: score=276.0 e_value=1e-15 N=6 TcChr5&TdChr3 plus
123- 0:	rna-XM_961718.3	Trypoxylus_dichotomus_00004470-RA	5e-195
123- 1:	rna-XM_961805.3	Trypoxylus_dichotomus_00004471-RB	0
123- 2:	rna-XM_015980398.1	Trypoxylus_dichotomus_00004472-RA	5e-157
123- 3:	rna-XM_961989.4	Trypoxylus_dichotomus_00004473-RA	1e-46
123- 4:	rna-XM_008195307.2	Trypoxylus_dichotomus_00004474-RA	9e-171
123- 5:	rna-XM_008195322.2	Trypoxylus_dichotomus_00004484-RA	9e-20
## Alignment 124: score=275.0 e_value=4.1e-13 N=6 TcChr5&TdChr3 plus
124- 0:	rna-XM_001814844.3	Trypoxylus_dichotomus_00004778-RA	8e-33
124- 1:	rna-XM_971366.4	Trypoxylus_dichotomus_00004780-RA	8e-07
124- 2:	rna-XM_008195636.2	Trypoxylus_dichotomus_00004781-RA	0
124- 3:	rna-XM_969699.3	Trypoxylus_dichotomus_00004783-RA	2e-42
124- 4:	rna-XM_969777.3	Trypoxylus_dichotomus_00004785-RA	0
124- 5:	rna-XM_008195676.2	Trypoxylus_dichotomus_00004792-RA	5e-299
## Alignment 125: score=274.0 e_value=2.3e-11 N=6 TcChr5&TdChr3 plus
125- 0:	rna-XM_008196209.2	Trypoxylus_dichotomus_00004127-RA	1e-113
125- 1:	rna-XM_015980457.1	Trypoxylus_dichotomus_00004128-RA	2e-303
125- 2:	rna-XM_970194.3	Trypoxylus_dichotomus_00004129-RA	3e-285
125- 3:	rna-XM_008196213.2	Trypoxylus_dichotomus_00004131-RA	1e-65
125- 4:	rna-XM_970227.3	Trypoxylus_dichotomus_00004132-RA	3e-177
125- 5:	rna-XM_962422.3	Trypoxylus_dichotomus_00004157-RA	2e-12
## Alignment 126: score=272.0 e_value=7.5e-12 N=6 TcChr5&TdChr3 plus
126- 0:	rna-XM_008196040.2	Trypoxylus_dichotomus_00004219-RA	2e-32
126- 1:	rna-XM_008196058.2	Trypoxylus_dichotomus_00004228-RA	3e-253
126- 2:	rna-XM_015980295.1	Trypoxylus_dichotomus_00004229-RA	6e-113
126- 3:	rna-XM_001812486.3	Trypoxylus_dichotomus_00004231-RA	8e-58
126- 4:	rna-XM_008196062.2	Trypoxylus_dichotomus_00004233-RA	0
126- 5:	rna-XM_015980296.1	Trypoxylus_dichotomus_00004237-RA	4e-56
## Alignment 127: score=1011.0 e_value=5.8e-72 N=21 TcChr5&TdChr3 minus
127- 0:	rna-XM_961287.4	Trypoxylus_dichotomus_00004647-RA	5e-48
127- 1:	rna-XM_008195396.2	Trypoxylus_dichotomus_00004623-RC	2e-310
127- 2:	rna-XM_008195397.2	Trypoxylus_dichotomus_00004621-RA	5e-75
127- 3:	rna-XM_001813393.3	Trypoxylus_dichotomus_00004618-RA	3e-141
127- 4:	rna-XM_008195400.2	Trypoxylus_dichotomus_00004617-RB	0
127- 5:	rna-XM_962650.3	Trypoxylus_dichotomus_00004616-RA	1e-83
127- 6:	rna-XM_962730.3	Trypoxylus_dichotomus_00004615-RA	5e-64
127- 7:	rna-XM_962807.3	Trypoxylus_dichotomus_00004614-RA	0
127- 8:	rna-XM_963041.3	Trypoxylus_dichotomus_00004611-RA	2e-119
127- 9:	rna-XM_008195372.2	Trypoxylus_dichotomus_00004610-RA	3e-131
127- 10:	rna-XM_008195410.2	Trypoxylus_dichotomus_00004609-RA	2e-23
127- 11:	rna-XM_008195411.2	Trypoxylus_dichotomus_00004608-RA	8e-101
127- 12:	rna-XM_963512.4	Trypoxylus_dichotomus_00004607-RA	9e-191
127- 13:	rna-XM_015980573.1	Trypoxylus_dichotomus_00004606-RA	2e-176
127- 14:	rna-XM_963657.3	Trypoxylus_dichotomus_00004605-RA	8e-191
127- 15:	rna-NM_001164174.1	Trypoxylus_dichotomus_00004601-RA	2e-57
127- 16:	rna-XM_008195417.2	Trypoxylus_dichotomus_00004599-RA	2e-81
127- 17:	rna-XM_015980502.1	Trypoxylus_dichotomus_00004598-RA	1e-127
127- 18:	rna-XM_015980500.1	Trypoxylus_dichotomus_00004597-RC	0
127- 19:	rna-XM_015980599.1	Trypoxylus_dichotomus_00004596-RA	3e-147
127- 20:	rna-XM_008195429.2	Trypoxylus_dichotomus_00004595-RA	0
## Alignment 128: score=617.0 e_value=4.9e-51 N=14 TcChr5&TdChr3 minus
128- 0:	rna-XM_967617.3	Trypoxylus_dichotomus_00004810-RA	2e-114
128- 1:	rna-XM_015980521.1	Trypoxylus_dichotomus_00004809-RB	3e-70
128- 2:	rna-XM_967697.3	Trypoxylus_dichotomus_00004808-RA	2e-57
128- 3:	rna-XM_008195479.2	Trypoxylus_dichotomus_00004799-RA	3e-43
128- 4:	rna-XM_001814799.3	Trypoxylus_dichotomus_00004798-RA	2e-196
128- 5:	rna-XM_967903.3	Trypoxylus_dichotomus_00004797-RA	2e-120
128- 6:	rna-XM_008195482.2	Trypoxylus_dichotomus_00004796-RA	2e-264
128- 7:	rna-XM_968602.3	Trypoxylus_dichotomus_00004771-RA	2e-203
128- 8:	rna-XM_968634.4	Trypoxylus_dichotomus_00004767-RA	5e-203
128- 9:	rna-XM_969004.3	Trypoxylus_dichotomus_00004743-RA	1e-269
128- 10:	rna-XM_008195385.2	Trypoxylus_dichotomus_00004742-RA	4e-30
128- 11:	rna-XM_969083.4	Trypoxylus_dichotomus_00004740-RA	9e-71
128- 12:	rna-XM_969105.4	Trypoxylus_dichotomus_00004739-RA	4e-143
128- 13:	rna-XM_015980606.1	Trypoxylus_dichotomus_00004716-RA	7e-40
## Alignment 129: score=608.0 e_value=9.9e-38 N=13 TcChr5&TdChr3 minus
129- 0:	rna-XM_965972.3	Trypoxylus_dichotomus_00003990-RA	1e-09
129- 1:	rna-XM_966958.3	Trypoxylus_dichotomus_00003980-RA	1e-247
129- 2:	rna-XM_008202231.2	Trypoxylus_dichotomus_00003979-RA	0
129- 3:	rna-XM_008202235.2	Trypoxylus_dichotomus_00003976-RA	7e-154
129- 4:	rna-XM_008202241.2	Trypoxylus_dichotomus_00003972-RA	4e-250
129- 5:	rna-XM_008202243.2	Trypoxylus_dichotomus_00003971-RA	1e-45
129- 6:	rna-XM_967363.4	Trypoxylus_dichotomus_00003970-RA	1e-46
129- 7:	rna-XM_967413.3	Trypoxylus_dichotomus_00003969-RA	0
129- 8:	rna-XM_008202259.2	Trypoxylus_dichotomus_00003968-RA	0
129- 9:	rna-XM_015980096.1	Trypoxylus_dichotomus_00003965-RA	0
129- 10:	rna-XM_008202263.2	Trypoxylus_dichotomus_00003964-RA	3e-77
129- 11:	rna-XM_008202264.2	Trypoxylus_dichotomus_00003961-RA	7e-51
129- 12:	rna-XM_968080.4	Trypoxylus_dichotomus_00003960-RA	0
## Alignment 130: score=527.0 e_value=1.1e-31 N=11 TcChr5&TdChr3 minus
130- 0:	rna-XM_008195034.2	Trypoxylus_dichotomus_00003939-RA	2e-09
130- 1:	rna-XM_001811987.3	Trypoxylus_dichotomus_00003926-RA	5e-295
130- 2:	rna-XM_001812034.3	Trypoxylus_dichotomus_00003925-RA	6e-34
130- 3:	rna-XM_008195062.2	Trypoxylus_dichotomus_00003924-RA	6e-203
130- 4:	rna-XM_015979975.1	Trypoxylus_dichotomus_00003923-RA	5e-79
130- 5:	rna-XM_008195072.2	Trypoxylus_dichotomus_00003922-RA	3e-110
130- 6:	rna-XM_971286.3	Trypoxylus_dichotomus_00003920-RA	2e-20
130- 7:	rna-XM_015980117.1	Trypoxylus_dichotomus_00003919-RA	1e-70
130- 8:	rna-XM_008195076.2	Trypoxylus_dichotomus_00003918-RA	5e-49
130- 9:	rna-XM_008195079.2	Trypoxylus_dichotomus_00003915-RA	1e-257
130- 10:	rna-XM_008195083.2	Trypoxylus_dichotomus_00003914-RA	0
## Alignment 131: score=517.0 e_value=5.2e-33 N=11 TcChr5&TdChr3 minus
131- 0:	rna-XM_008195433.2	Trypoxylus_dichotomus_00004733-RA	1e-35
131- 1:	rna-XM_964815.4	Trypoxylus_dichotomus_00004732-RA	4e-221
131- 2:	rna-XM_008195434.2	Trypoxylus_dichotomus_00004726-RA	2e-155
131- 3:	rna-XM_008195439.2	Trypoxylus_dichotomus_00004725-RA	9e-142
131- 4:	rna-XM_008195440.2	Trypoxylus_dichotomus_00004724-RA	1e-76
131- 5:	rna-XM_008195441.2	Trypoxylus_dichotomus_00004723-RA	8e-95
131- 6:	rna-XM_008195443.2	Trypoxylus_dichotomus_00004721-RB	0
131- 7:	rna-XM_966814.3	Trypoxylus_dichotomus_00004696-RA	0
131- 8:	rna-XM_008195468.2	Trypoxylus_dichotomus_00004694-RA	4e-292
131- 9:	rna-XM_966977.4	Trypoxylus_dichotomus_00004693-RA	5e-121
131- 10:	rna-XM_967027.4	Trypoxylus_dichotomus_00004692-RA	5e-93
## Alignment 132: score=472.0 e_value=5e-21 N=10 TcChr5&TdChr3 minus
132- 0:	rna-XM_961548.4	Trypoxylus_dichotomus_00004691-RA	1e-78
132- 1:	rna-XM_961898.3	Trypoxylus_dichotomus_00004684-RA	9e-25
132- 2:	rna-XM_015979735.1	Trypoxylus_dichotomus_00004679-RA	6e-17
132- 3:	rna-XM_015979736.1	Trypoxylus_dichotomus_00004671-RA	8e-25
132- 4:	rna-XM_008194771.2	Trypoxylus_dichotomus_00004669-RA	2e-14
132- 5:	rna-XM_008194787.2	Trypoxylus_dichotomus_00004663-RA	2e-31
132- 6:	rna-XM_008194788.2	Trypoxylus_dichotomus_00004660-RA	2e-18
132- 7:	rna-XM_008194789.2	Trypoxylus_dichotomus_00004659-RA	1e-38
132- 8:	rna-XM_015979808.1	Trypoxylus_dichotomus_00004658-RB	0
132- 9:	rna-XM_008194791.2	Trypoxylus_dichotomus_00004657-RA	1e-21
## Alignment 133: score=441.0 e_value=9e-22 N=9 TcChr5&TdChr3 minus
133- 0:	rna-XM_008196124.2	Trypoxylus_dichotomus_00004417-RA	6e-147
133- 1:	rna-XM_008196123.2	Trypoxylus_dichotomus_00004416-RA	4e-38
133- 2:	rna-XM_008196126.2	Trypoxylus_dichotomus_00004414-RA	3e-88
133- 3:	rna-XM_008196127.2	Trypoxylus_dichotomus_00004413-RA	8e-160
133- 4:	rna-XM_001814884.3	Trypoxylus_dichotomus_00004410-RA	0
133- 5:	rna-XM_008196129.2	Trypoxylus_dichotomus_00004409-RA	5e-116
133- 6:	rna-XM_969435.2	Trypoxylus_dichotomus_00004408-RA	1e-90
133- 7:	rna-XM_969449.4	Trypoxylus_dichotomus_00004405-RA	4e-179
133- 8:	rna-XM_008196131.2	Trypoxylus_dichotomus_00004404-RA	9e-208
## Alignment 134: score=428.0 e_value=8.3e-23 N=9 TcChr5&TdChr3 minus
134- 0:	rna-XM_015980348.1	Trypoxylus_dichotomus_00003453-RA	3e-197
134- 1:	rna-XM_015980324.1	Trypoxylus_dichotomus_00003450-RA	0
134- 2:	rna-XM_008195626.2	Trypoxylus_dichotomus_00003431-RA	2e-92
134- 3:	rna-XM_968925.4	Trypoxylus_dichotomus_00003430-RA	3e-56
134- 4:	rna-XM_968952.4	Trypoxylus_dichotomus_00003429-RB	3e-250
134- 5:	rna-XM_008195628.1	Trypoxylus_dichotomus_00003427-RA	1e-215
134- 6:	rna-XM_969031.4	Trypoxylus_dichotomus_00003426-RA	5e-151
134- 7:	rna-XM_015980322.1	Trypoxylus_dichotomus_00003425-RA	0
134- 8:	rna-XM_008195629.2	Trypoxylus_dichotomus_00003424-RA	2e-38
## Alignment 135: score=396.0 e_value=6.6e-15 N=8 TcChr5&TdChr3 minus
135- 0:	rna-XM_015979702.1	Trypoxylus_dichotomus_00004576-RA	2e-111
135- 1:	rna-NM_001160073.1	Trypoxylus_dichotomus_00004575-RA	4e-262
135- 2:	rna-XM_965217.3	Trypoxylus_dichotomus_00004574-RA	0
135- 3:	rna-XM_965149.3	Trypoxylus_dichotomus_00004573-RA	5e-54
135- 4:	rna-XM_015979695.1	Trypoxylus_dichotomus_00004572-RA	4e-239
135- 5:	rna-XM_015979672.1	Trypoxylus_dichotomus_00004571-RA	1e-59
135- 6:	rna-XM_964955.3	Trypoxylus_dichotomus_00004568-RA	5e-294
135- 7:	rna-XM_964882.4	Trypoxylus_dichotomus_00004567-RA	2e-146
## Alignment 136: score=387.0 e_value=1.3e-17 N=8 TcChr5&TdChr3 minus
136- 0:	rna-XM_008196085.2	Trypoxylus_dichotomus_00003837-RA	3e-186
136- 1:	rna-XM_001813170.3	Trypoxylus_dichotomus_00003836-RA	1e-221
136- 2:	rna-XM_966817.3	Trypoxylus_dichotomus_00003832-RA	6e-33
136- 3:	rna-XM_015980675.1	Trypoxylus_dichotomus_00003827-RA	3e-52
136- 4:	rna-XM_008196091.2	Trypoxylus_dichotomus_00003825-RA	3e-250
136- 5:	rna-XM_967240.3	Trypoxylus_dichotomus_00003824-RA	2e-46
136- 6:	rna-XM_967283.4	Trypoxylus_dichotomus_00003823-RA	1e-124
136- 7:	rna-XM_971281.4	Trypoxylus_dichotomus_00003818-RA	9e-114
## Alignment 137: score=377.0 e_value=3.3e-22 N=8 TcChr5&TdChr3 minus
137- 0:	rna-XM_015979675.1	Trypoxylus_dichotomus_00004183-RA	2e-44
137- 1:	rna-XM_008196457.2	Trypoxylus_dichotomus_00004181-RA	2e-66
137- 2:	rna-XM_964577.4	Trypoxylus_dichotomus_00004180-RA	3e-150
137- 3:	rna-XM_964492.4	Trypoxylus_dichotomus_00004179-RA	8e-135
137- 4:	rna-XM_015979678.1	Trypoxylus_dichotomus_00004178-RA	8e-42
137- 5:	rna-XM_964277.3	Trypoxylus_dichotomus_00004177-RA	7e-233
137- 6:	rna-XM_008196572.2	Trypoxylus_dichotomus_00004176-RA	2e-139
137- 7:	rna-XM_008201085.2	Trypoxylus_dichotomus_00004153-RA	1e-18
## Alignment 138: score=345.0 e_value=1.3e-20 N=8 TcChr5&TdChr3 minus
138- 0:	rna-XM_961462.3	Trypoxylus_dichotomus_00004366-RA	3e-47
138- 1:	rna-XM_001809535.3	Trypoxylus_dichotomus_00004364-RA	8e-36
138- 2:	rna-XM_008196019.2	Trypoxylus_dichotomus_00004354-RA	0
138- 3:	rna-XM_015980540.1	Trypoxylus_dichotomus_00004339-RA	6e-130
138- 4:	rna-XM_008195966.2	Trypoxylus_dichotomus_00004338-RA	0
138- 5:	rna-XM_008196053.2	Trypoxylus_dichotomus_00004337-RA	3e-163
138- 6:	rna-XM_008196052.2	Trypoxylus_dichotomus_00004336-RA	1e-14
138- 7:	rna-XM_966249.3	Trypoxylus_dichotomus_00004335-RA	8e-268
## Alignment 139: score=341.0 e_value=2.2e-14 N=7 TcChr5&TdChr3 minus
139- 0:	rna-XM_008195678.2	Trypoxylus_dichotomus_00003484-RA	2e-226
139- 1:	rna-XM_970009.3	Trypoxylus_dichotomus_00003483-RA	0
139- 2:	rna-XM_008195679.2	Trypoxylus_dichotomus_00003481-RA	0
139- 3:	rna-XM_970038.4	Trypoxylus_dichotomus_00003480-RA	1e-118
139- 4:	rna-XM_970049.4	Trypoxylus_dichotomus_00003479-RA	1e-230
139- 5:	rna-XM_961369.3	Trypoxylus_dichotomus_00003478-RA	2e-159
139- 6:	rna-XM_962244.4	Trypoxylus_dichotomus_00003471-RB	1e-166
## Alignment 140: score=331.0 e_value=2.9e-16 N=8 TcChr5&TdChr3 minus
140- 0:	rna-XM_008194994.2	Trypoxylus_dichotomus_00004111-RA	3e-306
140- 1:	rna-XM_964531.4	Trypoxylus_dichotomus_00004099-RA	2e-142
140- 2:	rna-XM_008195015.2	Trypoxylus_dichotomus_00004088-RA	1e-300
140- 3:	rna-XM_965152.4	Trypoxylus_dichotomus_00004071-RA	3e-11
140- 4:	rna-XM_008195034.2	Trypoxylus_dichotomus_00004055-RB	6e-291
140- 5:	rna-XM_966304.4	Trypoxylus_dichotomus_00004052-RA	3e-35
140- 6:	rna-XM_008195038.2	Trypoxylus_dichotomus_00004051-RA	1e-285
140- 7:	rna-XM_008195042.2	Trypoxylus_dichotomus_00004039-RA	9e-18
## Alignment 141: score=328.0 e_value=4.2e-16 N=7 TcChr5&TdChr3 minus
141- 0:	rna-XM_015980194.1	Trypoxylus_dichotomus_00004523-RA	0
141- 1:	rna-XM_969700.3	Trypoxylus_dichotomus_00004521-RA	1e-106
141- 2:	rna-XM_969749.4	Trypoxylus_dichotomus_00004519-RA	4e-131
141- 3:	rna-XM_969763.3	Trypoxylus_dichotomus_00004518-RA	5e-80
141- 4:	rna-XM_008196150.2	Trypoxylus_dichotomus_00004517-RA	3e-159
141- 5:	rna-XM_008196151.2	Trypoxylus_dichotomus_00004516-RA	4e-35
141- 6:	rna-XM_969845.3	Trypoxylus_dichotomus_00004497-RA	4e-31
## Alignment 142: score=297.0 e_value=2.4e-12 N=6 TcChr5&TdChr3 minus
142- 0:	rna-XM_015980351.1	Trypoxylus_dichotomus_00003574-RA	6e-75
142- 1:	rna-XM_969895.3	Trypoxylus_dichotomus_00003573-RA	7e-34
142- 2:	rna-XM_961855.3	Trypoxylus_dichotomus_00003571-RA	6e-96
142- 3:	rna-XM_015980349.1	Trypoxylus_dichotomus_00003569-RA	4e-164
142- 4:	rna-XM_008195675.2	Trypoxylus_dichotomus_00003567-RA	2e-72
142- 5:	rna-XM_015980332.1	Trypoxylus_dichotomus_00003566-RA	1e-140
## Alignment 143: score=294.0 e_value=1.2e-14 N=6 TcChr5&TdChr3 minus
143- 0:	rna-XM_969448.3	Trypoxylus_dichotomus_00003867-RA	1e-62
143- 1:	rna-XM_008195656.2	Trypoxylus_dichotomus_00003866-RA	1e-160
143- 2:	rna-XM_008195655.2	Trypoxylus_dichotomus_00003862-RA	2e-107
143- 3:	rna-XM_969498.4	Trypoxylus_dichotomus_00003859-RA	2e-239
143- 4:	rna-XM_969536.4	Trypoxylus_dichotomus_00003857-RA	4e-153
143- 5:	rna-XM_008195651.2	Trypoxylus_dichotomus_00003856-RA	1e-136
## Alignment 144: score=294.0 e_value=2.1e-11 N=6 TcChr5&TdChr3 minus
144- 0:	rna-XM_008202164.2	Trypoxylus_dichotomus_00003888-RA	2e-10
144- 1:	rna-XM_962535.4	Trypoxylus_dichotomus_00003887-RA	7e-51
144- 2:	rna-XM_962693.4	Trypoxylus_dichotomus_00003885-RA	3e-133
144- 3:	rna-XM_015979748.1	Trypoxylus_dichotomus_00003883-RA	0
144- 4:	rna-XM_008202176.2	Trypoxylus_dichotomus_00003882-RA	7e-121
144- 5:	rna-XM_015980074.1	Trypoxylus_dichotomus_00003878-RA	1e-159
## Alignment 145: score=262.0 e_value=6.1e-12 N=6 TcChr5&TdChr3 minus
145- 0:	rna-XM_008195612.2	Trypoxylus_dichotomus_00004111-RA	0
145- 1:	rna-XM_968436.4	Trypoxylus_dichotomus_00004110-RA	9e-84
145- 2:	rna-XM_015980319.1	Trypoxylus_dichotomus_00004109-RB	7e-294
145- 3:	rna-XM_015980342.1	Trypoxylus_dichotomus_00004108-RA	6e-164
145- 4:	rna-XM_968952.4	Trypoxylus_dichotomus_00004103-RA	1e-49
145- 5:	rna-XM_969307.4	Trypoxylus_dichotomus_00004078-RA	3e-230
## Alignment 146: score=261.0 e_value=2.7e-17 N=7 TcChr5&TdChr3 minus
146- 0:	rna-XM_015980370.1	Trypoxylus_dichotomus_00003546-RC	2e-08
146- 1:	rna-XM_001811407.3	Trypoxylus_dichotomus_00003524-RA	1e-14
146- 2:	rna-XM_001811845.3	Trypoxylus_dichotomus_00003505-RA	7e-93
146- 3:	rna-XM_015980488.1	Trypoxylus_dichotomus_00003497-RA	2e-07
146- 4:	rna-XM_008195943.2	Trypoxylus_dichotomus_00003496-RA	5e-27
146- 5:	rna-XM_015980469.1	Trypoxylus_dichotomus_00003495-RA	2e-55
146- 6:	rna-XM_965822.4	Trypoxylus_dichotomus_00003493-RA	2e-105
## Alignment 147: score=253.0 e_value=1.4e-12 N=6 TcChr5&TdChr3 minus
147- 0:	rna-XM_008195304.2	Trypoxylus_dichotomus_00004076-RA	2e-219
147- 1:	rna-NM_001145913.1	Trypoxylus_dichotomus_00004060-RA	1e-190
147- 2:	rna-XM_008195317.2	Trypoxylus_dichotomus_00004058-RA	8e-229
147- 3:	rna-XM_964169.4	Trypoxylus_dichotomus_00004057-RA	3e-130
147- 4:	rna-XM_008195321.2	Trypoxylus_dichotomus_00004056-RA	2e-213
147- 5:	rna-XM_008195346.2	Trypoxylus_dichotomus_00004035-RA	4e-52
## Alignment 148: score=395.0 e_value=7.4e-24 N=9 TcChr6&TdChr9 plus
148- 0:	rna-XM_967909.3	Trypoxylus_dichotomus_00011163-RA	7e-210
148- 1:	rna-XM_015981016.1	Trypoxylus_dichotomus_00011180-RA	2e-32
148- 2:	rna-XM_015981043.1	Trypoxylus_dichotomus_00011183-RA	2e-86
148- 3:	rna-XM_961912.4	Trypoxylus_dichotomus_00011184-RA	7e-88
148- 4:	rna-XM_961996.4	Trypoxylus_dichotomus_00011185-RA	3e-170
148- 5:	rna-XM_015981051.1	Trypoxylus_dichotomus_00011200-RA	2e-58
148- 6:	rna-XM_008196699.2	Trypoxylus_dichotomus_00011201-RA	1e-86
148- 7:	rna-XM_961238.4	Trypoxylus_dichotomus_00011206-RA	6e-93
148- 8:	rna-XM_015981050.1	Trypoxylus_dichotomus_00011223-RA	7e-12
## Alignment 149: score=359.0 e_value=2.5e-18 N=8 TcChr6&TdChr9 plus
149- 0:	rna-XM_015981120.1	Trypoxylus_dichotomus_00010850-RA	1e-32
149- 1:	rna-XM_008193749.2	Trypoxylus_dichotomus_00010858-RA	2e-204
149- 2:	rna-XM_967082.3	Trypoxylus_dichotomus_00010860-RA	4e-282
149- 3:	rna-XM_967132.4	Trypoxylus_dichotomus_00010861-RA	2e-111
149- 4:	rna-XM_967245.3	Trypoxylus_dichotomus_00010873-RA	3e-148
149- 5:	rna-XM_967337.4	Trypoxylus_dichotomus_00010875-RA	3e-155
149- 6:	rna-XM_967622.4	Trypoxylus_dichotomus_00010884-RA	5e-105
149- 7:	rna-XM_015981074.1	Trypoxylus_dichotomus_00010891-RA	5e-209
## Alignment 150: score=355.0 e_value=1e-20 N=9 TcChr6&TdChr9 plus
150- 0:	rna-XM_015980705.1	Trypoxylus_dichotomus_00010912-RA	7e-99
150- 1:	rna-XM_961641.3	Trypoxylus_dichotomus_00010924-RA	3e-293
150- 2:	rna-XM_008196416.2	Trypoxylus_dichotomus_00010925-RB	9e-269
150- 3:	rna-XM_968817.2	Trypoxylus_dichotomus_00010932-RA	9e-92
150- 4:	rna-XM_001813245.3	Trypoxylus_dichotomus_00010936-RA	1e-13
150- 5:	rna-XM_969108.3	Trypoxylus_dichotomus_00010951-RA	1e-89
150- 6:	rna-XM_969134.3	Trypoxylus_dichotomus_00010952-RA	1e-91
150- 7:	rna-XM_008196454.2	Trypoxylus_dichotomus_00010977-RB	4e-119
150- 8:	rna-XM_961375.3	Trypoxylus_dichotomus_00010983-RB	2e-43
## Alignment 151: score=305.0 e_value=8.9e-16 N=7 TcChr6&TdChr9 plus
151- 0:	rna-XM_963883.4	Trypoxylus_dichotomus_00011186-RA	1e-87
151- 1:	rna-XM_963957.4	Trypoxylus_dichotomus_00011187-RA	3e-235
151- 2:	rna-XM_008196810.2	Trypoxylus_dichotomus_00011192-RA	3e-285
151- 3:	rna-XM_008196753.2	Trypoxylus_dichotomus_00011193-RA	6e-128
151- 4:	rna-XM_965038.4	Trypoxylus_dichotomus_00011194-RA	3e-215
151- 5:	rna-XM_008196760.2	Trypoxylus_dichotomus_00011205-RB	2e-260
151- 6:	rna-XM_966824.4	Trypoxylus_dichotomus_00011206-RA	2e-221
## Alignment 152: score=298.0 e_value=2.4e-14 N=7 TcChr6&TdChr9 plus
152- 0:	rna-XM_015980746.1	Trypoxylus_dichotomus_00010511-RA	1e-82
152- 1:	rna-XM_008196221.2	Trypoxylus_dichotomus_00010513-RA	2e-85
152- 2:	rna-XM_008196233.2	Trypoxylus_dichotomus_00010537-RA	1e-204
152- 3:	rna-XM_962247.3	Trypoxylus_dichotomus_00010539-RA	0
152- 4:	rna-XM_970691.4	Trypoxylus_dichotomus_00010542-RA	8e-29
152- 5:	rna-XM_963953.3	Trypoxylus_dichotomus_00010553-RA	0
152- 6:	rna-XM_008196250.2	Trypoxylus_dichotomus_00010554-RA	0
## Alignment 153: score=289.0 e_value=1.3e-11 N=6 TcChr6&TdChr9 plus
153- 0:	rna-XM_015981126.1	Trypoxylus_dichotomus_00010603-RA	3e-26
153- 1:	rna-XM_971110.4	Trypoxylus_dichotomus_00010613-RA	7e-55
153- 2:	rna-XM_008196782.2	Trypoxylus_dichotomus_00010614-RA	2e-26
153- 3:	rna-XM_008196783.2	Trypoxylus_dichotomus_00010615-RA	0
153- 4:	rna-XM_963442.3	Trypoxylus_dichotomus_00010616-RA	2e-103
153- 5:	rna-XM_008196750.2	Trypoxylus_dichotomus_00010619-RA	3e-32
## Alignment 154: score=278.0 e_value=7.9e-17 N=8 TcChr6&TdChr9 plus
154- 0:	rna-XM_965225.3	Trypoxylus_dichotomus_00011077-RA	6e-25
154- 1:	rna-XM_966712.3	Trypoxylus_dichotomus_00011090-RA	4e-95
154- 2:	rna-XM_001813962.3	Trypoxylus_dichotomus_00011112-RA	2e-193
154- 3:	rna-XM_961858.4	Trypoxylus_dichotomus_00011127-RA	2e-42
154- 4:	rna-XM_008196289.2	Trypoxylus_dichotomus_00011150-RB	9e-75
154- 5:	rna-XM_008196287.2	Trypoxylus_dichotomus_00011151-RA	7e-217
154- 6:	rna-XM_015980756.1	Trypoxylus_dichotomus_00011165-RA	2e-55
154- 7:	rna-XM_001814714.3	Trypoxylus_dichotomus_00011190-RA	2e-24
## Alignment 155: score=270.0 e_value=9.6e-12 N=6 TcChr6&TdChr9 plus
155- 0:	rna-XM_967186.3	Trypoxylus_dichotomus_00010954-RA	1e-53
155- 1:	rna-XM_015980940.1	Trypoxylus_dichotomus_00010956-RB	2e-69
155- 2:	rna-XM_015980952.1	Trypoxylus_dichotomus_00010958-RA	0
155- 3:	rna-XM_015980921.1	Trypoxylus_dichotomus_00010970-RB	0
155- 4:	rna-XM_008196612.2	Trypoxylus_dichotomus_00010985-RA	3e-276
155- 5:	rna-XM_968374.4	Trypoxylus_dichotomus_00010987-RA	6e-211
## Alignment 156: score=269.0 e_value=1.6e-14 N=7 TcChr6&TdChr9 plus
156- 0:	rna-XM_967702.3	Trypoxylus_dichotomus_00011085-RA	3e-254
156- 1:	rna-XM_961812.3	Trypoxylus_dichotomus_00011109-RA	2e-114
156- 2:	rna-XM_962338.4	Trypoxylus_dichotomus_00011122-RA	9e-18
156- 3:	rna-XM_962426.4	Trypoxylus_dichotomus_00011123-RA	4e-79
156- 4:	rna-XM_015980788.1	Trypoxylus_dichotomus_00011124-RA	3e-21
156- 5:	rna-XM_964389.4	Trypoxylus_dichotomus_00011125-RA	2e-215
156- 6:	rna-XM_015980792.1	Trypoxylus_dichotomus_00011149-RA	2e-80
## Alignment 157: score=266.0 e_value=4.4e-13 N=6 TcChr6&TdChr9 plus
157- 0:	rna-XM_015980870.1	Trypoxylus_dichotomus_00011114-RA	2e-127
157- 1:	rna-XM_015980773.1	Trypoxylus_dichotomus_00011120-RA	7e-45
157- 2:	rna-XM_015980874.1	Trypoxylus_dichotomus_00011144-RA	8e-115
157- 3:	rna-XM_968572.4	Trypoxylus_dichotomus_00011146-RA	0
157- 4:	rna-XM_001814218.3	Trypoxylus_dichotomus_00011147-RA	1e-47
157- 5:	rna-XM_008196429.2	Trypoxylus_dichotomus_00011152-RA	3e-176
## Alignment 158: score=612.0 e_value=7.7e-43 N=14 TcChr6&TdChr9 minus
158- 0:	rna-XM_015980819.1	Trypoxylus_dichotomus_00010594-RA	1e-35
158- 1:	rna-XM_008192358.2	Trypoxylus_dichotomus_00010586-RA	1e-134
158- 2:	rna-XM_015980812.1	Trypoxylus_dichotomus_00010580-RA	2e-21
158- 3:	rna-XM_015980784.1	Trypoxylus_dichotomus_00010560-RA	3e-33
158- 4:	rna-XM_008196471.2	Trypoxylus_dichotomus_00010535-RA	2e-177
158- 5:	rna-XM_008196474.2	Trypoxylus_dichotomus_00010532-RA	2e-102
158- 6:	rna-XM_015980877.1	Trypoxylus_dichotomus_00010507-RA	4e-253
158- 7:	rna-XM_001806884.3	Trypoxylus_dichotomus_00010505-RA	3e-13
158- 8:	rna-XM_015980897.1	Trypoxylus_dichotomus_00010504-RA	2e-158
158- 9:	rna-XM_961467.3	Trypoxylus_dichotomus_00010503-RA	1e-171
158- 10:	rna-XM_008197422.2	Trypoxylus_dichotomus_00010501-RA	0
158- 11:	rna-XM_008197432.2	Trypoxylus_dichotomus_00010498-RA	2e-38
158- 12:	rna-XM_961812.3	Trypoxylus_dichotomus_00010496-RA	1e-140
158- 13:	rna-XM_015980786.1	Trypoxylus_dichotomus_00010493-RA	4e-296
## Alignment 159: score=372.0 e_value=2.7e-21 N=8 TcChr6&TdChr9 minus
159- 0:	rna-XM_008193770.2	Trypoxylus_dichotomus_00010818-RA	3e-23
159- 1:	rna-XM_966601.3	Trypoxylus_dichotomus_00010817-RA	3e-165
159- 2:	rna-XM_966715.3	Trypoxylus_dichotomus_00010815-RB	2e-120
159- 3:	rna-XM_966931.3	Trypoxylus_dichotomus_00010813-RB	8e-87
159- 4:	rna-XM_008193754.2	Trypoxylus_dichotomus_00010795-RA	0
159- 5:	rna-XM_968141.3	Trypoxylus_dichotomus_00010794-RA	0
159- 6:	rna-XM_968174.3	Trypoxylus_dichotomus_00010793-RA	1e-122
159- 7:	rna-XM_968208.4	Trypoxylus_dichotomus_00010790-RA	7e-69
## Alignment 160: score=354.0 e_value=1.5e-19 N=8 TcChr6&TdChr9 minus
160- 0:	rna-XM_015981003.1	Trypoxylus_dichotomus_00010799-RA	9e-151
160- 1:	rna-XM_964891.3	Trypoxylus_dichotomus_00010798-RA	1e-83
160- 2:	rna-XM_964028.4	Trypoxylus_dichotomus_00010797-RA	5e-114
160- 3:	rna-XM_008196661.2	Trypoxylus_dichotomus_00010796-RA	8e-75
160- 4:	rna-XM_015981002.1	Trypoxylus_dichotomus_00010785-RB	0
160- 5:	rna-XM_008196660.2	Trypoxylus_dichotomus_00010784-RA	2e-84
160- 6:	rna-XM_008196647.2	Trypoxylus_dichotomus_00010775-RA	2e-13
160- 7:	rna-XM_015980980.1	Trypoxylus_dichotomus_00010766-RA	1e-07
## Alignment 161: score=325.0 e_value=6.7e-18 N=7 TcChr6&TdChr9 minus
161- 0:	rna-XM_966821.3	Trypoxylus_dichotomus_00010484-RA	1e-95
161- 1:	rna-XM_008196583.2	Trypoxylus_dichotomus_00010482-RA	7e-120
161- 2:	rna-XM_966930.4	Trypoxylus_dichotomus_00010481-RA	7e-233
161- 3:	rna-XM_015980923.1	Trypoxylus_dichotomus_00010477-RA	0
161- 4:	rna-XM_015980945.1	Trypoxylus_dichotomus_00010473-RA	3e-46
161- 5:	rna-XM_008196602.1	Trypoxylus_dichotomus_00010471-RA	4e-91
161- 6:	rna-XM_015980944.1	Trypoxylus_dichotomus_00010470-RA	1e-246
## Alignment 162: score=311.0 e_value=5.3e-13 N=7 TcChr6&TdChr9 minus
162- 0:	rna-XM_008193748.2	Trypoxylus_dichotomus_00010887-RA	2e-120
162- 1:	rna-XM_967439.3	Trypoxylus_dichotomus_00010874-RA	1e-142
162- 2:	rna-XM_967494.3	Trypoxylus_dichotomus_00010869-RA	3e-38
162- 3:	rna-XM_008193744.2	Trypoxylus_dichotomus_00010866-RA	5e-164
162- 4:	rna-XM_967622.4	Trypoxylus_dichotomus_00010861-RA	5e-75
162- 5:	rna-XM_967874.3	Trypoxylus_dichotomus_00010856-RA	6e-43
162- 6:	rna-XM_008193759.2	Trypoxylus_dichotomus_00010850-RA	9e-96
## Alignment 163: score=277.0 e_value=1e-12 N=7 TcChr6&TdChr9 minus
163- 0:	rna-XM_008196571.2	Trypoxylus_dichotomus_00010970-RB	0
163- 1:	rna-XM_001811991.3	Trypoxylus_dichotomus_00010957-RA	2e-121
163- 2:	rna-XM_015980922.1	Trypoxylus_dichotomus_00010956-RB	2e-68
163- 3:	rna-XM_968508.4	Trypoxylus_dichotomus_00010948-RA	1e-284
163- 4:	rna-XM_968574.3	Trypoxylus_dichotomus_00010947-RA	1e-153
163- 5:	rna-XM_968639.4	Trypoxylus_dichotomus_00010944-RA	8e-274
163- 6:	rna-XM_969264.4	Trypoxylus_dichotomus_00010940-RA	4e-118
## Alignment 164: score=261.0 e_value=1.3e-11 N=6 TcChr6&TdChr9 minus
164- 0:	rna-XM_008196454.2	Trypoxylus_dichotomus_00011303-RA	9e-98
164- 1:	rna-XM_962657.3	Trypoxylus_dichotomus_00011279-RA	6e-260
164- 2:	rna-XM_001808424.3	Trypoxylus_dichotomus_00011277-RA	6e-69
164- 3:	rna-XM_008192082.2	Trypoxylus_dichotomus_00011266-RA	0
164- 4:	rna-XM_008192106.2	Trypoxylus_dichotomus_00011265-RA	5e-243
164- 5:	rna-XM_015980834.1	Trypoxylus_dichotomus_00011264-RA	2e-93
## Alignment 165: score=1133.0 e_value=1.4e-68 N=23 TcChr7&TdChr2 plus
165- 0:	rna-XM_008197011.2	Trypoxylus_dichotomus_00000932-RA	0
165- 1:	rna-XM_008197009.2	Trypoxylus_dichotomus_00000938-RA	2e-57
165- 2:	rna-XM_008197005.2	Trypoxylus_dichotomus_00000940-RA	5e-08
165- 3:	rna-XM_015981173.1	Trypoxylus_dichotomus_00000941-RA	4e-93
165- 4:	rna-XM_969868.3	Trypoxylus_dichotomus_00000942-RA	3e-151
165- 5:	rna-XM_969875.3	Trypoxylus_dichotomus_00000943-RA	4e-187
165- 6:	rna-XM_008197002.1	Trypoxylus_dichotomus_00000945-RA	1e-109
165- 7:	rna-XM_969836.3	Trypoxylus_dichotomus_00000947-RA	9e-26
165- 8:	rna-XM_969826.4	Trypoxylus_dichotomus_00000949-RA	3e-117
165- 9:	rna-XM_008197001.2	Trypoxylus_dichotomus_00000950-RA	2e-138
165- 10:	rna-XM_008197000.2	Trypoxylus_dichotomus_00000951-RA	1e-47
165- 11:	rna-XM_015981169.1	Trypoxylus_dichotomus_00000952-RA	0
165- 12:	rna-XM_008196997.2	Trypoxylus_dichotomus_00000954-RA	2e-107
165- 13:	rna-XM_969728.3	Trypoxylus_dichotomus_00000955-RA	0
165- 14:	rna-XM_008196994.2	Trypoxylus_dichotomus_00000956-RA	3e-91
165- 15:	rna-XM_015981207.1	Trypoxylus_dichotomus_00000957-RA	4e-135
165- 16:	rna-XM_969691.3	Trypoxylus_dichotomus_00000959-RA	3e-319
165- 17:	rna-XM_015981209.1	Trypoxylus_dichotomus_00000960-RA	7e-152
165- 18:	rna-XM_969645.4	Trypoxylus_dichotomus_00000962-RA	9e-79
165- 19:	rna-XM_969608.3	Trypoxylus_dichotomus_00000963-RA	2e-234
165- 20:	rna-XM_969591.3	Trypoxylus_dichotomus_00000964-RA	2e-180
165- 21:	rna-XM_008196991.2	Trypoxylus_dichotomus_00000965-RA	3e-192
165- 22:	rna-XM_969558.4	Trypoxylus_dichotomus_00000966-RA	0
## Alignment 166: score=785.0 e_value=1.5e-49 N=16 TcChr7&TdChr2 plus
166- 0:	rna-XM_008196946.2	Trypoxylus_dichotomus_00000250-RA	3e-51
166- 1:	rna-XM_968211.4	Trypoxylus_dichotomus_00000252-RA	7e-149
166- 2:	rna-XM_968177.4	Trypoxylus_dichotomus_00000254-RA	4e-170
166- 3:	rna-XM_008196944.2	Trypoxylus_dichotomus_00000255-RA	4e-19
166- 4:	rna-XM_008196941.2	Trypoxylus_dichotomus_00000256-RA	3e-30
166- 5:	rna-XM_008196841.2	Trypoxylus_dichotomus_00000257-RA	2e-21
166- 6:	rna-NM_001039439.2	Trypoxylus_dichotomus_00000258-RA	1e-95
166- 7:	rna-XM_967877.3	Trypoxylus_dichotomus_00000262-RA	1e-176
166- 8:	rna-XM_008196939.2	Trypoxylus_dichotomus_00000263-RA	9e-70
166- 9:	rna-XM_008197027.2	Trypoxylus_dichotomus_00000264-RA	8e-43
166- 10:	rna-XM_967667.4	Trypoxylus_dichotomus_00000266-RB	2e-116
166- 11:	rna-XM_008196937.2	Trypoxylus_dichotomus_00000267-RA	3e-76
166- 12:	rna-XM_008196936.2	Trypoxylus_dichotomus_00000272-RA	6e-128
166- 13:	rna-XM_008196935.2	Trypoxylus_dichotomus_00000273-RA	0
166- 14:	rna-XM_015981210.1	Trypoxylus_dichotomus_00000274-RA	0
166- 15:	rna-XM_967290.3	Trypoxylus_dichotomus_00000275-RA	5e-187
## Alignment 167: score=612.0 e_value=1.3e-32 N=13 TcChr7&TdChr2 plus
167- 0:	rna-XM_968698.3	Trypoxylus_dichotomus_00001395-RA	4e-208
167- 1:	rna-XM_008197564.2	Trypoxylus_dichotomus_00001401-RA	2e-58
167- 2:	rna-XM_008197560.2	Trypoxylus_dichotomus_00001405-RA	9e-103
167- 3:	rna-XM_968340.3	Trypoxylus_dichotomus_00001408-RA	7e-209
167- 4:	rna-XM_968243.3	Trypoxylus_dichotomus_00001410-RA	1e-251
167- 5:	rna-XM_015982164.1	Trypoxylus_dichotomus_00001411-RB	5e-120
167- 6:	rna-XM_015982056.1	Trypoxylus_dichotomus_00001412-RA	0
167- 7:	rna-NM_001039447.2	Trypoxylus_dichotomus_00001413-RA	5e-132
167- 8:	rna-XM_968065.4	Trypoxylus_dichotomus_00001415-RA	9e-102
167- 9:	rna-XM_968023.3	Trypoxylus_dichotomus_00001418-RA	3e-84
167- 10:	rna-XM_008197552.2	Trypoxylus_dichotomus_00001420-RA	3e-116
167- 11:	rna-XM_967942.3	Trypoxylus_dichotomus_00001421-RA	1e-204
167- 12:	rna-XM_008197536.2	Trypoxylus_dichotomus_00001439-RA	3e-80
## Alignment 168: score=397.0 e_value=1.1e-15 N=8 TcChr7&TdChr2 plus
168- 0:	rna-XM_965888.3	Trypoxylus_dichotomus_00001303-RA	2e-15
168- 1:	rna-XM_965946.4	Trypoxylus_dichotomus_00001304-RA	1e-198
168- 2:	rna-XM_015981393.1	Trypoxylus_dichotomus_00001305-RB	2e-45
168- 3:	rna-XM_008197190.2	Trypoxylus_dichotomus_00001306-RA	6e-299
168- 4:	rna-XM_966132.3	Trypoxylus_dichotomus_00001307-RA	5e-112
168- 5:	rna-XM_966259.3	Trypoxylus_dichotomus_00001308-RA	2e-196
168- 6:	rna-XM_966318.4	Trypoxylus_dichotomus_00001310-RA	2e-103
168- 7:	rna-XM_008197191.2	Trypoxylus_dichotomus_00001311-RA	0
## Alignment 169: score=390.0 e_value=2.1e-18 N=8 TcChr7&TdChr2 plus
169- 0:	rna-XM_965647.3	Trypoxylus_dichotomus_00000846-RA	1e-33
169- 1:	rna-XM_001812448.3	Trypoxylus_dichotomus_00000847-RA	7e-30
169- 2:	rna-XM_965512.4	Trypoxylus_dichotomus_00000848-RB	3e-314
169- 3:	rna-XM_015981273.1	Trypoxylus_dichotomus_00000854-RA	3e-269
169- 4:	rna-XM_965234.3	Trypoxylus_dichotomus_00000855-RA	1e-303
169- 5:	rna-XM_008196897.2	Trypoxylus_dichotomus_00000859-RA	8e-90
169- 6:	rna-XM_008196895.2	Trypoxylus_dichotomus_00000860-RA	3e-286
169- 7:	rna-XM_008196893.2	Trypoxylus_dichotomus_00000861-RA	2e-193
## Alignment 170: score=387.0 e_value=6e-17 N=8 TcChr7&TdChr2 plus
170- 0:	rna-XM_015981960.1	Trypoxylus_dichotomus_00000827-RA	2e-165
170- 1:	rna-XM_963963.3	Trypoxylus_dichotomus_00000829-RA	2e-262
170- 2:	rna-XM_015981958.1	Trypoxylus_dichotomus_00000830-RA	2e-51
170- 3:	rna-XM_015982157.1	Trypoxylus_dichotomus_00000832-RA	1e-93
170- 4:	rna-XM_008197376.2	Trypoxylus_dichotomus_00000833-RA	2e-06
170- 5:	rna-XM_015981809.1	Trypoxylus_dichotomus_00000836-RC	0
170- 6:	rna-XM_964900.4	Trypoxylus_dichotomus_00000837-RA	3e-221
170- 7:	rna-XM_964972.4	Trypoxylus_dichotomus_00000838-RA	0
## Alignment 171: score=381.0 e_value=1.6e-24 N=9 TcChr7&TdChr2 plus
171- 0:	rna-XM_970451.3	Trypoxylus_dichotomus_00000984-RA	1e-124
171- 1:	rna-XM_970418.2	Trypoxylus_dichotomus_00000987-RA	8e-251
171- 2:	rna-XM_015981906.1	Trypoxylus_dichotomus_00000998-RA	5e-34
171- 3:	rna-XM_970333.3	Trypoxylus_dichotomus_00001004-RA	7e-145
171- 4:	rna-XM_008197826.2	Trypoxylus_dichotomus_00001005-RA	3e-69
171- 5:	rna-XM_970324.3	Trypoxylus_dichotomus_00001009-RA	2e-108
171- 6:	rna-XM_015981898.1	Trypoxylus_dichotomus_00001010-RA	5e-20
171- 7:	rna-XM_970318.4	Trypoxylus_dichotomus_00001011-RA	2e-85
171- 8:	rna-XM_970270.4	Trypoxylus_dichotomus_00001015-RA	7e-287
## Alignment 172: score=380.0 e_value=1.7e-18 N=8 TcChr7&TdChr2 plus
172- 0:	rna-NM_001045815.1	Trypoxylus_dichotomus_00000875-RA	2e-34
172- 1:	rna-XM_008198118.2	Trypoxylus_dichotomus_00000882-RA	5e-235
172- 2:	rna-XM_015982032.1	Trypoxylus_dichotomus_00000883-RA	0
172- 3:	rna-XM_967134.3	Trypoxylus_dichotomus_00000884-RB	3e-82
172- 4:	rna-XM_008198005.2	Trypoxylus_dichotomus_00000885-RA	0
172- 5:	rna-XM_967036.4	Trypoxylus_dichotomus_00000886-RA	1e-187
172- 6:	rna-XM_966718.3	Trypoxylus_dichotomus_00000887-RA	1e-253
172- 7:	rna-XM_966315.4	Trypoxylus_dichotomus_00000893-RB	1e-107
## Alignment 173: score=376.0 e_value=3.9e-19 N=8 TcChr7&TdChr2 plus
173- 0:	rna-XM_962582.4	Trypoxylus_dichotomus_00000001-RA	3e-239
173- 1:	rna-XM_962663.3	Trypoxylus_dichotomus_00000002-RA	0
173- 2:	rna-XM_008197160.2	Trypoxylus_dichotomus_00000003-RB	8e-162
173- 3:	rna-XM_962822.4	Trypoxylus_dichotomus_00000004-RA	4e-321
173- 4:	rna-XM_963282.4	Trypoxylus_dichotomus_00000005-RA	8e-183
173- 5:	rna-XM_015981376.1	Trypoxylus_dichotomus_00000022-RA	0
173- 6:	rna-XM_008197173.2	Trypoxylus_dichotomus_00000024-RA	7e-35
173- 7:	rna-XM_964250.3	Trypoxylus_dichotomus_00000025-RA	0
## Alignment 174: score=359.0 e_value=1.7e-23 N=8 TcChr7&TdChr2 plus
174- 0:	rna-XM_961471.4	Trypoxylus_dichotomus_00000472-RA	7e-23
174- 1:	rna-XM_008197161.2	Trypoxylus_dichotomus_00000487-RA	4e-43
174- 2:	rna-XM_962979.3	Trypoxylus_dichotomus_00000488-RA	6e-156
174- 3:	rna-XM_963365.3	Trypoxylus_dichotomus_00000489-RA	1e-177
174- 4:	rna-XM_963446.3	Trypoxylus_dichotomus_00000490-RA	2e-38
174- 5:	rna-XM_008197170.2	Trypoxylus_dichotomus_00000491-RB	1e-195
174- 6:	rna-XM_008197167.2	Trypoxylus_dichotomus_00000493-RA	3e-73
174- 7:	rna-XM_015981445.1	Trypoxylus_dichotomus_00000510-RA	0
## Alignment 175: score=349.0 e_value=3.1e-17 N=7 TcChr7&TdChr2 plus
175- 0:	rna-XM_966540.3	Trypoxylus_dichotomus_00000321-RA	5e-203
175- 1:	rna-XM_966486.4	Trypoxylus_dichotomus_00000322-RA	1e-139
175- 2:	rna-XM_966431.3	Trypoxylus_dichotomus_00000323-RA	5e-43
175- 3:	rna-XM_008195603.2	Trypoxylus_dichotomus_00000325-RA	4e-95
175- 4:	rna-XM_015981368.1	Trypoxylus_dichotomus_00000326-RA	2e-169
175- 5:	rna-XM_015981309.1	Trypoxylus_dichotomus_00000327-RB	3e-231
175- 6:	rna-XM_008195558.2	Trypoxylus_dichotomus_00000328-RA	0
## Alignment 176: score=344.0 e_value=3.3e-11 N=7 TcChr7&TdChr2 plus
176- 0:	rna-XM_967291.4	Trypoxylus_dichotomus_00000787-RA	5e-154
176- 1:	rna-XM_015981459.1	Trypoxylus_dichotomus_00000790-RA	6e-203
176- 2:	rna-XM_967395.4	Trypoxylus_dichotomus_00000791-RA	2e-208
176- 3:	rna-NM_001170618.1	Trypoxylus_dichotomus_00000792-RA	9e-119
176- 4:	rna-NM_001170613.1	Trypoxylus_dichotomus_00000794-RA	1e-200
176- 5:	rna-XM_008197101.2	Trypoxylus_dichotomus_00000797-RA	0
176- 6:	rna-XM_008197100.2	Trypoxylus_dichotomus_00000798-RA	3e-185
## Alignment 177: score=339.0 e_value=3.7e-12 N=7 TcChr7&TdChr2 plus
177- 0:	rna-XM_015981575.1	Trypoxylus_dichotomus_00001618-RA	1e-16
177- 1:	rna-XM_008197809.2	Trypoxylus_dichotomus_00001619-RA	8e-147
177- 2:	rna-XM_008197808.2	Trypoxylus_dichotomus_00001620-RA	0
177- 3:	rna-XM_008197806.2	Trypoxylus_dichotomus_00001623-RA	1e-12
177- 4:	rna-XM_970594.4	Trypoxylus_dichotomus_00001624-RA	2e-06
177- 5:	rna-XM_015982017.1	Trypoxylus_dichotomus_00001629-RA	9e-265
177- 6:	rna-XM_015982007.1	Trypoxylus_dichotomus_00001630-RA	9e-206
## Alignment 178: score=331.0 e_value=2e-15 N=7 TcChr7&TdChr2 plus
178- 0:	rna-XM_008201741.2	Trypoxylus_dichotomus_00001447-RA	2e-12
178- 1:	rna-XM_962458.2	Trypoxylus_dichotomus_00001452-RA	2e-22
178- 2:	rna-NM_001085361.1	Trypoxylus_dichotomus_00001461-RA	8e-149
178- 3:	rna-XM_008201740.2	Trypoxylus_dichotomus_00001462-RA	2e-63
178- 4:	rna-NM_001170611.1	Trypoxylus_dichotomus_00001464-RA	1e-205
178- 5:	rna-XM_008201494.2	Trypoxylus_dichotomus_00001465-RA	2e-194
178- 6:	rna-XM_967985.3	Trypoxylus_dichotomus_00001466-RA	8e-274
## Alignment 179: score=301.0 e_value=1.8e-16 N=8 TcChr7&TdChr2 plus
179- 0:	rna-XM_970565.4	Trypoxylus_dichotomus_00000107-RA	3e-55
179- 1:	rna-XM_008197778.2	Trypoxylus_dichotomus_00000122-RA	0
179- 2:	rna-XM_970519.2	Trypoxylus_dichotomus_00000128-RA	4e-112
179- 3:	rna-XM_008197772.2	Trypoxylus_dichotomus_00000131-RB	6e-286
179- 4:	rna-XM_970492.3	Trypoxylus_dichotomus_00000144-RA	3e-97
179- 5:	rna-XM_015982197.1	Trypoxylus_dichotomus_00000152-RA	4e-57
179- 6:	rna-XM_008197752.2	Trypoxylus_dichotomus_00000172-RA	1e-30
179- 7:	rna-XM_970449.3	Trypoxylus_dichotomus_00000180-RA	9e-07
## Alignment 180: score=295.0 e_value=4e-13 N=6 TcChr7&TdChr2 plus
180- 0:	rna-XM_008197504.2	Trypoxylus_dichotomus_00001244-RA	1e-75
180- 1:	rna-XM_964544.3	Trypoxylus_dichotomus_00001245-RA	2e-38
180- 2:	rna-XM_008197501.2	Trypoxylus_dichotomus_00001246-RA	2e-13
180- 3:	rna-XM_015982201.1	Trypoxylus_dichotomus_00001247-RA	3e-09
180- 4:	rna-XM_008197495.2	Trypoxylus_dichotomus_00001249-RA	3e-19
180- 5:	rna-XM_964105.3	Trypoxylus_dichotomus_00001250-RB	0
## Alignment 181: score=277.0 e_value=1.9e-18 N=6 TcChr7&TdChr2 plus
181- 0:	rna-XM_008201531.2	Trypoxylus_dichotomus_00001557-RA	1e-130
181- 1:	rna-XM_968881.4	Trypoxylus_dichotomus_00001558-RA	5e-50
181- 2:	rna-XM_968905.3	Trypoxylus_dichotomus_00001559-RA	1e-130
181- 3:	rna-XM_968931.4	Trypoxylus_dichotomus_00001562-RA	8e-100
181- 4:	rna-XM_970904.4	Trypoxylus_dichotomus_00001563-RA	0
181- 5:	rna-XM_008197468.2	Trypoxylus_dichotomus_00001581-RA	7e-27
## Alignment 182: score=260.0 e_value=1.2e-11 N=6 TcChr7&TdChr2 plus
182- 0:	rna-XM_965645.3	Trypoxylus_dichotomus_00000470-RA	5e-105
182- 1:	rna-XM_965296.4	Trypoxylus_dichotomus_00000476-RA	2e-76
182- 2:	rna-XM_965098.4	Trypoxylus_dichotomus_00000479-RA	2e-179
182- 3:	rna-XM_964827.3	Trypoxylus_dichotomus_00000494-RA	4e-61
182- 4:	rna-XM_008198224.2	Trypoxylus_dichotomus_00000503-RA	6e-43
182- 5:	rna-XM_969976.3	Trypoxylus_dichotomus_00000509-RA	8e-131
## Alignment 183: score=653.0 e_value=2e-38 N=14 TcChr7&TdChr2 minus
183- 0:	rna-XM_970551.3	Trypoxylus_dichotomus_00000147-RA	8e-48
183- 1:	rna-XM_970544.4	Trypoxylus_dichotomus_00000144-RA	9e-227
183- 2:	rna-XM_970542.3	Trypoxylus_dichotomus_00000142-RA	0
183- 3:	rna-XM_970540.3	Trypoxylus_dichotomus_00000139-RA	3e-85
183- 4:	rna-XM_971400.3	Trypoxylus_dichotomus_00000137-RA	2e-57
183- 5:	rna-XM_970538.3	Trypoxylus_dichotomus_00000136-RA	5e-80
183- 6:	rna-XM_008197777.2	Trypoxylus_dichotomus_00000134-RC	0
183- 7:	rna-XM_970519.2	Trypoxylus_dichotomus_00000128-RA	4e-112
183- 8:	rna-XM_015981798.1	Trypoxylus_dichotomus_00000126-RA	8e-23
183- 9:	rna-XM_008197770.2	Trypoxylus_dichotomus_00000125-RA	7e-110
183- 10:	rna-XM_970510.3	Trypoxylus_dichotomus_00000124-RA	3e-61
183- 11:	rna-XM_970506.3	Trypoxylus_dichotomus_00000123-RA	9e-172
183- 12:	rna-XM_970504.3	Trypoxylus_dichotomus_00000101-RA	9e-87
183- 13:	rna-XM_008197768.2	Trypoxylus_dichotomus_00000100-RA	9e-82
## Alignment 184: score=549.0 e_value=1.2e-26 N=11 TcChr7&TdChr2 minus
184- 0:	rna-XM_008198135.2	Trypoxylus_dichotomus_00000926-RA	1e-132
184- 1:	rna-XM_008198132.2	Trypoxylus_dichotomus_00000925-RA	1e-42
184- 2:	rna-XM_968244.3	Trypoxylus_dichotomus_00000924-RA	6e-104
184- 3:	rna-XM_015981637.1	Trypoxylus_dichotomus_00000923-RA	1e-230
184- 4:	rna-XM_015981648.1	Trypoxylus_dichotomus_00000922-RB	3e-53
184- 5:	rna-XM_015981631.1	Trypoxylus_dichotomus_00000921-RA	0
184- 6:	rna-XM_008198129.2	Trypoxylus_dichotomus_00000920-RA	1e-184
184- 7:	rna-XM_008198128.2	Trypoxylus_dichotomus_00000919-RA	2e-81
184- 8:	rna-XM_968024.4	Trypoxylus_dichotomus_00000918-RA	1e-115
184- 9:	rna-XM_008198126.2	Trypoxylus_dichotomus_00000917-RA	3e-142
184- 10:	rna-XM_008198125.2	Trypoxylus_dichotomus_00000916-RA	2e-121
## Alignment 185: score=528.0 e_value=3.5e-35 N=12 TcChr7&TdChr2 minus
185- 0:	rna-XM_008197320.2	Trypoxylus_dichotomus_00001373-RA	4e-15
185- 1:	rna-XM_008194498.2	Trypoxylus_dichotomus_00001369-RA	1e-28
185- 2:	rna-XM_008194491.2	Trypoxylus_dichotomus_00001368-RA	2e-149
185- 3:	rna-XM_008194494.2	Trypoxylus_dichotomus_00001366-RA	1e-126
185- 4:	rna-XM_965909.3	Trypoxylus_dichotomus_00001365-RA	2e-66
185- 5:	rna-XM_015981440.1	Trypoxylus_dichotomus_00001359-RA	8e-102
185- 6:	rna-XM_008195598.2	Trypoxylus_dichotomus_00001358-RB	0
185- 7:	rna-XM_008195596.2	Trypoxylus_dichotomus_00001357-RA	0
185- 8:	rna-NM_001045825.1	Trypoxylus_dichotomus_00001355-RA	9e-23
185- 9:	rna-XM_008195555.2	Trypoxylus_dichotomus_00001353-RA	5e-21
185- 10:	rna-XM_966595.4	Trypoxylus_dichotomus_00001340-RA	2e-61
185- 11:	rna-XM_015981551.1	Trypoxylus_dichotomus_00001330-RA	6e-181
## Alignment 186: score=467.0 e_value=3.8e-27 N=10 TcChr7&TdChr2 minus
186- 0:	rna-XM_008197062.2	Trypoxylus_dichotomus_00000528-RA	1e-147
186- 1:	rna-XM_963669.2	Trypoxylus_dichotomus_00000523-RA	9e-103
186- 2:	rna-XM_008197063.2	Trypoxylus_dichotomus_00000522-RA	1e-70
186- 3:	rna-XM_964249.3	Trypoxylus_dichotomus_00000520-RB	1e-180
186- 4:	rna-XM_964323.4	Trypoxylus_dichotomus_00000519-RA	4e-42
186- 5:	rna-XM_964395.3	Trypoxylus_dichotomus_00000518-RA	1e-101
186- 6:	rna-XM_015981271.1	Trypoxylus_dichotomus_00000517-RA	7e-108
186- 7:	rna-XM_008197072.1	Trypoxylus_dichotomus_00000516-RA	2e-153
186- 8:	rna-XM_008197079.2	Trypoxylus_dichotomus_00000498-RA	2e-67
186- 9:	rna-XM_966008.4	Trypoxylus_dichotomus_00000494-RA	1e-21
## Alignment 187: score=397.0 e_value=1.5e-18 N=8 TcChr7&TdChr2 minus
187- 0:	rna-XM_008197589.2	Trypoxylus_dichotomus_00000375-RA	5e-222
187- 1:	rna-XM_008197586.2	Trypoxylus_dichotomus_00000374-RA	2e-187
187- 2:	rna-XM_015982030.1	Trypoxylus_dichotomus_00000373-RA	3e-66
187- 3:	rna-XM_008197585.2	Trypoxylus_dichotomus_00000372-RA	5e-162
187- 4:	rna-XM_969188.3	Trypoxylus_dichotomus_00000371-RA	3e-27
187- 5:	rna-XM_969162.4	Trypoxylus_dichotomus_00000370-RA	1e-159
187- 6:	rna-XM_008197489.2	Trypoxylus_dichotomus_00000369-RA	3e-265
187- 7:	rna-XM_969035.3	Trypoxylus_dichotomus_00000367-RA	5e-280
## Alignment 188: score=370.0 e_value=5.1e-21 N=8 TcChr7&TdChr2 minus
188- 0:	rna-XM_969949.3	Trypoxylus_dichotomus_00000691-RA	4e-45
188- 1:	rna-XM_969938.3	Trypoxylus_dichotomus_00000690-RA	2e-128
188- 2:	rna-XM_008198210.2	Trypoxylus_dichotomus_00000689-RB	4e-258
188- 3:	rna-XM_008198209.2	Trypoxylus_dichotomus_00000688-RA	4e-107
188- 4:	rna-XM_969847.3	Trypoxylus_dichotomus_00000662-RA	2e-118
188- 5:	rna-XM_969835.3	Trypoxylus_dichotomus_00000661-RA	2e-81
188- 6:	rna-XM_969779.3	Trypoxylus_dichotomus_00000657-RA	2e-50
188- 7:	rna-XM_008198192.2	Trypoxylus_dichotomus_00000655-RA	4e-67
## Alignment 189: score=349.0 e_value=5.5e-13 N=7 TcChr7&TdChr2 minus
189- 0:	rna-XM_008197044.2	Trypoxylus_dichotomus_00000387-RA	2e-86
189- 1:	rna-XM_008197048.2	Trypoxylus_dichotomus_00000386-RA	1e-22
189- 2:	rna-XM_971075.3	Trypoxylus_dichotomus_00000384-RA	6e-41
189- 3:	rna-XM_015981181.1	Trypoxylus_dichotomus_00000383-RB	1e-219
189- 4:	rna-XM_962821.4	Trypoxylus_dichotomus_00000382-RA	2e-276
189- 5:	rna-XM_962900.3	Trypoxylus_dichotomus_00000381-RA	3e-26
189- 6:	rna-XM_962978.3	Trypoxylus_dichotomus_00000380-RA	4e-272
## Alignment 190: score=340.0 e_value=5.5e-16 N=8 TcChr7&TdChr2 minus
190- 0:	rna-XM_008197080.2	Trypoxylus_dichotomus_00001571-RA	1e-183
190- 1:	rna-XM_966828.4	Trypoxylus_dichotomus_00001551-RA	6e-13
190- 2:	rna-XM_008197104.2	Trypoxylus_dichotomus_00001525-RA	3e-39
190- 3:	rna-XM_968413.3	Trypoxylus_dichotomus_00001515-RA	7e-290
190- 4:	rna-XM_008197113.2	Trypoxylus_dichotomus_00001514-RA	9e-209
190- 5:	rna-XM_015981356.1	Trypoxylus_dichotomus_00001509-RA	0
190- 6:	rna-XM_008197120.2	Trypoxylus_dichotomus_00001507-RA	1e-69
190- 7:	rna-XM_008197122.2	Trypoxylus_dichotomus_00001506-RA	0
## Alignment 191: score=317.0 e_value=4.7e-15 N=7 TcChr7&TdChr2 minus
191- 0:	rna-XM_015981833.1	Trypoxylus_dichotomus_00001315-RA	6e-88
191- 1:	rna-XM_968346.3	Trypoxylus_dichotomus_00001292-RA	0
191- 2:	rna-XM_968416.4	Trypoxylus_dichotomus_00001285-RA	1e-38
191- 3:	rna-XM_008197436.1	Trypoxylus_dichotomus_00001282-RB	1e-208
191- 4:	rna-XM_008197434.2	Trypoxylus_dichotomus_00001281-RA	1e-304
191- 5:	rna-XM_968547.3	Trypoxylus_dichotomus_00001280-RA	0
191- 6:	rna-XM_015981625.1	Trypoxylus_dichotomus_00001279-RA	3e-146
## Alignment 192: score=298.0 e_value=1.3e-12 N=6 TcChr7&TdChr2 minus
192- 0:	rna-XM_015981766.1	Trypoxylus_dichotomus_00000637-RA	2e-33
192- 1:	rna-XM_969040.3	Trypoxylus_dichotomus_00000635-RA	2e-50
192- 2:	rna-XM_969066.4	Trypoxylus_dichotomus_00000634-RA	2e-74
192- 3:	rna-XM_008197463.2	Trypoxylus_dichotomus_00000633-RA	3e-264
192- 4:	rna-XM_969167.3	Trypoxylus_dichotomus_00000632-RA	4e-105
192- 5:	rna-XM_969193.4	Trypoxylus_dichotomus_00000631-RA	0
## Alignment 193: score=296.0 e_value=1.2e-18 N=7 TcChr7&TdChr2 minus
193- 0:	rna-XM_015981178.1	Trypoxylus_dichotomus_00000089-RA	1e-185
193- 1:	rna-XM_008196871.2	Trypoxylus_dichotomus_00000071-RA	4e-277
193- 2:	rna-XM_963053.3	Trypoxylus_dichotomus_00000070-RA	2e-22
193- 3:	rna-XM_015981180.1	Trypoxylus_dichotomus_00000069-RA	4e-238
193- 4:	rna-XM_961728.3	Trypoxylus_dichotomus_00000066-RA	6e-118
193- 5:	rna-XM_962173.4	Trypoxylus_dichotomus_00000062-RA	2e-228
193- 6:	rna-XM_962345.4	Trypoxylus_dichotomus_00000061-RA	2e-188
## Alignment 194: score=282.0 e_value=4.1e-11 N=6 TcChr7&TdChr2 minus
194- 0:	rna-XM_015982197.1	Trypoxylus_dichotomus_00001063-RA	1e-130
194- 1:	rna-XM_970473.3	Trypoxylus_dichotomus_00001062-RA	4e-71
194- 2:	rna-XM_015982061.1	Trypoxylus_dichotomus_00001061-RB	0
194- 3:	rna-XM_008197742.2	Trypoxylus_dichotomus_00001060-RA	3e-69
194- 4:	rna-XM_970456.3	Trypoxylus_dichotomus_00001054-RA	0
194- 5:	rna-NM_001170657.1	Trypoxylus_dichotomus_00001053-RB	5e-113
## Alignment 195: score=281.0 e_value=2.2e-13 N=7 TcChr7&TdChr2 minus
195- 0:	rna-XM_008197223.2	Trypoxylus_dichotomus_00000929-RA	2e-158
195- 1:	rna-XM_015981364.1	Trypoxylus_dichotomus_00000915-RA	0
195- 2:	rna-XM_008201956.2	Trypoxylus_dichotomus_00000914-RA	0
195- 3:	rna-XM_965967.3	Trypoxylus_dichotomus_00000908-RA	4e-92
195- 4:	rna-XM_008201941.2	Trypoxylus_dichotomus_00000905-RB	6e-120
195- 5:	rna-NM_001045811.1	Trypoxylus_dichotomus_00000881-RA	3e-29
195- 6:	rna-XM_008201895.2	Trypoxylus_dichotomus_00000878-RA	2e-26
## Alignment 196: score=277.0 e_value=3.8e-17 N=6 TcChr7&TdChr2 minus
196- 0:	rna-XM_015981205.1	Trypoxylus_dichotomus_00000050-RA	7e-09
196- 1:	rna-NM_001168439.1	Trypoxylus_dichotomus_00000036-RA	8e-54
196- 2:	rna-XM_966437.4	Trypoxylus_dichotomus_00000032-RA	7e-246
196- 3:	rna-XM_966606.4	Trypoxylus_dichotomus_00000029-RA	4e-77
196- 4:	rna-XM_966660.1	Trypoxylus_dichotomus_00000028-RA	1e-65
196- 5:	rna-XM_008197090.2	Trypoxylus_dichotomus_00000027-RA	1e-75
## Alignment 197: score=276.0 e_value=9.7e-15 N=6 TcChr7&TdChr2 minus
197- 0:	rna-XM_001813823.3	Trypoxylus_dichotomus_00001404-RA	2e-179
197- 1:	rna-XM_968543.3	Trypoxylus_dichotomus_00001403-RA	2e-214
197- 2:	rna-XM_008197562.2	Trypoxylus_dichotomus_00001402-RA	1e-165
197- 3:	rna-XM_968477.4	Trypoxylus_dichotomus_00001400-RA	2e-170
197- 4:	rna-XM_968243.3	Trypoxylus_dichotomus_00001388-RA	6e-119
197- 5:	rna-XM_968065.4	Trypoxylus_dichotomus_00001375-RA	3e-56
## Alignment 198: score=292.0 e_value=9.4e-18 N=7 TcChr8&TdChr1 plus
198- 0:	rna-XM_008198932.2	Trypoxylus_dichotomus_00002731-RA	9e-153
198- 1:	rna-XM_961567.3	Trypoxylus_dichotomus_00002733-RA	2e-272
198- 2:	rna-XM_008198814.2	Trypoxylus_dichotomus_00002734-RA	5e-94
198- 3:	rna-XM_962179.4	Trypoxylus_dichotomus_00002735-RA	2e-94
198- 4:	rna-XM_962260.3	Trypoxylus_dichotomus_00002755-RC	4e-14
198- 5:	rna-XM_962586.4	Trypoxylus_dichotomus_00002762-RA	0
198- 6:	rna-XM_008198841.2	Trypoxylus_dichotomus_00002768-RA	6e-84
## Alignment 199: score=590.0 e_value=1e-30 N=12 TcChr8&TdChr7 plus
199- 0:	rna-XM_969247.3	Trypoxylus_dichotomus_00008251-RA	6e-116
199- 1:	rna-XM_015982922.1	Trypoxylus_dichotomus_00008253-RA	1e-234
199- 2:	rna-XM_015982924.1	Trypoxylus_dichotomus_00008254-RA	9e-58
199- 3:	rna-XM_969393.2	Trypoxylus_dichotomus_00008255-RA	5e-07
199- 4:	rna-XM_008199092.2	Trypoxylus_dichotomus_00008256-RA	2e-30
199- 5:	rna-XM_015983049.1	Trypoxylus_dichotomus_00008258-RB	1e-76
199- 6:	rna-XM_961478.3	Trypoxylus_dichotomus_00008259-RA	1e-129
199- 7:	rna-XM_015983022.1	Trypoxylus_dichotomus_00008261-RA	3e-78
199- 8:	rna-XM_008199131.2	Trypoxylus_dichotomus_00008262-RA	0
199- 9:	rna-XM_015983020.1	Trypoxylus_dichotomus_00008264-RA	1e-25
199- 10:	rna-XM_008199132.2	Trypoxylus_dichotomus_00008265-RA	2e-124
199- 11:	rna-XM_962589.3	Trypoxylus_dichotomus_00008268-RA	0
## Alignment 200: score=347.0 e_value=1.2e-14 N=7 TcChr8&TdChr7 plus
200- 0:	rna-XM_963599.4	Trypoxylus_dichotomus_00007576-RA	2e-319
200- 1:	rna-XM_008199140.2	Trypoxylus_dichotomus_00007577-RA	0
200- 2:	rna-XM_015982994.1	Trypoxylus_dichotomus_00007578-RA	5e-82
200- 3:	rna-XM_963750.3	Trypoxylus_dichotomus_00007579-RA	2e-149
200- 4:	rna-XM_001810906.3	Trypoxylus_dichotomus_00007580-RA	3e-175
200- 5:	rna-XM_015982960.1	Trypoxylus_dichotomus_00007582-RA	6e-103
200- 6:	rna-XM_015982961.1	Trypoxylus_dichotomus_00007583-RA	5e-14
## Alignment 201: score=346.0 e_value=9e-12 N=7 TcChr8&TdChr7 plus
201- 0:	rna-XM_965170.3	Trypoxylus_dichotomus_00007516-RA	5e-235
201- 1:	rna-XM_015982503.1	Trypoxylus_dichotomus_00007517-RA	1e-129
201- 2:	rna-XM_008198415.2	Trypoxylus_dichotomus_00007518-RA	2e-26
201- 3:	rna-XM_965304.3	Trypoxylus_dichotomus_00007520-RB	1e-33
201- 4:	rna-XM_008198416.2	Trypoxylus_dichotomus_00007521-RA	1e-201
201- 5:	rna-XM_008198418.2	Trypoxylus_dichotomus_00007522-RA	3e-06
201- 6:	rna-XM_015982522.1	Trypoxylus_dichotomus_00007524-RA	1e-125
## Alignment 202: score=305.0 e_value=1.7e-13 N=7 TcChr8&TdChr7 plus
202- 0:	rna-XM_966613.3	Trypoxylus_dichotomus_00007373-RA	2e-73
202- 1:	rna-XM_008198531.2	Trypoxylus_dichotomus_00007376-RA	6e-92
[truncated: 560 more rows]
