# Supplementary material for: A chromosome-level genome assembly and intestinal transcriptome of Trypoxylus dichotomus (Coleoptera: Scarabaeidae) to understand its lignocellulose digestion ability
Source: Gigascience. 2022 Jun 28;11:giac059. doi: 10.1093/gigascience/giac059 (PMC9239855; doi:10.1093/gigascience/giac059)
Supplement: giac059_Supplemental_Files [file giac059_supplemental_files.zip › Table S13.xlsx]

## Sheet: all.samples.PC_data
A chromosome-level genome assembly and intestinal transcriptome of Trypoxylus dichotomus (Coleoptera: Scarabaeidae) to understand its lignocellulose digestion ability
Qingyun Wanga, Liwei Liua,b, Sujiong Zhangc, Hong Wua, Junhao Huanga* a National Joint Local Engineering Laboratory for High-Efficient Preparation of Biopesticide, Zhejiang A&F University, 666 Wusu Street, Lin’an, Hangzhou, Zhejiang 311300, China b Zhejiang Museum of Natural History, No.6 West Lake Cultural Square, Hangzhou, Zhejiang 310014, China c Dapanshan Insect Institute of Zhejiang, Pan’an,…
Table S13. PC values of all the samples based on the expression level of larval intestinal transcriptome
id	PC1(86.4%)	PC2(8.3%)	PC3(1.7%)	PC4(1.3%)	PC5(0.6%)	PC6(0.3%)	PC7(0.3%)	PC8(0.2%)	PC9(0.2%)	PC10(0.2%)	PC11(0.1%)	PC12(0.1%)	PC13(0.1%)	PC14(0.1%)	PC15(0%)	PC16(0%)	PC17(0%)	PC18(0%)	PC19(0%)	PC20(0%)	PC21(0%)	PC22(0%)	PC23(0%)	PC24(0%)
SM1	-78837.5	67311.7	13547.7	6711.56	735.819	-3875.59	-1647.5	5966.47	-3125.87	-7943.12	-1683.72	-1414.52	-563.896	-390.509	2002.85	-1246.11	367.441	-168.852	127.399	-75.6623	-11.1634	-236.856	134.97	2.05915e-11
SM2	-12313.8	-10385.2	-12899.6	1482.49	-6487.13	-1419.42	2934.26	-3218.81	-1929.22	1536.9	-1110.62	-1102.03	-4828.43	-4995.93	1258.32	-1683.63	-819.415	910.817	-604.969	-1114.26	-1268.03	-714.107	-151.423	-8.54321e-11
SM3	-77776.1	24932.2	-23102.7	-15414.1	15527	-7332.93	2187.42	-4323.52	6672.73	587.954	-545.292	696.449	257.26	391.476	1630.77	-565.345	514.215	-417.493	147.371	314.439	296.383	131.036	133.898	-8.02629e-11
SM4	-85782.6	46367.7	7370.95	82.7624	-962.927	-6962.03	-810.052	-818.319	-6170.29	10175.1	2180.5	989.997	487.282	258.363	-1670.58	1467.26	-903.742	225.625	-100.915	38.2198	-22.4341	183.689	-168.678	5.31486e-12
SM5	-69788.7	48947.6	3993.42	2995.32	-4196.29	17500.8	1755.42	-4612.85	5660.33	922.677	200.559	302.205	-685.844	-601.025	-1475.82	212.731	384.996	-108.555	19.2997	106.478	65.5687	114.231	28.2023	-4.60503e-11
SM6	-55137.2	-14037.2	-24626.1	-9969.48	6243.47	10621.4	-2694.7	6156.58	-8476.37	674.93	204.217	-580.417	1259.69	995.605	380.674	-343.589	1336.82	341.459	-59.5925	-292.225	-282.408	302.73	-42.5726	-1.21215e-10
SH1	81231.8	-857.586	15357	-33829.5	-5402.62	220.249	-9889.7	-4018.16	-651.067	-1721.34	3.85669	151.292	980.693	-1143.56	-94.3931	-566.747	-365.438	-153.184	700.041	16.7304	-621.133	26.7094	1.75561	2.12481e-10
SH2	32475.2	-12758.4	14688.4	-10371.6	3820.37	530.416	13987.9	-5337.89	-5295.42	-2932.17	-940.148	-1420.99	662.966	734.805	-350.25	541.783	571.728	1120.78	-1046.04	1054.77	540.447	-125.274	181.582	5.88329e-11
SH3	44727.2	-8810.93	10742.1	-12620.5	-1205.6	-44.4148	5146.54	11922.5	6439.95	4666.56	728.659	-4152.66	-1311.45	-149.567	389.187	795.605	313.277	-131.64	-142.451	-120.149	-178.767	-40.7815	-19.3826	1.01437e-10
SH4	199522	23435	-12580.6	3931.1	-5394.06	-977.317	-4926.87	-326.492	160.649	-78.8398	-1603.85	766.289	-1066.24	103.383	1321.18	2793.17	1130.39	340.844	-2099.14	23.6789	1559.85	40.4833	36.2823	3.2648e-10
SH5	209519	24846.3	-12292.4	6782.65	-1734.61	-918.414	3827.86	-1515.2	-1117.57	-289.591	2209.42	-2314.57	97.8318	3641.96	-1577.71	-2476.08	-1070.43	-1015.25	1272.83	-444.28	-782.554	126.206	-64.1523	3.63599e-10
SH6	96356.7	1435.61	-18.858	3029.91	860.428	600.823	4123.86	5510.14	888.024	661.849	-990.677	7639.24	2555.61	-3217.37	-211.473	-1396.82	-517.058	1062.88	1153.96	724.196	354.328	-193.365	62.397	1.53178e-10
MM1	-56666.1	-20263.5	-1527.15	2883.44	-9293.87	-3696.23	-405.431	-606.827	-44.4562	174.203	176.858	-56.3996	-793.339	-243.462	-1355.62	-1707.93	3035.83	-1413.21	448.567	1304.51	1048.9	-166.552	-1884.9	-1.60924e-10
MM2	-57469.1	-6688.73	-5803.66	1042.78	-3786.6	-4381.71	-958.118	1119.25	3286.87	-3825.12	498.909	994.787	2470.04	1703.38	-3858.86	1118.95	954.831	1456.91	-964.16	-1213.53	-1352.39	-1710.23	60.1286	-1.37035e-10
MM3	-64283.9	-18603.6	2603.38	4551.14	-13773	672.026	1139.92	-2236.25	976.863	3092.12	218.063	760.303	3272.49	3224.14	5103.22	-917.133	-2.56023	-118.369	31.1279	-311.18	-8.06996	-738.001	677.156	-1.31962e-10
MM4	-52989.1	-17683.8	-3458.55	2908.03	-8284.77	-4215.31	453.026	-139.604	433.442	-1519.43	-67.1047	-223.87	-603.861	-872.356	-1914.14	-87.1734	1242.64	55.8689	640.2	-531.643	509.279	2491.83	1936.76	-1.35287e-10
MM5	-57541.9	-17990.2	-9732.56	-1366.18	-2488.07	771.669	-480.609	1260.89	-1275.26	-2583.2	823.176	-609.752	-1465.84	-531.078	-1174.29	1875.54	-2878.61	-1864.07	834.106	1196.63	1417.32	-1688.56	878.476	-1.5757e-10
MM6	-58970.7	-10773.2	-6197.04	704.749	-4809.56	-280.355	515.018	836.328	1782.01	-3727.9	-231.494	-231.86	1126.52	938.717	615.276	1327.08	-3445.35	1059.53	-338.605	159.46	-136.504	1906.66	-1684.65	-1.3813e-10
MH1	36248.9	-10904.5	776.932	16228.9	6532.53	-112.151	-3562.45	-2185.77	739.259	1254.72	-830.034	-5047.46	5468.76	-4179.81	59.4916	406.189	101.961	-515.675	-209.877	1053.72	-788.893	55.331	138.885	8.98126e-12
MH2	-2887.47	-19312	9415.45	7500.76	8952.49	879.28	-5962.93	-828.849	1446.65	68.6362	6735.43	-1169.9	-1446.93	577.705	30.1504	-2358.31	-468.933	2313.57	-298.797	-174.179	1740.27	-256.639	96.6233	-1.80762e-11
MH3	2550.25	-17593.1	6630.6	8141.56	5741.26	396.712	-4726.94	-780.131	555.047	2677.71	-8853.93	-363.891	-2867.1	3117.83	-548.302	110.597	-114.201	1359.62	1225.52	904.317	-451.064	-173.558	124.052	-2.29932e-11
MH4	13730.8	-16419.1	10358.2	4108.5	7784.53	831.973	1836.21	-2047.04	-890.515	-377.693	-1439.51	498.429	605.15	-803.372	471.826	1892.43	370.302	-1186.46	1420.15	-3361.09	1086.48	-112.514	-694.708	3.75167e-12
MH5	23706	-13791.4	5631.27	7709.83	4919	146.727	-408.929	-908.793	-243.068	-2089.33	5699.12	2736.97	-2933.47	460.78	1884.52	2936.21	1321.01	-530.592	756.759	1027.62	-2143.94	295.636	-1.69763	4.26326e-12
MH6	-9623.12	-20403.6	11123.8	2775.83	6702.27	1043.78	-1433.2	1132.33	177.284	594.369	-1382.38	3152.36	-677.893	979.892	-916.029	-2128.68	-1059.71	-2624.55	-2912.78	-286.588	-571.457	481.887	220.99	-2.74269e-11
Notes: All the samples were divided into four groups: 1) Midgut from sawdust (SM, midgut of larva feeding sawdust), 2) hindgut from sawdust (SH, hindgut of larva feeding sawdust), 3) midgut from mushroom-residue (MM, midgut of larva feeding mushroom-residue), 4) hindgut from mushroom-residue (MH, hindgut of larva feeding mushroom-residue). Each group consists of six replicates.
