# Supplementary material for: A chromosome-level genome assembly and intestinal transcriptome of Trypoxylus dichotomus (Coleoptera: Scarabaeidae) to understand its lignocellulose digestion ability
Source: Gigascience. 2022 Jun 28;11:giac059. doi: 10.1093/gigascience/giac059 (PMC9239855; doi:10.1093/gigascience/giac059)
Supplement: giac059_Supplemental_Files [file giac059_supplemental_files.zip › Table S14.xlsx]

## Sheet: all.samples.pearson
A chromosome-level genome assembly and intestinal transcriptome of Trypoxylus dichotomus (Coleoptera: Scarabaeidae) to understand its lignocellulose digestion ability
Qingyun Wanga, Liwei Liua,b, Sujiong Zhangc, Hong Wua, Junhao Huanga* a National Joint Local Engineering Laboratory for High-Efficient Preparation of Biopesticide, Zhejiang A&F University, 666 Wusu Street, Lin’an, Hangzhou, Zhejiang 311300, China b Zhejiang Museum of Natural History, No.6 West Lake Cultural Square, Hangzhou, Zhejiang 310014, China c Dapanshan Insect Institute of Zhejiang, Pan’an,…
Table S14. Pearson values of all samples based on the expression level of larval intestinal transcriptome
Sample	SM1	SM2	SM3	SM4	SM5	SM6	MH1	MH2	MH3	MH4	MH5	MH6	MM1	MM2	MM3	MM4	MM5	MM6	SH1	SH2	SH3	SH4	SH5	SH6
SM1	1	0.333151	0.771531	0.963036	0.937692	0.357274	0.257813	0.252988	0.257873	0.256878	0.258438	0.254673	0.392258	0.634767	0.462822	0.421841	0.414074	0.580955	0.253597	0.257644	0.256607	0.26037	0.260542	0.258665
SM2	0.333151	1	0.465105	0.305822	0.469237	0.790684	0.948889	0.924034	0.939942	0.939565	0.949227	0.925824	0.95366	0.882878	0.848677	0.963272	0.918758	0.899803	0.917377	0.933661	0.933572	0.953976	0.954309	0.952192
SM3	0.771531	0.465105	1	0.814188	0.797696	0.69098	0.29807	0.298917	0.30532	0.302911	0.301597	0.303283	0.508323	0.750372	0.48574	0.542506	0.649112	0.719374	0.306428	0.3104	0.305352	0.299685	0.300139	0.2987
SM4	0.963036	0.305822	0.814188	1	0.920012	0.374776	0.197654	0.198532	0.203913	0.202258	0.200217	0.202572	0.384079	0.613709	0.469833	0.403877	0.410911	0.560341	0.20589	0.209902	0.204123	0.199208	0.199526	0.197987
SM5	0.937692	0.469237	0.797696	0.920012	1	0.50628	0.372549	0.365017	0.372399	0.371357	0.373342	0.367219	0.513015	0.719788	0.604117	0.536411	0.549424	0.693948	0.368232	0.373681	0.371171	0.376448	0.376769	0.374498
SM6	0.357274	0.790684	0.69098	0.374776	0.50628	1	0.664199	0.655627	0.666335	0.661961	0.66708	0.659958	0.750132	0.80141	0.643197	0.772289	0.902024	0.839265	0.651619	0.659336	0.660376	0.668268	0.66756	0.66805
MH1	0.257813	0.948889	0.29807	0.197654	0.372549	0.664199	1	0.980651	0.984604	0.985189	0.988948	0.973795	0.880592	0.793687	0.768721	0.889937	0.811179	0.79655	0.938395	0.957818	0.960639	0.981609	0.983371	0.984386
MH2	0.252988	0.924034	0.298917	0.198532	0.365017	0.655627	0.980651	1	0.981992	0.987841	0.988437	0.988049	0.874087	0.782586	0.761949	0.877562	0.810016	0.788038	0.9388	0.961787	0.957776	0.955016	0.957716	0.965171
MH3	0.257873	0.939942	0.30532	0.203913	0.372399	0.666335	0.984604	0.981992	1	0.989402	0.98432	0.987483	0.887244	0.792006	0.779059	0.891214	0.817695	0.799677	0.942496	0.964484	0.962223	0.966442	0.966942	0.97362
MH4	0.256878	0.939565	0.302911	0.202258	0.371357	0.661961	0.985189	0.987841	0.989402	1	0.992679	0.9936	0.884936	0.790437	0.778617	0.890773	0.81699	0.798493	0.957002	0.984819	0.974752	0.96914	0.971621	0.980935
MH5	0.258438	0.949227	0.301597	0.200217	0.373342	0.66708	0.988948	0.988437	0.98432	0.992679	1	0.985512	0.889165	0.797673	0.778279	0.896194	0.821695	0.803208	0.955104	0.975428	0.973394	0.980652	0.982498	0.987459
MH6	0.254673	0.925824	0.303283	0.202572	0.367219	0.659958	0.973795	0.988049	0.987483	0.9936	0.985512	1	0.879217	0.783807	0.771907	0.881399	0.813877	0.792675	0.95043	0.977842	0.968931	0.954313	0.956612	0.969915
MM1	0.392258	0.95366	0.508323	0.384079	0.513015	0.750132	0.880592	0.874087	0.887244	0.884936	0.889165	0.879217	1	0.912056	0.91655	0.985763	0.930079	0.924518	0.847077	0.882428	0.867358	0.868726	0.869484	0.871896
MM2	0.634767	0.882878	0.750372	0.613709	0.719788	0.80141	0.793687	0.782586	0.792006	0.790437	0.797673	0.783807	0.912056	1	0.846041	0.935953	0.926443	0.972782	0.763207	0.783997	0.780426	0.789095	0.789583	0.789749
MM3	0.462822	0.848677	0.48574	0.469833	0.604117	0.643197	0.768721	0.761949	0.779059	0.778617	0.778279	0.771907	0.91655	0.846041	1	0.902198	0.834776	0.884369	0.737777	0.783062	0.760025	0.753584	0.754751	0.758856
MM4	0.421841	0.963272	0.542506	0.403877	0.536411	0.772289	0.889937	0.877562	0.891214	0.890773	0.896194	0.881399	0.985763	0.935953	0.902198	1	0.944321	0.947094	0.852252	0.886336	0.874588	0.880552	0.881409	0.883167
MM5	0.414074	0.918758	0.649112	0.410911	0.549424	0.902024	0.811179	0.810016	0.817695	0.81699	0.821695	0.813877	0.930079	0.926443	0.834776	0.944321	1	0.96013	0.779113	0.811257	0.798484	0.798385	0.799003	0.80242
MM6	0.580955	0.899803	0.719374	0.560341	0.693948	0.839265	0.79655	0.788038	0.799677	0.798493	0.803208	0.792675	0.924518	0.972782	0.884369	0.947094	0.96013	1	0.76391	0.79551	0.784849	0.787023	0.787792	0.790262
SH1	0.253597	0.917377	0.306428	0.20589	0.368232	0.651619	0.938395	0.9388	0.942496	0.957002	0.955104	0.95043	0.847077	0.763207	0.737777	0.852252	0.779113	0.76391	1	0.971568	0.980608	0.967458	0.964494	0.968048
SH2	0.257644	0.933661	0.3104	0.209902	0.373681	0.659336	0.957818	0.961787	0.964484	0.984819	0.975428	0.977842	0.882428	0.783997	0.783062	0.886336	0.811257	0.79551	0.971568	1	0.979988	0.958855	0.962813	0.972028
SH3	0.256607	0.933572	0.305352	0.204123	0.371171	0.660376	0.960639	0.957776	0.962223	0.974752	0.973394	0.968931	0.867358	0.780426	0.760025	0.874588	0.798484	0.784849	0.980608	0.979988	1	0.975414	0.976002	0.983428
SH4	0.26037	0.953976	0.299685	0.199208	0.376448	0.668268	0.981609	0.955016	0.966442	0.96914	0.980652	0.954313	0.868726	0.789095	0.753584	0.880552	0.798385	0.787023	0.967458	0.958855	0.975414	1	0.99889	0.995435
SH5	0.260542	0.954309	0.300139	0.199526	0.376769	0.66756	0.983371	0.957716	0.966942	0.971621	0.982498	0.956612	0.869484	0.789583	0.754751	0.881409	0.799003	0.787792	0.964494	0.962813	0.976002	0.99889	1	0.996056
SH6	0.258665	0.952192	0.2987	0.197987	0.374498	0.66805	0.984386	0.965171	0.97362	0.980935	0.987459	0.969915	0.871896	0.789749	0.758856	0.883167	0.80242	0.790262	0.968048	0.972028	0.983428	0.995435	0.996056	1
Notes: All the samples were divided into four groups: 1) Midgut from sawdust (SM, midgut of larva feeding sawdust), 2) hindgut from sawdust (SH, hindgut of larva feeding sawdust), 3) midgut from mushroom-residue (MM, midgut of larva feeding mushroom-residue), 4) hindgut from mushroom-residue (MH, hindgut of larva feeding mushroom-residue). Each group consists of six replicates.
Number between paired samples indicates the Pearson value.
