# Supplementary material for: A chromosome-level genome assembly and intestinal transcriptome of Trypoxylus dichotomus (Coleoptera: Scarabaeidae) to understand its lignocellulose digestion ability
Source: Gigascience. 2022 Jun 28;11:giac059. doi: 10.1093/gigascience/giac059 (PMC9239855; doi:10.1093/gigascience/giac059)
Supplement: giac059_Supplemental_Files [file giac059_supplemental_files.zip › Table S15.xlsx]

## Sheet: Digestive pathway
A chromosome-level genome assembly and intestinal transcriptome of Trypoxylus dichotomus (Coleoptera: Scarabaeidae) to understand its lignocellulose digestion ability
Qingyun Wanga, Liwei Liua,b, Sujiong Zhangc, Hong Wua, Junhao Huanga* a National Joint Local Engineering Laboratory for High-Efficient Preparation of Biopesticide, Zhejiang A&F University, 666 Wusu Street, Lin’an, Hangzhou, Zhejiang 311300, China b Zhejiang Museum of Natural History, No.6 West Lake Cultural Square, Hangzhou, Zhejiang 310014, China c Dapanshan Insect Institute of Zhejiang, Pan’an,…
Table S15. Expression of digestion-related genes in transcripts referring to KEGG pathways and GO terms.
id	SM1-6_fpkm (mean)	SH1-6_fpkm (mean)	MM1-6_fpkm (mean)	MH1-6_fpkm (mean)	SM1-6_count (mean)	SH1-6_count (mean)	MM1-6_count (mean)	MH1-6_count (mean)	Symbol	Description	KEGG_A_class	KEGG_B_class	Pathway	K_ID	GO Component	GO Function	GO Process
Trypoxylus_dichotomus_00000001	1.117	17.118	2.027	34.6	75.167	1077.83	161.5	2727.83	SLC27A4	Long-chain fatty acid transport protein 4 (Pongo abelii)	Organismal Systems;Organismal Systems	Endocrine system;Digestive system	ko03320//PPAR signaling pathway;ko04975//Fat digestion and absorption	K08745;K08745	-	GO:0003674//molecular_function;GO:0003824//catalytic activity;GO:0015645//fatty acid ligase activity;GO:0016874//ligase activity;GO:0016877//ligase activity, forming carbon-sulfur bonds;GO:0016878//acid-thiol ligase activity	GO:0006082//organic acid metabolic process;GO:0006629//lipid metabolic process;GO:0006631//fatty acid metabolic process;GO:0006633//fatty acid biosynthetic process;GO:0008150//biological_process;GO:0008152//metabolic process;GO:0008610//lipid biosynthetic process;GO:0009058//biosynthetic process;GO:0009987//cellular process;GO:0016053//organic acid biosynthetic process;GO:0019752//carboxylic acid…
Trypoxylus_dichotomus_00000011	13.682	24.227	35.728	30.127	502.667	866.167	1597.5	1325.83	fkh	Protein fork head (Drosophila melanogaster)	Organismal Systems;Organismal Systems	Aging;Aging	ko04212//Longevity regulating pathway - worm;ko04213//Longevity regulating pathway - multiple species	K08035;K08035	GO:0005575//cellular_component;GO:0005622//intracellular;GO:0005623//cell;GO:0005634//nucleus;GO:0005694//chromosome;GO:0005700//polytene chromosome;GO:0043226//organelle;GO:0043227//membrane-bounded organelle;GO:0043228//non-membrane-bounded organelle;GO:0043229//intracellular organelle;GO:0043231//intracellular membrane-bounded organelle;GO:0043232//intracellular non-membrane-bounded organelle;…	GO:0000976//transcription regulatory region sequence-specific DNA binding;GO:0000977//RNA polymerase II regulatory region sequence-specific DNA binding;GO:0000981//RNA polymerase II transcription factor activity, sequence-specific DNA binding;GO:0001012//RNA polymerase II regulatory region DNA binding;GO:0001067//regulatory region nucleic acid binding;GO:0003674//molecular_function;GO:0003676//nu…	GO:0000122//negative regulation of transcription from RNA polymerase II promoter;GO:0001558//regulation of cell growth;GO:0001655//urogenital system development;GO:0001704//formation of primary germ layer;GO:0001706//endoderm formation;GO:0002009//morphogenesis of an epithelium;GO:0002065//columnar/cuboidal epithelial cell differentiation;GO:0002165//instar larval or pupal development;GO:0006139/…
Trypoxylus_dichotomus_00000062	2.948	3.463	11.433	14.913	423	483	1955.17	2629.17	G-s-alpha-60A	Guanine nucleotide-binding protein G(s) subunit alpha (Anopheles gambiae)	Organismal Systems;Environmental Information Processing;Organismal Systems;Environmental Information Processing;Organismal Systems;Organismal Systems;Organismal Systems;Environmental Information Processing;Organismal Systems;Organismal Systems;Organismal Systems;Organismal Systems;Organismal Systems;Organismal Systems;Environmental Information Processing;Organismal Systems;Organismal Systems;Orga…	Environmental adaptation;Signal transduction;Digestive system;Signal transduction;Digestive system;Nervous system;Circulatory system;Signal transduction;Immune system;Endocrine system;Endocrine system;Circulatory system;Endocrine system;Endocrine system;Signal transduction;Nervous system;Endocrine system;Digestive system;Cellular community - eukaryotes;Sensory system;Endocrine system;Endocrine sy…	ko04714//Thermogenesis;ko04024//cAMP signaling pathway;ko04972//Pancreatic secretion;ko04015//Rap1 signaling pathway;ko04976//Bile secretion;ko04728//Dopaminergic synapse;ko04270//Vascular smooth muscle contraction;ko04020//Calcium signaling pathway;ko04611//Platelet activation;ko04915//Estrogen signaling pathway;ko04921//Oxytocin signaling pathway;ko04261//Adrenergic signaling in cardiomyocytes;…	K04632;K04632;K04632;K04632;K04632;K04632;K04632;K04632;K04632;K04632;K04632;K04632;K04632;K04632;K04632;K04632;K04632;K04632;K04632;K04632;K04632;K04632;K04632;K04632;K04632;K04632;K04632;K04632;K04632;K04632;K04632;K04632;K04632;K04632;K04632	GO:0005575//cellular_component;GO:0005576//extracellular region;GO:0005604//basement membrane;GO:0005622//intracellular;GO:0005623//cell;GO:0005834//heterotrimeric G-protein complex;GO:0005886//plasma membrane;GO:0009898//cytoplasmic side of plasma membrane;GO:0016020//membrane;GO:0019897//extrinsic component of plasma membrane;GO:0019898//extrinsic component of membrane;GO:0031012//extracellular…	GO:0001664//G-protein coupled receptor binding;GO:0003674//molecular_function;GO:0003824//catalytic activity;GO:0003924//GTPase activity;GO:0005102//receptor binding;GO:0005488//binding;GO:0005515//protein binding;GO:0016462//pyrophosphatase activity;GO:0016787//hydrolase activity;GO:0016817//hydrolase activity, acting on acid anhydrides;GO:0016818//hydrolase activity, acting on acid anhydrides, …	GO:0002009//morphogenesis of an epithelium;GO:0002165//instar larval or pupal development;GO:0003008//system process;GO:0007154//cell communication;GO:0007165//signal transduction;GO:0007186//G-protein coupled receptor signaling pathway;GO:0007187//G-protein coupled receptor signaling pathway, coupled to cyclic nucleotide second messenger;GO:0007188//adenylate cyclase-modulating G-protein coupled…
Trypoxylus_dichotomus_00000079	11.623	5.683	36.153	17.282	1341	628.667	5133.67	2453.67	Rab8a	Ras-related protein Rab-8A (Mus musculus)	Cellular Processes;Organismal Systems;Environmental Information Processing;Cellular Processes	Transport and catabolism;Digestive system;Signal transduction;Cellular community - eukaryotes	ko04144//Endocytosis;ko04972//Pancreatic secretion;ko04152//AMPK signaling pathway;ko04530//Tight junction	K07901;K07901;K07901;K07901	GO:0005575//cellular_component;GO:0005622//intracellular;GO:0005623//cell;GO:0005737//cytoplasm;GO:0005768//endosome;GO:0005794//Golgi apparatus;GO:0005886//plasma membrane;GO:0012505//endomembrane system;GO:0012506//vesicle membrane;GO:0016020//membrane;GO:0030141//secretory granule;GO:0030659//cytoplasmic vesicle membrane;GO:0030667//secretory granule membrane;GO:0031090//organelle membrane;GO:…	GO:0003674//molecular_function;GO:0003824//catalytic activity;GO:0003924//GTPase activity;GO:0016462//pyrophosphatase activity;GO:0016787//hydrolase activity;GO:0016817//hydrolase activity, acting on acid anhydrides;GO:0016818//hydrolase activity, acting on acid anhydrides, in phosphorus-containing anhydrides;GO:0017111//nucleoside-triphosphatase activity	GO:0002790//peptide secretion;GO:0006810//transport;GO:0006887//exocytosis;GO:0006904//vesicle docking involved in exocytosis;GO:0007154//cell communication;GO:0007165//signal transduction;GO:0007264//small GTPase mediated signal transduction;GO:0007265//Ras protein signal transduction;GO:0008104//protein localization;GO:0008150//biological_process;GO:0008582//regulation of synaptic growth at neu…
Trypoxylus_dichotomus_00000085	6.13	3.832	7.338	5.11	232.833	141.167	338.5	234	Ints14	Integrator complex subunit 14 (Mus musculus)	Environmental Information Processing;Organismal Systems;Cellular Processes;Environmental Information Processing	Signal transduction;Digestive system;Cellular community - eukaryotes;Signaling molecules and interaction	ko04151//PI3K-Akt signaling pathway;ko04974//Protein digestion and absorption;ko04510//Focal adhesion;ko04512//ECM-receptor interaction	K08131;K08131;K08131;K08131	-	-	-
Trypoxylus_dichotomus_00000127	2.043	2.205	5.837	4.397	187.667	199.833	638.333	481.333	ItgaPS4	Integrin alpha-PS4 (Drosophila melanogaster)	Environmental Information Processing;Cellular Processes;Cellular Processes;Environmental Information Processing;Organismal Systems;Environmental Information Processing;Organismal Systems;Organismal Systems	Signal transduction;Cellular community - eukaryotes;Cell motility;Signaling molecules and interaction;Immune system;Signaling molecules and interaction;Immune system;Immune system	ko04151//PI3K-Akt signaling pathway;ko04510//Focal adhesion;ko04810//Regulation of actin cytoskeleton;ko04512//ECM-receptor interaction;ko04670//Leukocyte transendothelial migration;ko04514//Cell adhesion molecules (CAMs);ko04640//Hematopoietic cell lineage;ko04672//Intestinal immune network for IgA production	K06483;K06483;K06483;K06483;K06483;K06483;K06483;K06483	GO:0005575//cellular_component;GO:0005622//intracellular;GO:0005623//cell;GO:0005737//cytoplasm;GO:0005886//plasma membrane;GO:0005887//integral component of plasma membrane;GO:0005912//adherens junction;GO:0005924//cell-substrate adherens junction;GO:0005925//focal adhesion;GO:0008305//integrin complex;GO:0009925//basal plasma membrane;GO:0016020//membrane;GO:0016021//integral component of membr…	GO:0003674//molecular_function;GO:0005488//binding;GO:0005515//protein binding;GO:0046982//protein heterodimerization activity;GO:0046983//protein dimerization activity	GO:0000003//reproduction;GO:0000902//cell morphogenesis;GO:0000904//cell morphogenesis involved in differentiation;GO:0001555//oocyte growth;GO:0001700//embryonic development via the syncytial blastoderm;GO:0002009//morphogenesis of an epithelium;GO:0002011//morphogenesis of an epithelial sheet;GO:0002164//larval development;GO:0003006//developmental process involved in reproduction;GO:0003008//s…
Trypoxylus_dichotomus_00000151	0.635	0.028	0.883	0.103	28	1.167	46	5.5	UGT5	UDP-glycosyltransferase UGT5 (Dactylopius coccus)	Metabolism;Metabolism;Organismal Systems;Metabolism;Metabolism;Metabolism;Metabolism;Metabolism;Metabolism;Metabolism	Global and overview maps;Xenobiotics biodegradation and metabolism;Digestive system;Xenobiotics biodegradation and metabolism;Xenobiotics biodegradation and metabolism;Carbohydrate metabolism;Carbohydrate metabolism;Metabolism of cofactors and vitamins;Metabolism of cofactors and vitamins;Lipid metabolism	ko01100//Metabolic pathways;ko00983//Drug metabolism - other enzymes;ko04976//Bile secretion;ko00982//Drug metabolism - cytochrome P450;ko00980//Metabolism of xenobiotics by cytochrome P450;ko00053//Ascorbate and aldarate metabolism;ko00040//Pentose and glucuronate interconversions;ko00830//Retinol metabolism;ko00860//Porphyrin and chlorophyll metabolism;ko00140//Steroid hormone biosynthesis	K00699;K00699;K00699;K00699;K00699;K00699;K00699;K00699;K00699;K00699	GO:0005575//cellular_component;GO:0005622//intracellular;GO:0005623//cell;GO:0043226//organelle;GO:0043227//membrane-bounded organelle;GO:0043229//intracellular organelle;GO:0043231//intracellular membrane-bounded organelle;GO:0044424//intracellular part;GO:0044464//cell part	GO:0003674//molecular_function;GO:0003824//catalytic activity;GO:0008194//UDP-glycosyltransferase activity;GO:0015020//glucuronosyltransferase activity;GO:0016740//transferase activity;GO:0016757//transferase activity, transferring glycosyl groups;GO:0016758//transferase activity, transferring hexosyl groups	-
Trypoxylus_dichotomus_00000152	43.317	1.595	63.387	2.898	3900.5	139	7028.5	311.667	UGT5	UDP-glycosyltransferase UGT5 (Dactylopius coccus)	Metabolism;Metabolism;Organismal Systems;Metabolism;Metabolism;Metabolism;Metabolism;Metabolism;Metabolism;Metabolism	Global and overview maps;Xenobiotics biodegradation and metabolism;Digestive system;Xenobiotics biodegradation and metabolism;Xenobiotics biodegradation and metabolism;Carbohydrate metabolism;Carbohydrate metabolism;Metabolism of cofactors and vitamins;Metabolism of cofactors and vitamins;Lipid metabolism	ko01100//Metabolic pathways;ko00983//Drug metabolism - other enzymes;ko04976//Bile secretion;ko00982//Drug metabolism - cytochrome P450;ko00980//Metabolism of xenobiotics by cytochrome P450;ko00053//Ascorbate and aldarate metabolism;ko00040//Pentose and glucuronate interconversions;ko00830//Retinol metabolism;ko00860//Porphyrin and chlorophyll metabolism;ko00140//Steroid hormone biosynthesis	K00699;K00699;K00699;K00699;K00699;K00699;K00699;K00699;K00699;K00699	-	-	-
Trypoxylus_dichotomus_00000153	0.608	2.203	0.49	2.493	38.333	138.833	37.333	203.667	UTG2	UDP-glucosyltransferase 2 (Dactylopius coccus)	Metabolism;Metabolism;Organismal Systems;Metabolism;Metabolism;Metabolism;Metabolism;Metabolism;Metabolism;Metabolism	Global and overview maps;Xenobiotics biodegradation and metabolism;Digestive system;Xenobiotics biodegradation and metabolism;Xenobiotics biodegradation and metabolism;Carbohydrate metabolism;Carbohydrate metabolism;Metabolism of cofactors and vitamins;Metabolism of cofactors and vitamins;Lipid metabolism	ko01100//Metabolic pathways;ko00983//Drug metabolism - other enzymes;ko04976//Bile secretion;ko00982//Drug metabolism - cytochrome P450;ko00980//Metabolism of xenobiotics by cytochrome P450;ko00053//Ascorbate and aldarate metabolism;ko00040//Pentose and glucuronate interconversions;ko00830//Retinol metabolism;ko00860//Porphyrin and chlorophyll metabolism;ko00140//Steroid hormone biosynthesis	K00699;K00699;K00699;K00699;K00699;K00699;K00699;K00699;K00699;K00699	GO:0005575//cellular_component;GO:0005622//intracellular;GO:0005623//cell;GO:0043226//organelle;GO:0043227//membrane-bounded organelle;GO:0043229//intracellular organelle;GO:0043231//intracellular membrane-bounded organelle;GO:0044424//intracellular part;GO:0044464//cell part	GO:0003674//molecular_function;GO:0003824//catalytic activity;GO:0008194//UDP-glycosyltransferase activity;GO:0015020//glucuronosyltransferase activity;GO:0016740//transferase activity;GO:0016757//transferase activity, transferring glycosyl groups;GO:0016758//transferase activity, transferring hexosyl groups	-
Trypoxylus_dichotomus_00000214	212.565	135.177	304.165	188.258	10745.8	6574.67	18360.3	11409.2	Rho1	Ras-like GTP-binding protein Rho1 (Drosophila melanogaster)	Cellular Processes;Environmental Information Processing;Organismal Systems;Cellular Processes;Environmental Information Processing;Cellular Processes;Environmental Information Processing;Environmental Information Processing;Cellular Processes;Environmental Information Processing;Environmental Information Processing;Organismal Systems;Organismal Systems;Organismal Systems;Organismal Systems;Organi…	Transport and catabolism;Signal transduction;Digestive system;Cellular community - eukaryotes;Signal transduction;Cell motility;Signal transduction;Signal transduction;Cellular community - eukaryotes;Signal transduction;Signal transduction;Development;Circulatory system;Immune system;Endocrine system;Immune system;Signal transduction;Nervous system;Signal transduction;Endocrine system;Immune syst…	ko04144//Endocytosis;ko04024//cAMP signaling pathway;ko04972//Pancreatic secretion;ko04510//Focal adhesion;ko04015//Rap1 signaling pathway;ko04810//Regulation of actin cytoskeleton;ko04022//cGMP - PKG signaling pathway;ko04150//mTOR signaling pathway;ko04530//Tight junction;ko04014//Ras signaling pathway;ko04310//Wnt signaling pathway;ko04360//Axon guidance;ko04270//Vascular smooth muscle contrac…	K04513;K04513;K04513;K04513;K04513;K04513;K04513;K04513;K04513;K04513;K04513;K04513;K04513;K04513;K04513;K04513;K04513;K04513;K04513;K04513;K04513;K04513;K04513;K04513;K04513;K04513	GO:0005575//cellular_component;GO:0005622//intracellular;GO:0005623//cell;GO:0005737//cytoplasm;GO:0005911//cell-cell junction;GO:0005938//cell cortex;GO:0030054//cell junction;GO:0042995//cell projection;GO:0044291//cell-cell contact zone;GO:0044424//intracellular part;GO:0044444//cytoplasmic part;GO:0044448//cell cortex part;GO:0044464//cell part;GO:0045177//apical part of cell;GO:0045179//apic…	GO:0003674//molecular_function;GO:0003824//catalytic activity;GO:0003924//GTPase activity;GO:0005488//binding;GO:0005515//protein binding;GO:0016462//pyrophosphatase activity;GO:0016787//hydrolase activity;GO:0016817//hydrolase activity, acting on acid anhydrides;GO:0016818//hydrolase activity, acting on acid anhydrides, in phosphorus-containing anhydrides;GO:0017111//nucleoside-triphosphatase ac…	GO:0000003//reproduction;GO:0000278//mitotic cell cycle;GO:0000281//mitotic cytokinesis;GO:0000902//cell morphogenesis;GO:0000904//cell morphogenesis involved in differentiation;GO:0000910//cytokinesis;GO:0000912//assembly of actomyosin apparatus involved in cytokinesis;GO:0000915//actomyosin contractile ring assembly;GO:0001654//eye development;GO:0001655//urogenital system development;GO:000166…
Trypoxylus_dichotomus_00000235	147.662	30.945	196.445	23.055	7591.5	1515.83	11900	1372.83	Slc46a1	Proton-coupled folate transporter (Mus musculus)	Organismal Systems;Organismal Systems	Digestive system;Digestive system	ko04978//Mineral absorption;ko04977//Vitamin digestion and absorption	K14613;K14613	-	-	-
Trypoxylus_dichotomus_00000236	14.512	0.027	10.988	0.025	863.333	1.5	770.5	1.667	Slc46a1	Proton-coupled folate transporter (Mus musculus)	Organismal Systems;Organismal Systems	Digestive system;Digestive system	ko04978//Mineral absorption;ko04977//Vitamin digestion and absorption	K14613;K14613	-	-	-
Trypoxylus_dichotomus_00000238	15.385	5.175	23.55	4.982	916	299.667	1646.83	349.167	slc46a1	Proton-coupled folate transporter (Xenopus laevis)	Organismal Systems;Organismal Systems	Digestive system;Digestive system	ko04978//Mineral absorption;ko04977//Vitamin digestion and absorption	K14613;K14613	-	-	-
Trypoxylus_dichotomus_00000422	74.33	212.3	140.783	401.44	6690.5	18467.5	15186.5	42778.3	Atpalpha	Sodium/potassium-transporting ATPase subunit alpha (Drosophila melanogaster)	Environmental Information Processing;Organismal Systems;Organismal Systems;Environmental Information Processing;Organismal Systems;Organismal Systems;Organismal Systems;Organismal Systems;Organismal Systems;Organismal Systems;Organismal Systems;Organismal Systems;Organismal Systems;Organismal Systems;Organismal Systems;Organismal Systems;Organismal Systems;Organismal Systems	Signal transduction;Digestive system;Digestive system;Signal transduction;Digestive system;Endocrine system;Circulatory system;Endocrine system;Digestive system;Endocrine system;Digestive system;Circulatory system;Endocrine system;Excretory system;Digestive system;Digestive system;Excretory system;Excretory system	ko04024//cAMP signaling pathway;ko04972//Pancreatic secretion;ko04974//Protein digestion and absorption;ko04022//cGMP - PKG signaling pathway;ko04976//Bile secretion;ko04919//Thyroid hormone signaling pathway;ko04261//Adrenergic signaling in cardiomyocytes;ko04925//Aldosterone synthesis and secretion;ko04970//Salivary secretion;ko04911//Insulin secretion;ko04971//Gastric acid secretion;ko04260//C…	K01539;K01539;K01539;K01539;K01539;K01539;K01539;K01539;K01539;K01539;K01539;K01539;K01539;K01539;K01539;K01539;K01539;K01539	GO:0005575//cellular_component;GO:0005575//cellular_component;GO:0005622//intracellular;GO:0005622//intracellular;GO:0005623//cell;GO:0005623//cell;GO:0005634//nucleus;GO:0005634//nucleus;GO:0005886//plasma membrane;GO:0005886//plasma membrane;GO:0005887//integral component of plasma membrane;GO:0005887//integral component of plasma membrane;GO:0005890//sodium:potassium-exchanging ATPase complex;…	GO:0003674//molecular_function;GO:0003674//molecular_function;GO:0003824//catalytic activity;GO:0003824//catalytic activity;GO:0005215//transporter activity;GO:0005215//transporter activity;GO:0005391//sodium:potassium-exchanging ATPase activity;GO:0005391//sodium:potassium-exchanging ATPase activity;GO:0008324//cation transmembrane transporter activity;GO:0008324//cation transmembrane transporte…	GO:0001700//embryonic development via the syncytial blastoderm;GO:0001700//embryonic development via the syncytial blastoderm;GO:0001894//tissue homeostasis;GO:0001894//tissue homeostasis;GO:0003008//system process;GO:0003008//system process;GO:0006810//transport;GO:0006810//transport;GO:0006811//ion transport;GO:0006811//ion transport;GO:0006812//cation transport;GO:0006812//cation transport;GO:…
Trypoxylus_dichotomus_00000676	0.023	0.332	0.035	0.762	3.167	47.167	5.5	120.667	COL9A1	Collagen alpha-1(IX) chain (Homo sapiens)	Environmental Information Processing;Organismal Systems;Cellular Processes;Environmental Information Processing	Signal transduction;Digestive system;Cellular community - eukaryotes;Signaling molecules and interaction	ko04151//PI3K-Akt signaling pathway;ko04974//Protein digestion and absorption;ko04510//Focal adhesion;ko04512//ECM-receptor interaction	K08131;K08131;K08131;K08131	-	-	-
Trypoxylus_dichotomus_00000721	1.35	0.827	2.447	1.635	86.145	50.975	196.973	133.708	hop	Tyrosine-protein kinase hopscotch (Drosophila melanogaster)	Environmental Information Processing;Organismal Systems;Cellular Processes;Cellular Processes;Organismal Systems;Organismal Systems;Organismal Systems;Organismal Systems;Organismal Systems;Environmental Information Processing	Signal transduction;Immune system;Cellular community - eukaryotes;Cell growth and death;Nervous system;Endocrine system;Endocrine system;Immune system;Immune system;Signal transduction	ko04151//PI3K-Akt signaling pathway;ko04062//Chemokine signaling pathway;ko04550//Signaling pathways regulating pluripotency of stem cells;ko04217//Necroptosis;ko04725//Cholinergic synapse;ko04920//Adipocytokine signaling pathway;ko04917//Prolactin signaling pathway;ko04659//Th17 cell differentiation;ko04658//Th1 and Th2 cell differentiation;ko04630//Jak-STAT signaling pathway	K04447;K04447;K04447;K04447;K04447;K04447;K04447;K04447;K04447;K04447	GO:0005575//cellular_component;GO:0005622//intracellular;GO:0005623//cell;GO:0005737//cytoplasm;GO:0005829//cytosol;GO:0005886//plasma membrane;GO:0009898//cytoplasmic side of plasma membrane;GO:0016020//membrane;GO:0019897//extrinsic component of plasma membrane;GO:0019898//extrinsic component of membrane;GO:0031234//extrinsic component of cytoplasmic side of plasma membrane;GO:0044424//intracel…	GO:0003674//molecular_function;GO:0003824//catalytic activity;GO:0004672//protein kinase activity;GO:0004713//protein tyrosine kinase activity;GO:0005102//receptor binding;GO:0005126//cytokine receptor binding;GO:0005488//binding;GO:0005515//protein binding;GO:0016301//kinase activity;GO:0016740//transferase activity;GO:0016772//transferase activity, transferring phosphorus-containing groups;GO:0…	GO:0000003//reproduction;GO:0000902//cell morphogenesis;GO:0000904//cell morphogenesis involved in differentiation;GO:0001654//eye development;GO:0001667//ameboidal-type cell migration;GO:0001672//regulation of chromatin assembly or disassembly;GO:0001736//establishment of planar polarity;GO:0001738//morphogenesis of a polarized epithelium;GO:0001745//compound eye morphogenesis;GO:0001751//compou…
Trypoxylus_dichotomus_00000731	3.102	2.338	8.802	4.625	229.302	167.432	798.535	425.52	hop	Tyrosine-protein kinase hopscotch (Drosophila melanogaster)	Environmental Information Processing;Organismal Systems;Cellular Processes;Cellular Processes;Organismal Systems;Organismal Systems;Organismal Systems;Organismal Systems;Organismal Systems;Environmental Information Processing	Signal transduction;Immune system;Cellular community - eukaryotes;Cell growth and death;Nervous system;Endocrine system;Endocrine system;Immune system;Immune system;Signal transduction	ko04151//PI3K-Akt signaling pathway;ko04062//Chemokine signaling pathway;ko04550//Signaling pathways regulating pluripotency of stem cells;ko04217//Necroptosis;ko04725//Cholinergic synapse;ko04920//Adipocytokine signaling pathway;ko04917//Prolactin signaling pathway;ko04659//Th17 cell differentiation;ko04658//Th1 and Th2 cell differentiation;ko04630//Jak-STAT signaling pathway	K04447;K04447;K04447;K04447;K04447;K04447;K04447;K04447;K04447;K04447	GO:0005575//cellular_component;GO:0005622//intracellular;GO:0005623//cell;GO:0005737//cytoplasm;GO:0005829//cytosol;GO:0005886//plasma membrane;GO:0009898//cytoplasmic side of plasma membrane;GO:0016020//membrane;GO:0019897//extrinsic component of plasma membrane;GO:0019898//extrinsic component of membrane;GO:0031234//extrinsic component of cytoplasmic side of plasma membrane;GO:0044424//intracel…	GO:0003674//molecular_function;GO:0003824//catalytic activity;GO:0004672//protein kinase activity;GO:0004713//protein tyrosine kinase activity;GO:0005102//receptor binding;GO:0005126//cytokine receptor binding;GO:0005488//binding;GO:0005515//protein binding;GO:0016301//kinase activity;GO:0016740//transferase activity;GO:0016772//transferase activity, transferring phosphorus-containing groups;GO:0…	GO:0000003//reproduction;GO:0000902//cell morphogenesis;GO:0000904//cell morphogenesis involved in differentiation;GO:0001654//eye development;GO:0001667//ameboidal-type cell migration;GO:0001672//regulation of chromatin assembly or disassembly;GO:0001736//establishment of planar polarity;GO:0001738//morphogenesis of a polarized epithelium;GO:0001745//compound eye morphogenesis;GO:0001751//compou…
Trypoxylus_dichotomus_00000763	1.797	1.427	6.958	3.583	127.557	97.592	588.328	296.77	JAK2	Tyrosine-protein kinase JAK2 (Gallus gallus)	Environmental Information Processing;Organismal Systems;Cellular Processes;Cellular Processes;Organismal Systems;Organismal Systems;Organismal Systems;Organismal Systems;Organismal Systems;Environmental Information Processing	Signal transduction;Immune system;Cellular community - eukaryotes;Cell growth and death;Nervous system;Endocrine system;Endocrine system;Immune system;Immune system;Signal transduction	ko04151//PI3K-Akt signaling pathway;ko04062//Chemokine signaling pathway;ko04550//Signaling pathways regulating pluripotency of stem cells;ko04217//Necroptosis;ko04725//Cholinergic synapse;ko04920//Adipocytokine signaling pathway;ko04917//Prolactin signaling pathway;ko04659//Th17 cell differentiation;ko04658//Th1 and Th2 cell differentiation;ko04630//Jak-STAT signaling pathway	K04447;K04447;K04447;K04447;K04447;K04447;K04447;K04447;K04447;K04447	GO:0005575//cellular_component;GO:0005622//intracellular;GO:0005623//cell;GO:0005737//cytoplasm;GO:0005829//cytosol;GO:0005886//plasma membrane;GO:0009898//cytoplasmic side of plasma membrane;GO:0016020//membrane;GO:0019897//extrinsic component of plasma membrane;GO:0019898//extrinsic component of membrane;GO:0031234//extrinsic component of cytoplasmic side of plasma membrane;GO:0044424//intracel…	GO:0003674//molecular_function;GO:0003824//catalytic activity;GO:0004672//protein kinase activity;GO:0004713//protein tyrosine kinase activity;GO:0005102//receptor binding;GO:0005126//cytokine receptor binding;GO:0005488//binding;GO:0005515//protein binding;GO:0016301//kinase activity;GO:0016740//transferase activity;GO:0016772//transferase activity, transferring phosphorus-containing groups;GO:0…	GO:0000003//reproduction;GO:0000902//cell morphogenesis;GO:0000904//cell morphogenesis involved in differentiation;GO:0001654//eye development;GO:0001667//ameboidal-type cell migration;GO:0001672//regulation of chromatin assembly or disassembly;GO:0001736//establishment of planar polarity;GO:0001738//morphogenesis of a polarized epithelium;GO:0001745//compound eye morphogenesis;GO:0001751//compou…
Trypoxylus_dichotomus_00000853	0.005	0.002	0.075	0.015	0.333	0.167	6	1.167	UGT5	UDP-glycosyltransferase UGT5 (Dactylopius coccus)	Metabolism;Metabolism;Organismal Systems;Metabolism;Metabolism;Metabolism;Metabolism;Metabolism;Metabolism;Metabolism	Global and overview maps;Xenobiotics biodegradation and metabolism;Digestive system;Xenobiotics biodegradation and metabolism;Xenobiotics biodegradation and metabolism;Carbohydrate metabolism;Carbohydrate metabolism;Metabolism of cofactors and vitamins;Metabolism of cofactors and vitamins;Lipid metabolism	ko01100//Metabolic pathways;ko00983//Drug metabolism - other enzymes;ko04976//Bile secretion;ko00982//Drug metabolism - cytochrome P450;ko00980//Metabolism of xenobiotics by cytochrome P450;ko00053//Ascorbate and aldarate metabolism;ko00040//Pentose and glucuronate interconversions;ko00830//Retinol metabolism;ko00860//Porphyrin and chlorophyll metabolism;ko00140//Steroid hormone biosynthesis	K00699;K00699;K00699;K00699;K00699;K00699;K00699;K00699;K00699;K00699	-	-	-
Trypoxylus_dichotomus_00000864	0.01	0.175	0.125	1.227	0.5	7.5	6.833	68.5	SLC8A3	Sodium/calcium exchanger 3 (Homo sapiens)	Organismal Systems;Environmental Information Processing;Environmental Information Processing;Organismal Systems;Environmental Information Processing;Organismal Systems;Organismal Systems;Organismal Systems;Organismal Systems	Digestive system;Signal transduction;Signal transduction;Circulatory system;Signal transduction;Circulatory system;Excretory system;Digestive system;Sensory system	ko04974//Protein digestion and absorption;ko04022//cGMP - PKG signaling pathway;ko04020//Calcium signaling pathway;ko04261//Adrenergic signaling in cardiomyocytes;ko04371//Apelin signaling pathway;ko04260//Cardiac muscle contraction;ko04961//Endocrine and other factor-regulated calcium reabsorption;ko04978//Mineral absorption;ko04740//Olfactory transduction	K05849;K05849;K05849;K05849;K05849;K05849;K05849;K05849;K05849	-	GO:0003674//molecular_function;GO:0005215//transporter activity;GO:0005432//calcium:sodium antiporter activity;GO:0005488//binding;GO:0005509//calcium ion binding;GO:0008324//cation transmembrane transporter activity;GO:0015075//ion transmembrane transporter activity;GO:0015077//monovalent inorganic cation transmembrane transporter activity;GO:0015081//sodium ion transmembrane transporter activit…	GO:0003008//system process;GO:0006810//transport;GO:0006811//ion transport;GO:0006812//cation transport;GO:0006814//sodium ion transport;GO:0006816//calcium ion transport;GO:0006950//response to stress;GO:0007154//cell communication;GO:0007165//signal transduction;GO:0007602//phototransduction;GO:0008150//biological_process;GO:0009314//response to radiation;GO:0009416//response to light stimulus;…
Trypoxylus_dichotomus_00000865	0.03	0.065	0.097	0.96	0.833	1.833	3.333	34	SLC8A2	Sodium/calcium exchanger 2 (Homo sapiens)	Organismal Systems;Environmental Information Processing;Environmental Information Processing;Organismal Systems;Environmental Information Processing;Organismal Systems;Organismal Systems;Organismal Systems;Organismal Systems	Digestive system;Signal transduction;Signal transduction;Circulatory system;Signal transduction;Circulatory system;Excretory system;Digestive system;Sensory system	ko04974//Protein digestion and absorption;ko04022//cGMP - PKG signaling pathway;ko04020//Calcium signaling pathway;ko04261//Adrenergic signaling in cardiomyocytes;ko04371//Apelin signaling pathway;ko04260//Cardiac muscle contraction;ko04961//Endocrine and other factor-regulated calcium reabsorption;ko04978//Mineral absorption;ko04740//Olfactory transduction	K05849;K05849;K05849;K05849;K05849;K05849;K05849;K05849;K05849	-	GO:0003674//molecular_function;GO:0005215//transporter activity;GO:0005432//calcium:sodium antiporter activity;GO:0005488//binding;GO:0005509//calcium ion binding;GO:0008324//cation transmembrane transporter activity;GO:0015075//ion transmembrane transporter activity;GO:0015077//monovalent inorganic cation transmembrane transporter activity;GO:0015081//sodium ion transmembrane transporter activit…	GO:0003008//system process;GO:0006810//transport;GO:0006811//ion transport;GO:0006812//cation transport;GO:0006814//sodium ion transport;GO:0006816//calcium ion transport;GO:0006950//response to stress;GO:0007154//cell communication;GO:0007165//signal transduction;GO:0007602//phototransduction;GO:0008150//biological_process;GO:0009314//response to radiation;GO:0009416//response to light stimulus;…
Trypoxylus_dichotomus_00000896	4.853	2.757	14.658	9.357	334.833	180.833	1234.33	799.5	DIEXF	Digestive organ expansion factor homolog (Homo sapiens)	-	-	-	-	GO:0005575//cellular_component;GO:0005622//intracellular;GO:0005623//cell;GO:0005634//nucleus;GO:0005730//nucleolus;GO:0030684//preribosome;GO:0031974//membrane-enclosed lumen;GO:0031981//nuclear lumen;GO:0032040//small-subunit processome;GO:0032991//macromolecular complex;GO:0043226//organelle;GO:0043227//membrane-bounded organelle;GO:0043228//non-membrane-bounded organelle;GO:0043229//intracell…	GO:0003674//molecular_function;GO:0003676//nucleic acid binding;GO:0003723//RNA binding;GO:0005488//binding;GO:0019843//rRNA binding;GO:0030515//snoRNA binding;GO:0034511//U3 snoRNA binding;GO:0097159//organic cyclic compound binding;GO:1901363//heterocyclic compound binding	GO:0000462//maturation of SSU-rRNA from tricistronic rRNA transcript (SSU-rRNA, 5.8S rRNA, LSU-rRNA);GO:0006139//nucleobase-containing compound metabolic process;GO:0006364//rRNA processing;GO:0006396//RNA processing;GO:0006725//cellular aromatic compound metabolic process;GO:0006807//nitrogen compound metabolic process;GO:0008150//biological_process;GO:0008152//metabolic process;GO:0009987//cell…
Trypoxylus_dichotomus_00000922	28.007	5.163	32.988	5.015	900.5	154.5	1295.67	182.5	Plpp1	Phospholipid phosphatase 1 (Rattus norvegicus)	Metabolism;Metabolism;Environmental Information Processing;Metabolism;Organismal Systems;Metabolism;Organismal Systems;Metabolism	Global and overview maps;Lipid metabolism;Signal transduction;Lipid metabolism;Immune system;Lipid metabolism;Digestive system;Lipid metabolism	ko01100//Metabolic pathways;ko00564//Glycerophospholipid metabolism;ko04072//Phospholipase D signaling pathway;ko00561//Glycerolipid metabolism;ko04666//Fc gamma R-mediated phagocytosis;ko00600//Sphingolipid metabolism;ko04975//Fat digestion and absorption;ko00565//Ether lipid metabolism	K01080;K01080;K01080;K01080;K01080;K01080;K01080;K01080	GO:0005575//cellular_component;GO:0005575//cellular_component;GO:0005622//intracellular;GO:0005622//intracellular;GO:0005623//cell;GO:0005623//cell;GO:0005737//cytoplasm;GO:0005737//cytoplasm;GO:0005739//mitochondrion;GO:0005739//mitochondrion;GO:0005759//mitochondrial matrix;GO:0005759//mitochondrial matrix;GO:0031974//membrane-enclosed lumen;GO:0031974//membrane-enclosed lumen;GO:0043226//organ…	GO:0003674//molecular_function;GO:0003674//molecular_function;GO:0003824//catalytic activity;GO:0003824//catalytic activity;GO:0004774//succinate-CoA ligase activity;GO:0004774//succinate-CoA ligase activity;GO:0004776//succinate-CoA ligase (GDP-forming) activity;GO:0004776//succinate-CoA ligase (GDP-forming) activity;GO:0016874//ligase activity;GO:0016874//ligase activity;GO:0016877//ligase acti…	-
Trypoxylus_dichotomus_00001065	1.77	6.287	4.29	19.678	578.167	1991	1699	8019.17	Trpm	Transient receptor potential cation channel trpm (Drosophila melanogaster)	Organismal Systems;Organismal Systems	Endocrine system;Immune system	ko04921//Oxytocin signaling pathway;ko04621//NOD-like receptor signaling pathway	K04977;K04977	GO:0005575//cellular_component;GO:0016020//membrane;GO:0016021//integral component of membrane;GO:0031224//intrinsic component of membrane;GO:0032991//macromolecular complex;GO:0034702//ion channel complex;GO:0034703//cation channel complex;GO:0044425//membrane part;GO:0098796//membrane protein complex;GO:1902495//transmembrane transporter complex;GO:1990351//transporter complex	GO:0003674//molecular_function;GO:0005215//transporter activity;GO:0005216//ion channel activity;GO:0005217//intracellular ligand-gated ion channel activity;GO:0005261//cation channel activity;GO:0005385//zinc ion transmembrane transporter activity;GO:0008324//cation transmembrane transporter activity;GO:0015075//ion transmembrane transporter activity;GO:0015267//channel activity;GO:0015276//liga…	GO:0000041//transition metal ion transport;GO:0006810//transport;GO:0006811//ion transport;GO:0006812//cation transport;GO:0006829//zinc II ion transport;GO:0008150//biological_process;GO:0010960//magnesium ion homeostasis;GO:0030001//metal ion transport;GO:0034220//ion transmembrane transport;GO:0042592//homeostatic process;GO:0048878//chemical homeostasis;GO:0050801//ion homeostasis;GO:0051179/…
Trypoxylus_dichotomus_00001122	106	0.563	77.347	0.413	5338.5	27.833	4732.33	25	-	-	Metabolism;Metabolism;Organismal Systems	Global and overview maps;Carbohydrate metabolism;Digestive system	ko01100//Metabolic pathways;ko00052//Galactose metabolism;ko04973//Carbohydrate digestion and absorption	K01229;K01229;K01229	-	GO:0003674//molecular_function;GO:0003824//catalytic activity;GO:0004553//hydrolase activity, hydrolyzing O-glycosyl compounds;GO:0008422//beta-glucosidase activity;GO:0015926//glucosidase activity;GO:0016787//hydrolase activity;GO:0016798//hydrolase activity, acting on glycosyl bonds	GO:0008150//biological_process;GO:0008152//metabolic process;GO:0071704//organic substance metabolic process;GO:1901135//carbohydrate derivative metabolic process;GO:1901657//glycosyl compound metabolic process
Trypoxylus_dichotomus_00001172	5.348	1.358	47.822	0.932	244.167	62.333	2705.67	52	UGT5	UDP-glycosyltransferase UGT5 (Dactylopius coccus)	Metabolism;Metabolism;Organismal Systems;Metabolism;Metabolism;Metabolism;Metabolism;Metabolism;Metabolism;Metabolism	Global and overview maps;Xenobiotics biodegradation and metabolism;Digestive system;Xenobiotics biodegradation and metabolism;Xenobiotics biodegradation and metabolism;Carbohydrate metabolism;Carbohydrate metabolism;Metabolism of cofactors and vitamins;Metabolism of cofactors and vitamins;Lipid metabolism	ko01100//Metabolic pathways;ko00983//Drug metabolism - other enzymes;ko04976//Bile secretion;ko00982//Drug metabolism - cytochrome P450;ko00980//Metabolism of xenobiotics by cytochrome P450;ko00053//Ascorbate and aldarate metabolism;ko00040//Pentose and glucuronate interconversions;ko00830//Retinol metabolism;ko00860//Porphyrin and chlorophyll metabolism;ko00140//Steroid hormone biosynthesis	K00699;K00699;K00699;K00699;K00699;K00699;K00699;K00699;K00699;K00699	GO:0005575//cellular_component;GO:0005622//intracellular;GO:0005623//cell;GO:0005737//cytoplasm;GO:0005783//endoplasmic reticulum;GO:0005789//endoplasmic reticulum membrane;GO:0005886//plasma membrane;GO:0005887//integral component of plasma membrane;GO:0012505//endomembrane system;GO:0016020//membrane;GO:0016021//integral component of membrane;GO:0031224//intrinsic component of membrane;GO:00312…	GO:0001972//retinoic acid binding;GO:0003674//molecular_function;GO:0003824//catalytic activity;GO:0004857//enzyme inhibitor activity;GO:0005080//protein kinase C binding;GO:0005488//binding;GO:0005496//steroid binding;GO:0005501//retinoid binding;GO:0005504//fatty acid binding;GO:0005515//protein binding;GO:0008144//drug binding;GO:0008194//UDP-glycosyltransferase activity;GO:0008289//lipid bind…	GO:0001523//retinoid metabolic process;GO:0001889//liver development;GO:0002237//response to molecule of bacterial origin;GO:0002526//acute inflammatory response;GO:0003008//system process;GO:0005975//carbohydrate metabolic process;GO:0005996//monosaccharide metabolic process;GO:0006063//uronic acid metabolic process;GO:0006082//organic acid metabolic process;GO:0006109//regulation of carbohydrat…
Trypoxylus_dichotomus_00001173	47.14	9.025	96.067	19.26	1715.5	313.333	4330.33	820.667	UTG2	UDP-glucosyltransferase 2 (Dactylopius coccus)	Metabolism;Metabolism;Organismal Systems;Metabolism;Metabolism;Metabolism;Metabolism;Metabolism;Metabolism;Metabolism	Global and overview maps;Xenobiotics biodegradation and metabolism;Digestive system;Xenobiotics biodegradation and metabolism;Xenobiotics biodegradation and metabolism;Carbohydrate metabolism;Carbohydrate metabolism;Metabolism of cofactors and vitamins;Metabolism of cofactors and vitamins;Lipid metabolism	ko01100//Metabolic pathways;ko00983//Drug metabolism - other enzymes;ko04976//Bile secretion;ko00982//Drug metabolism - cytochrome P450;ko00980//Metabolism of xenobiotics by cytochrome P450;ko00053//Ascorbate and aldarate metabolism;ko00040//Pentose and glucuronate interconversions;ko00830//Retinol metabolism;ko00860//Porphyrin and chlorophyll metabolism;ko00140//Steroid hormone biosynthesis	K00699;K00699;K00699;K00699;K00699;K00699;K00699;K00699;K00699;K00699	GO:0005575//cellular_component;GO:0005622//intracellular;GO:0005623//cell;GO:0005737//cytoplasm;GO:0005783//endoplasmic reticulum;GO:0005789//endoplasmic reticulum membrane;GO:0005886//plasma membrane;GO:0005887//integral component of plasma membrane;GO:0012505//endomembrane system;GO:0016020//membrane;GO:0016021//integral component of membrane;GO:0031224//intrinsic component of membrane;GO:00312…	GO:0001972//retinoic acid binding;GO:0003674//molecular_function;GO:0003824//catalytic activity;GO:0004857//enzyme inhibitor activity;GO:0005080//protein kinase C binding;GO:0005488//binding;GO:0005496//steroid binding;GO:0005501//retinoid binding;GO:0005504//fatty acid binding;GO:0005515//protein binding;GO:0008144//drug binding;GO:0008194//UDP-glycosyltransferase activity;GO:0008289//lipid bind…	GO:0001523//retinoid metabolic process;GO:0001889//liver development;GO:0002237//response to molecule of bacterial origin;GO:0002526//acute inflammatory response;GO:0003008//system process;GO:0005975//carbohydrate metabolic process;GO:0005996//monosaccharide metabolic process;GO:0006063//uronic acid metabolic process;GO:0006082//organic acid metabolic process;GO:0006109//regulation of carbohydrat…
Trypoxylus_dichotomus_00001174	4.313	2.25	17.393	2.035	192.667	98.667	947.167	103.833	UGT5	UDP-glycosyltransferase UGT5 (Dactylopius coccus)	Metabolism;Metabolism;Organismal Systems;Metabolism;Metabolism;Metabolism;Metabolism;Metabolism;Metabolism;Metabolism	Global and overview maps;Xenobiotics biodegradation and metabolism;Digestive system;Xenobiotics biodegradation and metabolism;Xenobiotics biodegradation and metabolism;Carbohydrate metabolism;Carbohydrate metabolism;Metabolism of cofactors and vitamins;Metabolism of cofactors and vitamins;Lipid metabolism	ko01100//Metabolic pathways;ko00983//Drug metabolism - other enzymes;ko04976//Bile secretion;ko00982//Drug metabolism - cytochrome P450;ko00980//Metabolism of xenobiotics by cytochrome P450;ko00053//Ascorbate and aldarate metabolism;ko00040//Pentose and glucuronate interconversions;ko00830//Retinol metabolism;ko00860//Porphyrin and chlorophyll metabolism;ko00140//Steroid hormone biosynthesis	K00699;K00699;K00699;K00699;K00699;K00699;K00699;K00699;K00699;K00699	GO:0005575//cellular_component;GO:0005622//intracellular;GO:0005623//cell;GO:0005737//cytoplasm;GO:0005783//endoplasmic reticulum;GO:0005789//endoplasmic reticulum membrane;GO:0005886//plasma membrane;GO:0005887//integral component of plasma membrane;GO:0012505//endomembrane system;GO:0016020//membrane;GO:0016021//integral component of membrane;GO:0031224//intrinsic component of membrane;GO:00312…	GO:0001972//retinoic acid binding;GO:0003674//molecular_function;GO:0003824//catalytic activity;GO:0004857//enzyme inhibitor activity;GO:0005080//protein kinase C binding;GO:0005488//binding;GO:0005496//steroid binding;GO:0005501//retinoid binding;GO:0005504//fatty acid binding;GO:0005515//protein binding;GO:0008144//drug binding;GO:0008194//UDP-glycosyltransferase activity;GO:0008289//lipid bind…	GO:0001523//retinoid metabolic process;GO:0001889//liver development;GO:0002237//response to molecule of bacterial origin;GO:0002526//acute inflammatory response;GO:0003008//system process;GO:0005975//carbohydrate metabolic process;GO:0005996//monosaccharide metabolic process;GO:0006063//uronic acid metabolic process;GO:0006082//organic acid metabolic process;GO:0006109//regulation of carbohydrat…
Trypoxylus_dichotomus_00001180	14.568	237.45	93.905	273.967	1545.81	24088.2	12078.1	34245.9	UTG2	UDP-glucosyltransferase 2 (Dactylopius coccus)	Metabolism;Metabolism;Organismal Systems;Metabolism;Metabolism;Metabolism;Metabolism;Metabolism;Metabolism;Metabolism	Global and overview maps;Xenobiotics biodegradation and metabolism;Digestive system;Xenobiotics biodegradation and metabolism;Xenobiotics biodegradation and metabolism;Carbohydrate metabolism;Carbohydrate metabolism;Metabolism of cofactors and vitamins;Metabolism of cofactors and vitamins;Lipid metabolism	ko01100//Metabolic pathways;ko00983//Drug metabolism - other enzymes;ko04976//Bile secretion;ko00982//Drug metabolism - cytochrome P450;ko00980//Metabolism of xenobiotics by cytochrome P450;ko00053//Ascorbate and aldarate metabolism;ko00040//Pentose and glucuronate interconversions;ko00830//Retinol metabolism;ko00860//Porphyrin and chlorophyll metabolism;ko00140//Steroid hormone biosynthesis	K00699;K00699;K00699;K00699;K00699;K00699;K00699;K00699;K00699;K00699	GO:0005575//cellular_component;GO:0005622//intracellular;GO:0005623//cell;GO:0005737//cytoplasm;GO:0005783//endoplasmic reticulum;GO:0005789//endoplasmic reticulum membrane;GO:0005886//plasma membrane;GO:0005887//integral component of plasma membrane;GO:0012505//endomembrane system;GO:0016020//membrane;GO:0016021//integral component of membrane;GO:0031224//intrinsic component of membrane;GO:00312…	GO:0001972//retinoic acid binding;GO:0003674//molecular_function;GO:0003824//catalytic activity;GO:0004857//enzyme inhibitor activity;GO:0005080//protein kinase C binding;GO:0005488//binding;GO:0005496//steroid binding;GO:0005501//retinoid binding;GO:0005504//fatty acid binding;GO:0005515//protein binding;GO:0008144//drug binding;GO:0008194//UDP-glycosyltransferase activity;GO:0008289//lipid bind…	GO:0001523//retinoid metabolic process;GO:0001889//liver development;GO:0002237//response to molecule of bacterial origin;GO:0002526//acute inflammatory response;GO:0003008//system process;GO:0005975//carbohydrate metabolic process;GO:0005996//monosaccharide metabolic process;GO:0006063//uronic acid metabolic process;GO:0006082//organic acid metabolic process;GO:0006109//regulation of carbohydrat…
Trypoxylus_dichotomus_00001181	0.183	31.415	0.747	25.908	9.5	1678	45.833	1662	UTG2	UDP-glucosyltransferase 2 (Dactylopius coccus)	Metabolism;Metabolism;Organismal Systems;Metabolism;Metabolism;Metabolism;Metabolism;Metabolism;Metabolism;Metabolism	Global and overview maps;Xenobiotics biodegradation and metabolism;Digestive system;Xenobiotics biodegradation and metabolism;Xenobiotics biodegradation and metabolism;Carbohydrate metabolism;Carbohydrate metabolism;Metabolism of cofactors and vitamins;Metabolism of cofactors and vitamins;Lipid metabolism	ko01100//Metabolic pathways;ko00983//Drug metabolism - other enzymes;ko04976//Bile secretion;ko00982//Drug metabolism - cytochrome P450;ko00980//Metabolism of xenobiotics by cytochrome P450;ko00053//Ascorbate and aldarate metabolism;ko00040//Pentose and glucuronate interconversions;ko00830//Retinol metabolism;ko00860//Porphyrin and chlorophyll metabolism;ko00140//Steroid hormone biosynthesis	K00699;K00699;K00699;K00699;K00699;K00699;K00699;K00699;K00699;K00699	GO:0005575//cellular_component;GO:0005622//intracellular;GO:0005623//cell;GO:0005737//cytoplasm;GO:0005783//endoplasmic reticulum;GO:0005789//endoplasmic reticulum membrane;GO:0005886//plasma membrane;GO:0005887//integral component of plasma membrane;GO:0012505//endomembrane system;GO:0016020//membrane;GO:0016021//integral component of membrane;GO:0031224//intrinsic component of membrane;GO:00312…	GO:0001972//retinoic acid binding;GO:0003674//molecular_function;GO:0003824//catalytic activity;GO:0004857//enzyme inhibitor activity;GO:0005080//protein kinase C binding;GO:0005488//binding;GO:0005496//steroid binding;GO:0005501//retinoid binding;GO:0005504//fatty acid binding;GO:0005515//protein binding;GO:0008144//drug binding;GO:0008194//UDP-glycosyltransferase activity;GO:0008289//lipid bind…	GO:0001523//retinoid metabolic process;GO:0001889//liver development;GO:0002237//response to molecule of bacterial origin;GO:0002526//acute inflammatory response;GO:0003008//system process;GO:0005975//carbohydrate metabolic process;GO:0005996//monosaccharide metabolic process;GO:0006063//uronic acid metabolic process;GO:0006082//organic acid metabolic process;GO:0006109//regulation of carbohydrat…
Trypoxylus_dichotomus_00001221	21.333	34.485	47.942	53.627	1331.33	2093.67	3583	3964.83	Mylip	E3 ubiquitin-protein ligase MYLIP (Mus musculus)	Organismal Systems	Digestive system	ko04979//Cholesterol metabolism	K10637	-	GO:0003674//molecular_function;GO:0003824//catalytic activity;GO:0004842//ubiquitin-protein transferase activity;GO:0005488//binding;GO:0008270//zinc ion binding;GO:0016740//transferase activity;GO:0019787//ubiquitin-like protein transferase activity;GO:0043167//ion binding;GO:0043169//cation binding;GO:0046872//metal ion binding;GO:0046914//transition metal ion binding	GO:0002682//regulation of immune system process;GO:0002683//negative regulation of immune system process;GO:0002697//regulation of immune effector process;GO:0002698//negative regulation of immune effector process;GO:0002700//regulation of production of molecular mediator of immune response;GO:0002701//negative regulation of production of molecular mediator of immune response;GO:0002759//regulati…
Trypoxylus_dichotomus_00001225	1319.65	4.272	892.59	1.798	69222.7	228.167	57588	106.667	-	-	Metabolism;Metabolism;Organismal Systems	Global and overview maps;Carbohydrate metabolism;Digestive system	ko01100//Metabolic pathways;ko00052//Galactose metabolism;ko04973//Carbohydrate digestion and absorption	K01229;K01229;K01229	-	GO:0003674//molecular_function;GO:0003824//catalytic activity;GO:0004553//hydrolase activity, hydrolyzing O-glycosyl compounds;GO:0008422//beta-glucosidase activity;GO:0015926//glucosidase activity;GO:0016787//hydrolase activity;GO:0016798//hydrolase activity, acting on glycosyl bonds	GO:0008150//biological_process;GO:0008152//metabolic process;GO:0071704//organic substance metabolic process;GO:1901135//carbohydrate derivative metabolic process;GO:1901657//glycosyl compound metabolic process
Trypoxylus_dichotomus_00001226	4.813	0.325	3.767	6.805	235.167	15.333	212.5	413.5	-	-	Metabolism;Metabolism;Organismal Systems	Global and overview maps;Carbohydrate metabolism;Digestive system	ko01100//Metabolic pathways;ko00052//Galactose metabolism;ko04973//Carbohydrate digestion and absorption	K01229;K01229;K01229	-	GO:0003674//molecular_function;GO:0003824//catalytic activity;GO:0004553//hydrolase activity, hydrolyzing O-glycosyl compounds;GO:0008422//beta-glucosidase activity;GO:0015926//glucosidase activity;GO:0016787//hydrolase activity;GO:0016798//hydrolase activity, acting on glycosyl bonds	GO:0008150//biological_process;GO:0008152//metabolic process;GO:0071704//organic substance metabolic process;GO:1901135//carbohydrate derivative metabolic process;GO:1901657//glycosyl compound metabolic process
Trypoxylus_dichotomus_00001227	1152.35	3.645	866.038	1.537	60090.2	192.833	56225.2	95	-	-	Metabolism;Metabolism;Organismal Systems	Global and overview maps;Carbohydrate metabolism;Digestive system	ko01100//Metabolic pathways;ko00052//Galactose metabolism;ko04973//Carbohydrate digestion and absorption	K01229;K01229;K01229	-	GO:0003674//molecular_function;GO:0003824//catalytic activity;GO:0004553//hydrolase activity, hydrolyzing O-glycosyl compounds;GO:0008422//beta-glucosidase activity;GO:0015926//glucosidase activity;GO:0016787//hydrolase activity;GO:0016798//hydrolase activity, acting on glycosyl bonds	GO:0008150//biological_process;GO:0008152//metabolic process;GO:0071704//organic substance metabolic process;GO:1901135//carbohydrate derivative metabolic process;GO:1901657//glycosyl compound metabolic process
Trypoxylus_dichotomus_00001228	423.848	1.032	427.06	0.25	37914.8	93.667	47207.2	25.333	LCT	Lactase-phlorizin hydrolase (Homo sapiens)	Metabolism;Metabolism;Organismal Systems	Global and overview maps;Carbohydrate metabolism;Digestive system	ko01100//Metabolic pathways;ko00052//Galactose metabolism;ko04973//Carbohydrate digestion and absorption	K01229;K01229;K01229	-	-	-
Trypoxylus_dichotomus_00001229	1563.8	3.72	816.758	1.177	138991	335	87116.8	124.667	Lct	Lactase-phlorizin hydrolase (Rattus norvegicus)	Metabolism;Metabolism;Organismal Systems	Global and overview maps;Carbohydrate metabolism;Digestive system	ko01100//Metabolic pathways;ko00052//Galactose metabolism;ko04973//Carbohydrate digestion and absorption	K01229;K01229;K01229	-	-	-
Trypoxylus_dichotomus_00001230	1400.82	2.415	1371.37	1.465	140107	245	166579	171.833	LCT	Lactase-phlorizin hydrolase (Oryctolagus cuniculus)	Metabolism;Metabolism;Organismal Systems	Global and overview maps;Carbohydrate metabolism;Digestive system	ko01100//Metabolic pathways;ko00052//Galactose metabolism;ko04973//Carbohydrate digestion and absorption	K01229;K01229;K01229	-	-	-
Trypoxylus_dichotomus_00001231	0.362	0.117	2.4	0.005	8.333	2.333	68.667	0.167	-	-	Metabolism;Metabolism;Organismal Systems	Global and overview maps;Carbohydrate metabolism;Digestive system	ko01100//Metabolic pathways;ko00052//Galactose metabolism;ko04973//Carbohydrate digestion and absorption	K01229;K01229;K01229	-	GO:0003674//molecular_function;GO:0003824//catalytic activity;GO:0004553//hydrolase activity, hydrolyzing O-glycosyl compounds;GO:0008422//beta-glucosidase activity;GO:0015926//glucosidase activity;GO:0016787//hydrolase activity;GO:0016798//hydrolase activity, acting on glycosyl bonds	GO:0008150//biological_process;GO:0008152//metabolic process;GO:0071704//organic substance metabolic process;GO:1901135//carbohydrate derivative metabolic process;GO:1901657//glycosyl compound metabolic process
Trypoxylus_dichotomus_00001232	2.485	0.087	0.573	0	33.667	1	9.5	0	LCT	Lactase-phlorizin hydrolase (Oryctolagus cuniculus)	Metabolism;Metabolism;Organismal Systems	Global and overview maps;Carbohydrate metabolism;Digestive system	ko01100//Metabolic pathways;ko00052//Galactose metabolism;ko04973//Carbohydrate digestion and absorption	K01229;K01229;K01229	-	-	-
Trypoxylus_dichotomus_00001259	10.793	1.717	25.298	6.857	595.167	90.333	1723.83	464.833	Ngly1	Peptide-N(4)-(N-acetyl-beta-glucosaminyl)asparagine amidase (Mus musculus)	Genetic Information Processing	Folding, sorting and degradation	ko04141//Protein processing in endoplasmic reticulum	K01456	GO:0005575//cellular_component;GO:0005622//intracellular;GO:0005623//cell;GO:0005634//nucleus;GO:0005737//cytoplasm;GO:0005829//cytosol;GO:0043226//organelle;GO:0043227//membrane-bounded organelle;GO:0043229//intracellular organelle;GO:0043231//intracellular membrane-bounded organelle;GO:0044424//intracellular part;GO:0044444//cytoplasmic part;GO:0044464//cell part	GO:0000224//peptide-N4-(N-acetyl-beta-glucosaminyl)asparagine amidase activity;GO:0003674//molecular_function;GO:0003824//catalytic activity;GO:0005488//binding;GO:0016787//hydrolase activity;GO:0016810//hydrolase activity, acting on carbon-nitrogen (but not peptide) bonds;GO:0016811//hydrolase activity, acting on carbon-nitrogen (but not peptide) bonds, in linear amides;GO:0030246//carbohydrate …	GO:0006355//regulation of transcription, DNA-templated;GO:0006357//regulation of transcription from RNA polymerase II promoter;GO:0006464//cellular protein modification process;GO:0006508//proteolysis;GO:0006515//misfolded or incompletely synthesized protein catabolic process;GO:0006516//glycoprotein catabolic process;GO:0006517//protein deglycosylation;GO:0006807//nitrogen compound metabolic pro…
Trypoxylus_dichotomus_00001263	1.288	0.882	6.397	2.297	547	369.833	3191	1217.5	LRP1	Low-density lipoprotein receptor-related protein 1 (Gallus gallus)	Organismal Systems	Digestive system	ko04979//Cholesterol metabolism	K04550	-	-	-
Trypoxylus_dichotomus_00001279	58.233	66.24	76.088	90.18	3576.33	3922.5	5658.17	6638	SLC3A1	Neutral and basic amino acid transport protein rBAT (Homo sapiens)	Organismal Systems;Environmental Information Processing;Cellular Processes	Digestive system;Signal transduction;Cell growth and death	ko04974//Protein digestion and absorption;ko04150//mTOR signaling pathway;ko04216//Ferroptosis	K06519;K06519;K06519	-	-	GO:0003333//amino acid transmembrane transport;GO:0006810//transport;GO:0006811//ion transport;GO:0006812//cation transport;GO:0006820//anion transport;GO:0006865//amino acid transport;GO:0008150//biological_process;GO:0015711//organic anion transport;GO:0015803//branched-chain amino acid transport;GO:0015804//neutral amino acid transport;GO:0015807//L-amino acid transport;GO:0015820//leucine tra…
Trypoxylus_dichotomus_00001389	20.275	0.08	15.732	0.97	438.667	1.667	417.833	27.5	NPC2	NPC intracellular cholesterol transporter 2 (Sus scrofa)	Cellular Processes;Organismal Systems	Transport and catabolism;Digestive system	ko04142//Lysosome;ko04979//Cholesterol metabolism	K13443;K13443	-	GO:0003674//molecular_function;GO:0005488//binding;GO:0005496//steroid binding;GO:0008289//lipid binding;GO:0032934//sterol binding;GO:0097159//organic cyclic compound binding	GO:0006810//transport;GO:0006869//lipid transport;GO:0008150//biological_process;GO:0010876//lipid localization;GO:0015850//organic hydroxy compound transport;GO:0015918//sterol transport;GO:0033036//macromolecule localization;GO:0051179//localization;GO:0051234//establishment of localization;GO:0071702//organic substance transport
Trypoxylus_dichotomus_00001390	18.93	570.525	22.717	376.742	250	7607.17	349.5	6067.83	NPC2	NPC intracellular cholesterol transporter 2 (Bos taurus)	Cellular Processes;Organismal Systems	Transport and catabolism;Digestive system	ko04142//Lysosome;ko04979//Cholesterol metabolism	K13443;K13443	-	GO:0003674//molecular_function;GO:0005488//binding;GO:0005496//steroid binding;GO:0008289//lipid binding;GO:0032934//sterol binding;GO:0097159//organic cyclic compound binding	GO:0002165//instar larval or pupal development;GO:0006629//lipid metabolic process;GO:0006694//steroid biosynthetic process;GO:0006810//transport;GO:0006869//lipid transport;GO:0007275//multicellular organism development;GO:0008150//biological_process;GO:0008152//metabolic process;GO:0008202//steroid metabolic process;GO:0008610//lipid biosynthetic process;GO:0009058//biosynthetic process;GO:0009…
Trypoxylus_dichotomus_00001413	0.075	0.172	0.243	0.257	5.833	12.833	22.667	24.833	tor	Tyrosine-protein kinase receptor torso (Bombyx mori)	Environmental Information Processing	Signal transduction	ko04013//MAPK signaling pathway - fly	K12378	GO:0005575//cellular_component;GO:0005623//cell;GO:0005886//plasma membrane;GO:0005887//integral component of plasma membrane;GO:0016020//membrane;GO:0016021//integral component of membrane;GO:0031224//intrinsic component of membrane;GO:0031226//intrinsic component of plasma membrane;GO:0044425//membrane part;GO:0044459//plasma membrane part;GO:0044464//cell part;GO:0071944//cell periphery	GO:0003674//molecular_function;GO:0003824//catalytic activity;GO:0004672//protein kinase activity;GO:0004713//protein tyrosine kinase activity;GO:0004714//transmembrane receptor protein tyrosine kinase activity;GO:0004888//transmembrane signaling receptor activity;GO:0016301//kinase activity;GO:0016740//transferase activity;GO:0016772//transferase activity, transferring phosphorus-containing grou…	GO:0000003//reproduction;GO:0000578//embryonic axis specification;GO:0001655//urogenital system development;GO:0001709//cell fate determination;GO:0002009//morphogenesis of an epithelium;GO:0003002//regionalization;GO:0003006//developmental process involved in reproduction;GO:0006355//regulation of transcription, DNA-templated;GO:0006357//regulation of transcription from RNA polymerase II promote…
Trypoxylus_dichotomus_00001416	1.317	1.248	5.057	3.808	219.667	199.333	1028.34	776.167	crn	Protein crooked neck (Drosophila melanogaster)	Genetic Information Processing	Transcription	ko03040//Spliceosome	K12869	GO:0000974//Prp19 complex;GO:0005575//cellular_component;GO:0005622//intracellular;GO:0005623//cell;GO:0005634//nucleus;GO:0005654//nucleoplasm;GO:0005681//spliceosomal complex;GO:0005737//cytoplasm;GO:0016604//nuclear body;GO:0016607//nuclear speck;GO:0031974//membrane-enclosed lumen;GO:0031981//nuclear lumen;GO:0032991//macromolecular complex;GO:0043226//organelle;GO:0043227//membrane-bounded o…	GO:0003674//molecular_function;GO:0003676//nucleic acid binding;GO:0003723//RNA binding;GO:0005488//binding;GO:0097159//organic cyclic compound binding;GO:1901363//heterocyclic compound binding	GO:0000245//spliceosomal complex assembly;GO:0000375//RNA splicing, via transesterification reactions;GO:0000377//RNA splicing, via transesterification reactions with bulged adenosine as nucleophile;GO:0000381//regulation of alternative mRNA splicing, via spliceosome;GO:0000398//mRNA splicing, via spliceosome;GO:0001655//urogenital system development;GO:0001742//oenocyte differentiation;GO:000200…
Trypoxylus_dichotomus_00001467	0.717	1.038	1.573	1.748	47.5	66.833	130.333	143.5	ncaph	Condensin complex subunit 2 (Xenopus laevis)	-	-	-	-	GO:0000228//nuclear chromosome;GO:0000775//chromosome, centromeric region;GO:0000785//chromatin;GO:0000793//condensed chromosome;GO:0000794//condensed nuclear chromosome;GO:0000796//condensin complex;GO:0000799//nuclear condensin complex;GO:0005575//cellular_component;GO:0005622//intracellular;GO:0005623//cell;GO:0005634//nucleus;GO:0005694//chromosome;GO:0031974//membrane-enclosed lumen;GO:00319…	GO:0001671//ATPase activator activity;GO:0003674//molecular_function;GO:0003682//chromatin binding;GO:0005488//binding;GO:0005515//protein binding;GO:0008047//enzyme activator activity;GO:0019899//enzyme binding;GO:0030234//enzyme regulator activity;GO:0044547//DNA topoisomerase binding;GO:0060589//nucleoside-triphosphatase regulator activity;GO:0060590//ATPase regulator activity;GO:0072586//DNA …	GO:0000070//mitotic sister chromatid segregation;GO:0000278//mitotic cell cycle;GO:0000280//nuclear division;GO:0000819//sister chromatid segregation;GO:0001655//urogenital system development;GO:0001700//embryonic development via the syncytial blastoderm;GO:0002009//morphogenesis of an epithelium;GO:0006082//organic acid metabolic process;GO:0006091//generation of precursor metabolites and energy…
Trypoxylus_dichotomus_00001489	2.053	0.085	4.947	0.273	62.5	2.667	186	10.667	-	-	Organismal Systems;Environmental Information Processing;Environmental Information Processing;Organismal Systems;Organismal Systems;Organismal Systems;Environmental Information Processing;Organismal Systems;Organismal Systems;Organismal Systems;Environmental Information Processing;Organismal Systems;Organismal Systems;Environmental Information Processing;Organismal Systems;Organismal Systems;Organ…	Digestive system;Signal transduction;Signal transduction;Nervous system;Nervous system;Circulatory system;Signal transduction;Immune system;Endocrine system;Endocrine system;Signal transduction;Circulatory system;Endocrine system;Signal transduction;Endocrine system;Nervous system;Endocrine system;Digestive system;Cellular community - eukaryotes;Sensory system;Endocrine system;Nervous system;Endo…	ko04972//Pancreatic secretion;ko04015//Rap1 signaling pathway;ko04022//cGMP - PKG signaling pathway;ko04723//Retrograde endocannabinoid signaling;ko04728//Dopaminergic synapse;ko04270//Vascular smooth muscle contraction;ko04020//Calcium signaling pathway;ko04611//Platelet activation;ko04915//Estrogen signaling pathway;ko04921//Oxytocin signaling pathway;ko04071//Sphingolipid signaling pathway;ko0…	K04634;K04634;K04634;K04634;K04634;K04634;K04634;K04634;K04634;K04634;K04634;K04634;K04634;K04634;K04634;K04634;K04634;K04634;K04634;K04634;K04634;K04634;K04634;K04634;K04634;K04634;K04634;K04634;K04634;K04634;K04634;K04634;K04634;K04634	GO:0005575//cellular_component;GO:0005622//intracellular;GO:0005623//cell;GO:0005834//heterotrimeric G-protein complex;GO:0005886//plasma membrane;GO:0009898//cytoplasmic side of plasma membrane;GO:0016020//membrane;GO:0016027//inaD signaling complex;GO:0016028//rhabdomere;GO:0019897//extrinsic component of plasma membrane;GO:0019898//extrinsic component of membrane;GO:0031234//extrinsic componen…	GO:0001664//G-protein coupled receptor binding;GO:0003674//molecular_function;GO:0003824//catalytic activity;GO:0003924//GTPase activity;GO:0005102//receptor binding;GO:0005488//binding;GO:0005515//protein binding;GO:0016462//pyrophosphatase activity;GO:0016787//hydrolase activity;GO:0016817//hydrolase activity, acting on acid anhydrides;GO:0016818//hydrolase activity, acting on acid anhydrides, …	GO:0000902//cell morphogenesis;GO:0000904//cell morphogenesis involved in differentiation;GO:0002251//organ or tissue specific immune response;GO:0002376//immune system process;GO:0002385//mucosal immune response;GO:0003008//system process;GO:0006810//transport;GO:0006897//endocytosis;GO:0006928//movement of cell or subcellular component;GO:0006935//chemotaxis;GO:0006955//immune response;GO:00071…
Trypoxylus_dichotomus_00001544	7.663	2.243	11.827	3.575	469.167	132.333	879.5	263	Start1	Steroidogenic acute regulatory protein-like (Drosophila melanogaster)	Organismal Systems	Digestive system	ko04979//Cholesterol metabolism	K22291	-	-	-
Trypoxylus_dichotomus_00001545	33.548	35.823	57.433	54.53	1510.5	1546.83	3122	2949.17	PRKAA2	5'-AMP-activated protein kinase catalytic subunit alpha-2 (Homo sapiens)	Organismal Systems;Environmental Information Processing;Organismal Systems;Environmental Information Processing;Environmental Information Processing;Cellular Processes;Cellular Processes;Organismal Systems;Environmental Information Processing;Organismal Systems;Organismal Systems;Environmental Information Processing;Organismal Systems;Organismal Systems;Organismal Systems	Environmental adaptation;Signal transduction;Endocrine system;Signal transduction;Signal transduction;Transport and catabolism;Cellular community - eukaryotes;Endocrine system;Signal transduction;Aging;Endocrine system;Signal transduction;Aging;Endocrine system;Environmental adaptation	ko04714//Thermogenesis;ko04151//PI3K-Akt signaling pathway;ko04910//Insulin signaling pathway;ko04152//AMPK signaling pathway;ko04150//mTOR signaling pathway;ko04140//Autophagy - animal;ko04530//Tight junction;ko04921//Oxytocin signaling pathway;ko04068//FoxO signaling pathway;ko04213//Longevity regulating pathway - multiple species;ko04922//Glucagon signaling pathway;ko04371//Apelin signaling pa…	K07198;K07198;K07198;K07198;K07198;K07198;K07198;K07198;K07198;K07198;K07198;K07198;K07198;K07198;K07198	GO:0005575//cellular_component;GO:0005575//cellular_component;GO:0005622//intracellular;GO:0005622//intracellular;GO:0005623//cell;GO:0005623//cell;GO:0005634//nucleus;GO:0005634//nucleus;GO:0005737//cytoplasm;GO:0005737//cytoplasm;GO:0005768//endosome;GO:0005768//endosome;GO:0012505//endomembrane system;GO:0012505//endomembrane system;GO:0031410//cytoplasmic vesicle;GO:0031410//cytoplasmic vesic…	GO:0003674//molecular_function;GO:0003674//molecular_function;GO:0003824//catalytic activity;GO:0003824//catalytic activity;GO:0004672//protein kinase activity;GO:0004672//protein kinase activity;GO:0004674//protein serine/threonine kinase activity;GO:0004674//protein serine/threonine kinase activity;GO:0004679//AMP-activated protein kinase activity;GO:0004679//AMP-activated protein kinase activi…	GO:0000278//mitotic cell cycle;GO:0000278//mitotic cell cycle;GO:0000902//cell morphogenesis;GO:0000902//cell morphogenesis;GO:0000904//cell morphogenesis involved in differentiation;GO:0000904//cell morphogenesis involved in differentiation;GO:0001558//regulation of cell growth;GO:0001558//regulation of cell growth;GO:0006325//chromatin organization;GO:0006325//chromatin organization;GO:0006464/…
Trypoxylus_dichotomus_00001569	1.932	0.73	6.122	1.848	153	55.333	602.167	180.167	ncaph	Condensin complex subunit 2 (Xenopus laevis)	-	-	-	-	GO:0000228//nuclear chromosome;GO:0000775//chromosome, centromeric region;GO:0000785//chromatin;GO:0000793//condensed chromosome;GO:0000794//condensed nuclear chromosome;GO:0000796//condensin complex;GO:0000799//nuclear condensin complex;GO:0005575//cellular_component;GO:0005622//intracellular;GO:0005623//cell;GO:0005634//nucleus;GO:0005694//chromosome;GO:0031974//membrane-enclosed lumen;GO:00319…	GO:0001671//ATPase activator activity;GO:0003674//molecular_function;GO:0003682//chromatin binding;GO:0005488//binding;GO:0005515//protein binding;GO:0008047//enzyme activator activity;GO:0019899//enzyme binding;GO:0030234//enzyme regulator activity;GO:0044547//DNA topoisomerase binding;GO:0060589//nucleoside-triphosphatase regulator activity;GO:0060590//ATPase regulator activity;GO:0072586//DNA …	GO:0000070//mitotic sister chromatid segregation;GO:0000278//mitotic cell cycle;GO:0000280//nuclear division;GO:0000819//sister chromatid segregation;GO:0001655//urogenital system development;GO:0001700//embryonic development via the syncytial blastoderm;GO:0002009//morphogenesis of an epithelium;GO:0006082//organic acid metabolic process;GO:0006091//generation of precursor metabolites and energy…
Trypoxylus_dichotomus_00001590	53.68	1.067	75.06	3.018	6406.5	119.167	11231	464.833	Npc1b	NPC intracellular cholesterol transporter 1 homolog 1b (Drosophila melanogaster)	Cellular Processes;Organismal Systems	Transport and catabolism;Digestive system	ko04142//Lysosome;ko04979//Cholesterol metabolism	K12385;K12385	-	-	-
Trypoxylus_dichotomus_00001620	0.043	0.187	0.315	1.533	3.5	13.5	30.833	146.5	-	-	Organismal Systems	Digestive system	ko04974//Protein digestion and absorption	K01278	-	-	-
Trypoxylus_dichotomus_00001703	10.512	9.763	20.28	21.588	1213.33	1089.5	2855.83	2984.83	VAPA	Vesicle-associated membrane protein-associated protein A (Homo sapiens)	Organismal Systems	Digestive system	ko04979//Cholesterol metabolism	K06096	-	-	-
Trypoxylus_dichotomus_00001784	287.893	0.728	225.96	0.665	33978.3	85.667	32121	93.333	ABCB1	ATP-dependent translocase ABCB1 (Cricetulus griseus)	Organismal Systems;Environmental Information Processing	Digestive system;Membrane transport	ko04976//Bile secretion;ko02010//ABC transporters	K05658;K05658	GO:0005575//cellular_component;GO:0005623//cell;GO:0005886//plasma membrane;GO:0016020//membrane;GO:0016021//integral component of membrane;GO:0031224//intrinsic component of membrane;GO:0032991//macromolecular complex;GO:0043190//ATP-binding cassette (ABC) transporter complex;GO:0044425//membrane part;GO:0044459//plasma membrane part;GO:0044464//cell part;GO:0071944//cell periphery;GO:0098533//A…	GO:0003674//molecular_function;GO:0003824//catalytic activity;GO:0005215//transporter activity;GO:0008559//xenobiotic-transporting ATPase activity;GO:0015238//drug transmembrane transporter activity;GO:0015399//primary active transmembrane transporter activity;GO:0015405//P-P-bond-hydrolysis-driven transmembrane transporter activity;GO:0015562//efflux transmembrane transporter activity;GO:0016462…	GO:0003008//system process;GO:0003014//renal system process;GO:0006810//transport;GO:0006855//drug transmembrane transport;GO:0008150//biological_process;GO:0009636//response to toxic substance;GO:0015893//drug transport;GO:0017085//response to insecticide;GO:0032501//multicellular organismal process;GO:0042221//response to chemical;GO:0042493//response to drug;GO:0042908//xenobiotic transport;GO…
Trypoxylus_dichotomus_00001818	822.182	3.915	202.623	0.593	15731.3	75.667	4928	13.667	NPC2	NPC intracellular cholesterol transporter 2 (Sus scrofa)	Cellular Processes;Organismal Systems	Transport and catabolism;Digestive system	ko04142//Lysosome;ko04979//Cholesterol metabolism	K13443;K13443	GO:0005575//cellular_component;GO:0005576//extracellular region;GO:0005615//extracellular space;GO:0044421//extracellular region part	GO:0001530//lipopolysaccharide binding;GO:0003674//molecular_function;GO:0003823//antigen binding;GO:0005488//binding;GO:0005496//steroid binding;GO:0005539//glycosaminoglycan binding;GO:0008289//lipid binding;GO:0030882//lipid antigen binding;GO:0032934//sterol binding;GO:0042834//peptidoglycan binding;GO:0070891//lipoteichoic acid binding;GO:0097159//organic cyclic compound binding;GO:0097367//…	GO:0006810//transport;GO:0006869//lipid transport;GO:0006950//response to stress;GO:0006952//defense response;GO:0007154//cell communication;GO:0007165//signal transduction;GO:0007166//cell surface receptor signaling pathway;GO:0008150//biological_process;GO:0009605//response to external stimulus;GO:0009607//response to biotic stimulus;GO:0009617//response to bacterium;GO:0009987//cellular proces…
Trypoxylus_dichotomus_00001824	0.775	2.407	6.268	20.322	338	1012.5	3283.5	10944.3	Mylk	Myosin light chain kinase%2C smooth muscle (Gallus gallus)	Cellular Processes;Cellular Processes;Environmental Information Processing;Organismal Systems;Environmental Information Processing;Organismal Systems;Organismal Systems;Environmental Information Processing;Organismal Systems	Cellular community - eukaryotes;Cell motility;Signal transduction;Circulatory system;Signal transduction;Immune system;Endocrine system;Signal transduction;Digestive system	ko04510//Focal adhesion;ko04810//Regulation of actin cytoskeleton;ko04022//cGMP - PKG signaling pathway;ko04270//Vascular smooth muscle contraction;ko04020//Calcium signaling pathway;ko04611//Platelet activation;ko04921//Oxytocin signaling pathway;ko04371//Apelin signaling pathway;ko04971//Gastric acid secretion	K00907;K00907;K00907;K00907;K00907;K00907;K00907;K00907;K00907	GO:0005575//cellular_component;GO:0005622//intracellular;GO:0005623//cell;GO:0005737//cytoplasm;GO:0030016//myofibril;GO:0030017//sarcomere;GO:0030018//Z disc;GO:0031674//I band;GO:0043226//organelle;GO:0043228//non-membrane-bounded organelle;GO:0043229//intracellular organelle;GO:0043232//intracellular non-membrane-bounded organelle;GO:0043292//contractile fiber;GO:0044422//organelle part;GO:004…	GO:0003674//molecular_function;GO:0003779//actin binding;GO:0003824//catalytic activity;GO:0004672//protein kinase activity;GO:0004674//protein serine/threonine kinase activity;GO:0004683//calmodulin-dependent protein kinase activity;GO:0004687//myosin light chain kinase activity;GO:0005198//structural molecule activity;GO:0005200//structural constituent of cytoskeleton;GO:0005488//binding;GO:000…	GO:0006464//cellular protein modification process;GO:0006468//protein phosphorylation;GO:0006793//phosphorus metabolic process;GO:0006796//phosphate-containing compound metabolic process;GO:0006807//nitrogen compound metabolic process;GO:0006996//organelle organization;GO:0007010//cytoskeleton organization;GO:0008150//biological_process;GO:0008152//metabolic process;GO:0009987//cellular process;G…
Trypoxylus_dichotomus_00001841	2.487	18.877	5.568	23.252	247	1808.33	669.333	2763.67	Pkg21D	cGMP-dependent protein kinase%2C isozyme 1 (Drosophila melanogaster)	Organismal Systems;Environmental Information Processing;Organismal Systems;Organismal Systems;Organismal Systems;Cellular Processes;Organismal Systems;Organismal Systems;Organismal Systems;Organismal Systems	Environmental adaptation;Signal transduction;Circulatory system;Immune system;Digestive system;Cellular community - eukaryotes;Environmental adaptation;Nervous system;Endocrine system;Sensory system	ko04714//Thermogenesis;ko04022//cGMP - PKG signaling pathway;ko04270//Vascular smooth muscle contraction;ko04611//Platelet activation;ko04970//Salivary secretion;ko04540//Gap junction;ko04713//Circadian entrainment;ko04730//Long-term depression;ko04923//Regulation of lipolysis in adipocyte;ko04740//Olfactory transduction	K07376;K07376;K07376;K07376;K07376;K07376;K07376;K07376;K07376;K07376	GO:0005575//cellular_component;GO:0005622//intracellular;GO:0005623//cell;GO:0005737//cytoplasm;GO:0044424//intracellular part;GO:0044464//cell part	GO:0003674//molecular_function;GO:0003824//catalytic activity;GO:0004672//protein kinase activity;GO:0004674//protein serine/threonine kinase activity;GO:0004690//cyclic nucleotide-dependent protein kinase activity;GO:0004692//cGMP-dependent protein kinase activity;GO:0016301//kinase activity;GO:0016740//transferase activity;GO:0016772//transferase activity, transferring phosphorus-containing gro…	GO:0002164//larval development;GO:0006464//cellular protein modification process;GO:0006468//protein phosphorylation;GO:0006793//phosphorus metabolic process;GO:0006796//phosphate-containing compound metabolic process;GO:0006807//nitrogen compound metabolic process;GO:0007275//multicellular organism development;GO:0007525//somatic muscle development;GO:0007526//larval somatic muscle development;G…
Trypoxylus_dichotomus_00001844	6.482	1.035	11.948	2.905	270.333	42.333	607.833	139.833	CG1139	Proton-coupled amino acid transporter-like protein CG1139 (Drosophila melanogaster)	Organismal Systems	Digestive system	ko04974//Protein digestion and absorption	K14209	GO:0005575//cellular_component;GO:0005622//intracellular;GO:0005623//cell;GO:0005737//cytoplasm;GO:0005773//vacuole;GO:0005774//vacuolar membrane;GO:0016020//membrane;GO:0031090//organelle membrane;GO:0043226//organelle;GO:0043227//membrane-bounded organelle;GO:0043229//intracellular organelle;GO:0043231//intracellular membrane-bounded organelle;GO:0044422//organelle part;GO:0044424//intracellula…	GO:0003674//molecular_function;GO:0005215//transporter activity;GO:0005342//organic acid transmembrane transporter activity;GO:0008509//anion transmembrane transporter activity;GO:0008514//organic anion transmembrane transporter activity;GO:0015075//ion transmembrane transporter activity;GO:0015171//amino acid transmembrane transporter activity;GO:0015318//inorganic solute uptake transmembrane tr…	GO:0003333//amino acid transmembrane transport;GO:0006810//transport;GO:0006811//ion transport;GO:0006820//anion transport;GO:0006865//amino acid transport;GO:0008150//biological_process;GO:0015711//organic anion transport;GO:0015849//organic acid transport;GO:0034220//ion transmembrane transport;GO:0046942//carboxylic acid transport;GO:0051179//localization;GO:0051234//establishment of localizat…
Trypoxylus_dichotomus_00001908	0.958	2.22	1.86	4.318	61.833	145.167	149.667	350.833	COL15A1	Collagen alpha-1(XV) chain (Homo sapiens)	Organismal Systems	Digestive system	ko04974//Protein digestion and absorption	K06823	-	-	-
Trypoxylus_dichotomus_00001976	0.18	0.133	0.3	0.912	19.167	13.833	39	120.333	Alk	ALK tyrosine kinase receptor (Mus musculus)	-	-	-	-	GO:0005575//cellular_component;GO:0005622//intracellular;GO:0005623//cell;GO:0005737//cytoplasm;GO:0030424//axon;GO:0033267//axon part;GO:0042995//cell projection;GO:0043005//neuron projection;GO:0043195//terminal bouton;GO:0043226//organelle;GO:0043227//membrane-bounded organelle;GO:0043229//intracellular organelle;GO:0043231//intracellular membrane-bounded organelle;GO:0043679//axon terminus;GO…	GO:0003674//molecular_function;GO:0003824//catalytic activity;GO:0004672//protein kinase activity;GO:0004713//protein tyrosine kinase activity;GO:0004714//transmembrane receptor protein tyrosine kinase activity;GO:0004888//transmembrane signaling receptor activity;GO:0016301//kinase activity;GO:0016740//transferase activity;GO:0016772//transferase activity, transferring phosphorus-containing grou…	GO:0000186//activation of MAPKK activity;GO:0000902//cell morphogenesis;GO:0000904//cell morphogenesis involved in differentiation;GO:0001654//eye development;GO:0001745//compound eye morphogenesis;GO:0001751//compound eye photoreceptor cell differentiation;GO:0001754//eye photoreceptor cell differentiation;GO:0001932//regulation of protein phosphorylation;GO:0001934//positive regulation of prote…
Trypoxylus_dichotomus_00002021	1.282	3.073	3.168	6.648	69.167	161.5	206.833	428.667	Pkc53E	Protein kinase C%2C brain isozyme (Drosophila melanogaster)	Environmental Information Processing;Organismal Systems;Environmental Information Processing;Cellular Processes;Environmental Information Processing;Environmental Information Processing;Environmental Information Processing;Environmental Information Processing;Organismal Systems;Organismal Systems;Organismal Systems;Organismal Systems;Organismal Systems;Environmental Information Processing;Organis…	Signal transduction;Digestive system;Signal transduction;Cellular community - eukaryotes;Signal transduction;Signal transduction;Signal transduction;Signal transduction;Nervous system;Development;Endocrine system;Nervous system;Circulatory system;Signal transduction;Endocrine system;Signal transduction;Signal transduction;Circulatory system;Endocrine system;Signal transduction;Nervous system;Endo…	ko04151//PI3K-Akt signaling pathway;ko04972//Pancreatic secretion;ko04010//MAPK signaling pathway;ko04510//Focal adhesion;ko04015//Rap1 signaling pathway;ko04150//mTOR signaling pathway;ko04014//Ras signaling pathway;ko04310//Wnt signaling pathway;ko04723//Retrograde endocannabinoid signaling;ko04360//Axon guidance;ko04919//Thyroid hormone signaling pathway;ko04728//Dopaminergic synapse;ko04270//…	K02677;K02677;K02677;K02677;K02677;K02677;K02677;K02677;K02677;K02677;K02677;K02677;K02677;K02677;K02677;K02677;K02677;K02677;K02677;K02677;K02677;K02677;K02677;K02677;K02677;K02677;K02677;K02677;K02677;K02677;K02677;K02677;K02677;K02677;K02677;K02677;K02677;K02677;K02677;K02677;K02677;K02677;K02677;K02677;K02677;K02677;K02677	GO:0005575//cellular_component;GO:0005622//intracellular;GO:0005623//cell;GO:0005886//plasma membrane;GO:0016020//membrane;GO:0016027//inaD signaling complex;GO:0016028//rhabdomere;GO:0019897//extrinsic component of plasma membrane;GO:0019898//extrinsic component of membrane;GO:0032991//macromolecular complex;GO:0042995//cell projection;GO:0044425//membrane part;GO:0044459//plasma membrane part;G…	GO:0003674//molecular_function;GO:0003824//catalytic activity;GO:0004672//protein kinase activity;GO:0004674//protein serine/threonine kinase activity;GO:0004697//protein kinase C activity;GO:0004712//protein serine/threonine/tyrosine kinase activity;GO:0005488//binding;GO:0005515//protein binding;GO:0016301//kinase activity;GO:0016740//transferase activity;GO:0016772//transferase activity, trans…	GO:0000003//reproduction;GO:0002682//regulation of immune system process;GO:0003006//developmental process involved in reproduction;GO:0003008//system process;GO:0006464//cellular protein modification process;GO:0006468//protein phosphorylation;GO:0006793//phosphorus metabolic process;GO:0006796//phosphate-containing compound metabolic process;GO:0006807//nitrogen compound metabolic process;GO:00…
Trypoxylus_dichotomus_00002072	0.292	2.46	0.885	6.962	37.5	306.667	133.833	1116	GRIK2	Glutamate receptor ionotropic%2C kainate 2 (Homo sapiens)	-	-	-	-	GO:0005575//cellular_component;GO:0005623//cell;GO:0005886//plasma membrane;GO:0016020//membrane;GO:0044464//cell part;GO:0071944//cell periphery	GO:0003674//molecular_function;GO:0004888//transmembrane signaling receptor activity;GO:0004970//ionotropic glutamate receptor activity;GO:0005215//transporter activity;GO:0005216//ion channel activity;GO:0005230//extracellular ligand-gated ion channel activity;GO:0005261//cation channel activity;GO:0005267//potassium channel activity;GO:0005272//sodium channel activity;GO:0008066//glutamate rece…	GO:0006810//transport;GO:0006811//ion transport;GO:0006812//cation transport;GO:0006813//potassium ion transport;GO:0006814//sodium ion transport;GO:0007154//cell communication;GO:0007165//signal transduction;GO:0007166//cell surface receptor signaling pathway;GO:0007215//glutamate receptor signaling pathway;GO:0007267//cell-cell signaling;GO:0007268//synaptic transmission;GO:0007610//behavior;GO…
Trypoxylus_dichotomus_00002109	2.993	0.363	5.155	2.067	380.167	44.5	746	316.5	ABCB1	ATP-dependent translocase ABCB1 (Cricetulus griseus)	Organismal Systems;Environmental Information Processing	Digestive system;Membrane transport	ko04976//Bile secretion;ko02010//ABC transporters	K05658;K05658	GO:0005575//cellular_component;GO:0005623//cell;GO:0005886//plasma membrane;GO:0016020//membrane;GO:0016021//integral component of membrane;GO:0031224//intrinsic component of membrane;GO:0032991//macromolecular complex;GO:0043190//ATP-binding cassette (ABC) transporter complex;GO:0044425//membrane part;GO:0044459//plasma membrane part;GO:0044464//cell part;GO:0071944//cell periphery;GO:0098533//A…	GO:0003674//molecular_function;GO:0003824//catalytic activity;GO:0005215//transporter activity;GO:0008559//xenobiotic-transporting ATPase activity;GO:0015238//drug transmembrane transporter activity;GO:0015399//primary active transmembrane transporter activity;GO:0015405//P-P-bond-hydrolysis-driven transmembrane transporter activity;GO:0015562//efflux transmembrane transporter activity;GO:0016462…	GO:0003008//system process;GO:0003014//renal system process;GO:0006810//transport;GO:0006855//drug transmembrane transport;GO:0008150//biological_process;GO:0009636//response to toxic substance;GO:0015893//drug transport;GO:0017085//response to insecticide;GO:0032501//multicellular organismal process;GO:0042221//response to chemical;GO:0042493//response to drug;GO:0042908//xenobiotic transport;GO…
Trypoxylus_dichotomus_00002112	0.97	2.847	4.542	12.77	119.5	381.167	788.333	2564.67	CaMKII	Calcium/calmodulin-dependent protein kinase type II alpha chain (Drosophila melanogaster)	Environmental Information Processing;Environmental Information Processing;Organismal Systems;Organismal Systems;Environmental Information Processing;Organismal Systems;Organismal Systems;Organismal Systems;Cellular Processes;Organismal Systems;Organismal Systems;Cellular Processes;Environmental Information Processing;Organismal Systems;Organismal Systems;Organismal Systems;Organismal Systems;Orga…	Signal transduction;Signal transduction;Development;Nervous system;Signal transduction;Endocrine system;Circulatory system;Nervous system;Cell growth and death;Endocrine system;Endocrine system;Cell growth and death;Signal transduction;Sensory system;Endocrine system;Nervous system;Endocrine system;Environmental adaptation;Endocrine system;Digestive system;Signal transduction;Nervous system;Senso…	ko04024//cAMP signaling pathway;ko04310//Wnt signaling pathway;ko04360//Axon guidance;ko04728//Dopaminergic synapse;ko04020//Calcium signaling pathway;ko04921//Oxytocin signaling pathway;ko04261//Adrenergic signaling in cardiomyocytes;ko04722//Neurotrophin signaling pathway;ko04114//Oocyte meiosis;ko04922//Glucagon signaling pathway;ko04925//Aldosterone synthesis and secretion;ko04217//Necroptosi…	K04515;K04515;K04515;K04515;K04515;K04515;K04515;K04515;K04515;K04515;K04515;K04515;K04515;K04515;K04515;K04515;K04515;K04515;K04515;K04515;K04515;K04515;K04515;K04515	GO:0005575//cellular_component;GO:0005575//cellular_component;GO:0005575//cellular_component;GO:0005622//intracellular;GO:0005622//intracellular;GO:0005622//intracellular;GO:0005623//cell;GO:0005623//cell;GO:0005623//cell;GO:0005886//plasma membrane;GO:0005886//plasma membrane;GO:0005886//plasma membrane;GO:0005954//calcium- and calmodulin-dependent protein kinase complex;GO:0005954//calcium- and…	GO:0003674//molecular_function;GO:0003674//molecular_function;GO:0003674//molecular_function;GO:0003824//catalytic activity;GO:0003824//catalytic activity;GO:0003824//catalytic activity;GO:0004672//protein kinase activity;GO:0004672//protein kinase activity;GO:0004672//protein kinase activity;GO:0004674//protein serine/threonine kinase activity;GO:0004674//protein serine/threonine kinase activity…	GO:0000003//reproduction;GO:0000003//reproduction;GO:0000003//reproduction;GO:0003008//system process;GO:0003008//system process;GO:0003008//system process;GO:0006464//cellular protein modification process;GO:0006464//cellular protein modification process;GO:0006464//cellular protein modification process;GO:0006468//protein phosphorylation;GO:0006468//protein phosphorylation;GO:0006468//protein p…
Trypoxylus_dichotomus_00002221	161.59	47.228	184.823	127.47	6034.83	1704.67	8145.17	5693.67	emc	Protein extra-macrochaetae (Drosophila melanogaster)	Environmental Information Processing	Signal transduction	ko04350//TGF-beta signaling pathway	K17696	GO:0005575//cellular_component;GO:0005622//intracellular;GO:0005623//cell;GO:0005634//nucleus;GO:0043226//organelle;GO:0043227//membrane-bounded organelle;GO:0043229//intracellular organelle;GO:0043231//intracellular membrane-bounded organelle;GO:0044424//intracellular part;GO:0044464//cell part	GO:0000988//transcription factor activity, protein binding;GO:0000989//transcription factor activity, transcription factor binding;GO:0001076//transcription factor activity, RNA polymerase II transcription factor binding;GO:0001191//transcriptional repressor activity, RNA polymerase II transcription factor binding;GO:0003674//molecular_function;GO:0005488//binding;GO:0005515//protein binding;GO:0…	GO:0000003//reproduction;GO:0000122//negative regulation of transcription from RNA polymerase II promoter;GO:0001654//eye development;GO:0001700//embryonic development via the syncytial blastoderm;GO:0001745//compound eye morphogenesis;GO:0001751//compound eye photoreceptor cell differentiation;GO:0001752//compound eye photoreceptor fate commitment;GO:0001754//eye photoreceptor cell differentiati…
Trypoxylus_dichotomus_00002266	16.103	6.105	43.202	18.197	3052.5	1099.33	9964.5	4170	Rac1	Ras-related protein Rac1 (Drosophila melanogaster)	Environmental Information Processing;Environmental Information Processing;Organismal Systems;Environmental Information Processing;Environmental Information Processing;Cellular Processes;Environmental Information Processing;Cellular Processes;Cellular Processes;Environmental Information Processing;Environmental Information Processing;Organismal Systems;Cellular Processes;Organismal Systems;Environ…	Signal transduction;Signal transduction;Digestive system;Signal transduction;Signal transduction;Cellular community - eukaryotes;Signal transduction;Cell motility;Cellular community - eukaryotes;Signal transduction;Signal transduction;Development;Transport and catabolism;Immune system;Signal transduction;Nervous system;Cellular community - eukaryotes;Immune system;Development;Immune system;Immune…	ko04151//PI3K-Akt signaling pathway;ko04024//cAMP signaling pathway;ko04972//Pancreatic secretion;ko04010//MAPK signaling pathway;ko04013//MAPK signaling pathway - fly;ko04510//Focal adhesion;ko04015//Rap1 signaling pathway;ko04810//Regulation of actin cytoskeleton;ko04530//Tight junction;ko04014//Ras signaling pathway;ko04310//Wnt signaling pathway;ko04360//Axon guidance;ko04145//Phagosome;ko040…	K04392;K04392;K04392;K04392;K04392;K04392;K04392;K04392;K04392;K04392;K04392;K04392;K04392;K04392;K04392;K04392;K04392;K04392;K04392;K04392;K04392;K04392;K04392;K04392;K04392	GO:0001726//ruffle;GO:0005575//cellular_component;GO:0005622//intracellular;GO:0005623//cell;GO:0005737//cytoplasm;GO:0005886//plasma membrane;GO:0016020//membrane;GO:0016028//rhabdomere;GO:0019897//extrinsic component of plasma membrane;GO:0019898//extrinsic component of membrane;GO:0031252//cell leading edge;GO:0042995//cell projection;GO:0044424//intracellular part;GO:0044425//membrane part;GO…	GO:0003674//molecular_function;GO:0003824//catalytic activity;GO:0003924//GTPase activity;GO:0005488//binding;GO:0005515//protein binding;GO:0016462//pyrophosphatase activity;GO:0016787//hydrolase activity;GO:0016817//hydrolase activity, acting on acid anhydrides;GO:0016818//hydrolase activity, acting on acid anhydrides, in phosphorus-containing anhydrides;GO:0017111//nucleoside-triphosphatase ac…	GO:0000003//reproduction;GO:0000165//MAPK cascade;GO:0000768//syncytium formation by plasma membrane fusion;GO:0000902//cell morphogenesis;GO:0000904//cell morphogenesis involved in differentiation;GO:0001558//regulation of cell growth;GO:0001654//eye development;GO:0001667//ameboidal-type cell migration;GO:0001700//embryonic development via the syncytial blastoderm;GO:0001736//establishment of p…
Trypoxylus_dichotomus_00002421	0.125	0.312	0.663	1.513	7.667	22.167	66	150.667	Ac76E	Adenylate cyclase type 2 (Drosophila melanogaster)	Organismal Systems;Metabolism;Environmental Information Processing;Organismal Systems;Environmental Information Processing;Environmental Information Processing;Organismal Systems;Organismal Systems;Organismal Systems;Environmental Information Processing;Organismal Systems;Organismal Systems;Organismal Systems;Organismal Systems;Organismal Systems;Organismal Systems;Cellular Processes;Organismal S…	Environmental adaptation;Nucleotide metabolism;Signal transduction;Digestive system;Signal transduction;Signal transduction;Digestive system;Nervous system;Circulatory system;Signal transduction;Immune system;Endocrine system;Endocrine system;Immune system;Aging;Circulatory system;Cell growth and death;Endocrine system;Signal transduction;Endocrine system;Signal transduction;Endocrine system;Dige…	ko04714//Thermogenesis;ko00230//Purine metabolism;ko04024//cAMP signaling pathway;ko04972//Pancreatic secretion;ko04015//Rap1 signaling pathway;ko04022//cGMP - PKG signaling pathway;ko04976//Bile secretion;ko04723//Retrograde endocannabinoid signaling;ko04270//Vascular smooth muscle contraction;ko04020//Calcium signaling pathway;ko04611//Platelet activation;ko04915//Estrogen signaling pathway;ko0…	K08042;K08042;K08042;K08042;K08042;K08042;K08042;K08042;K08042;K08042;K08042;K08042;K08042;K08042;K08042;K08042;K08042;K08042;K08042;K08042;K08042;K08042;K08042;K08042;K08042;K08042;K08042;K08042;K08042;K08042;K08042;K08042;K08042;K08042;K08042;K08042;K08042;K08042;K08042;K08042	GO:0005575//cellular_component;GO:0005622//intracellular;GO:0005623//cell;GO:0005737//cytoplasm;GO:0005829//cytosol;GO:0005886//plasma membrane;GO:0008074//guanylate cyclase complex, soluble;GO:0016020//membrane;GO:0032991//macromolecular complex;GO:0044424//intracellular part;GO:0044444//cytoplasmic part;GO:0044445//cytosolic part;GO:0044464//cell part;GO:0071944//cell periphery	GO:0003674//molecular_function;GO:0003824//catalytic activity;GO:0004016//adenylate cyclase activity;GO:0004383//guanylate cyclase activity;GO:0009975//cyclase activity;GO:0016829//lyase activity;GO:0016849//phosphorus-oxygen lyase activity	GO:0002165//instar larval or pupal development;GO:0006139//nucleobase-containing compound metabolic process;GO:0006163//purine nucleotide metabolic process;GO:0006164//purine nucleotide biosynthetic process;GO:0006182//cGMP biosynthetic process;GO:0006725//cellular aromatic compound metabolic process;GO:0006753//nucleoside phosphate metabolic process;GO:0006793//phosphorus metabolic process;GO:00…
Trypoxylus_dichotomus_00002528	9.762	1.268	19.488	3.788	1458.83	180.167	3619	696.5	path	Proton-coupled amino acid transporter-like protein pathetic (Drosophila melanogaster)	Organismal Systems	Digestive system	ko04974//Protein digestion and absorption	K14209	GO:0000323//lytic vacuole;GO:0005575//cellular_component;GO:0005622//intracellular;GO:0005623//cell;GO:0005737//cytoplasm;GO:0005764//lysosome;GO:0005768//endosome;GO:0005773//vacuole;GO:0005774//vacuolar membrane;GO:0005886//plasma membrane;GO:0012505//endomembrane system;GO:0016020//membrane;GO:0030424//axon;GO:0030425//dendrite;GO:0031090//organelle membrane;GO:0031410//cytoplasmic vesicle;GO:…	GO:0003674//molecular_function;GO:0005215//transporter activity;GO:0005342//organic acid transmembrane transporter activity;GO:0008509//anion transmembrane transporter activity;GO:0008514//organic anion transmembrane transporter activity;GO:0015075//ion transmembrane transporter activity;GO:0015171//amino acid transmembrane transporter activity;GO:0015318//inorganic solute uptake transmembrane tr…	GO:0000902//cell morphogenesis;GO:0000904//cell morphogenesis involved in differentiation;GO:0002009//morphogenesis of an epithelium;GO:0002165//instar larval or pupal development;GO:0003333//amino acid transmembrane transport;GO:0006810//transport;GO:0006811//ion transport;GO:0006820//anion transport;GO:0006865//amino acid transport;GO:0007275//multicellular organism development;GO:0007399//nerv…
Trypoxylus_dichotomus_00002625	92.86	412.565	225.648	584.192	6137.5	25967	18267.3	46940.7	path	Proton-coupled amino acid transporter-like protein pathetic (Drosophila melanogaster)	Organismal Systems	Digestive system	ko04974//Protein digestion and absorption	K14209	GO:0005575//cellular_component;GO:0005622//intracellular;GO:0005623//cell;GO:0005737//cytoplasm;GO:0005773//vacuole;GO:0005774//vacuolar membrane;GO:0016020//membrane;GO:0031090//organelle membrane;GO:0043226//organelle;GO:0043227//membrane-bounded organelle;GO:0043229//intracellular organelle;GO:0043231//intracellular membrane-bounded organelle;GO:0044422//organelle part;GO:0044424//intracellula…	GO:0003674//molecular_function;GO:0005215//transporter activity;GO:0005342//organic acid transmembrane transporter activity;GO:0008509//anion transmembrane transporter activity;GO:0008514//organic anion transmembrane transporter activity;GO:0015075//ion transmembrane transporter activity;GO:0015171//amino acid transmembrane transporter activity;GO:0015318//inorganic solute uptake transmembrane tr…	GO:0003333//amino acid transmembrane transport;GO:0006810//transport;GO:0006811//ion transport;GO:0006820//anion transport;GO:0006865//amino acid transport;GO:0008150//biological_process;GO:0015711//organic anion transport;GO:0015849//organic acid transport;GO:0034220//ion transmembrane transport;GO:0046942//carboxylic acid transport;GO:0051179//localization;GO:0051234//establishment of localizat…
Trypoxylus_dichotomus_00002626	26.438	14.712	4.693	111.838	1861.83	970	410.167	9229	CG1139	Proton-coupled amino acid transporter-like protein CG1139 (Drosophila melanogaster)	Organismal Systems	Digestive system	ko04974//Protein digestion and absorption	K14209	GO:0005575//cellular_component;GO:0005622//intracellular;GO:0005623//cell;GO:0005737//cytoplasm;GO:0005773//vacuole;GO:0005774//vacuolar membrane;GO:0016020//membrane;GO:0031090//organelle membrane;GO:0043226//organelle;GO:0043227//membrane-bounded organelle;GO:0043229//intracellular organelle;GO:0043231//intracellular membrane-bounded organelle;GO:0044422//organelle part;GO:0044424//intracellula…	GO:0003674//molecular_function;GO:0005215//transporter activity;GO:0005342//organic acid transmembrane transporter activity;GO:0008509//anion transmembrane transporter activity;GO:0008514//organic anion transmembrane transporter activity;GO:0015075//ion transmembrane transporter activity;GO:0015171//amino acid transmembrane transporter activity;GO:0015318//inorganic solute uptake transmembrane tr…	GO:0003333//amino acid transmembrane transport;GO:0006810//transport;GO:0006811//ion transport;GO:0006820//anion transport;GO:0006865//amino acid transport;GO:0008150//biological_process;GO:0015711//organic anion transport;GO:0015849//organic acid transport;GO:0034220//ion transmembrane transport;GO:0046942//carboxylic acid transport;GO:0051179//localization;GO:0051234//establishment of localizat…
Trypoxylus_dichotomus_00002627	1.998	3.147	3.327	6.338	108.333	163.667	220	402.167	CG1139	Proton-coupled amino acid transporter-like protein CG1139 (Drosophila melanogaster)	Organismal Systems	Digestive system	ko04974//Protein digestion and absorption	K14209	GO:0005575//cellular_component;GO:0005622//intracellular;GO:0005623//cell;GO:0005737//cytoplasm;GO:0005773//vacuole;GO:0005774//vacuolar membrane;GO:0016020//membrane;GO:0031090//organelle membrane;GO:0043226//organelle;GO:0043227//membrane-bounded organelle;GO:0043229//intracellular organelle;GO:0043231//intracellular membrane-bounded organelle;GO:0044422//organelle part;GO:0044424//intracellula…	GO:0003674//molecular_function;GO:0005215//transporter activity;GO:0005342//organic acid transmembrane transporter activity;GO:0008509//anion transmembrane transporter activity;GO:0008514//organic anion transmembrane transporter activity;GO:0015075//ion transmembrane transporter activity;GO:0015171//amino acid transmembrane transporter activity;GO:0015318//inorganic solute uptake transmembrane tr…	GO:0003333//amino acid transmembrane transport;GO:0006810//transport;GO:0006811//ion transport;GO:0006820//anion transport;GO:0006865//amino acid transport;GO:0006897//endocytosis;GO:0006909//phagocytosis;GO:0006950//response to stress;GO:0006952//defense response;GO:0008150//biological_process;GO:0009605//response to external stimulus;GO:0009607//response to biotic stimulus;GO:0009617//response …
Trypoxylus_dichotomus_00002655	2.92	0.007	2.29	0.02	78.333	0.167	71.333	0.667	-	-	Metabolism;Organismal Systems;Environmental Information Processing;Organismal Systems;Metabolism;Metabolism;Organismal Systems;Metabolism;Metabolism;Metabolism	Global and overview maps;Digestive system;Signal transduction;Circulatory system;Lipid metabolism;Lipid metabolism;Digestive system;Lipid metabolism;Lipid metabolism;Lipid metabolism	ko01100//Metabolic pathways;ko04972//Pancreatic secretion;ko04014//Ras signaling pathway;ko04270//Vascular smooth muscle contraction;ko00564//Glycerophospholipid metabolism;ko00590//Arachidonic acid metabolism;ko04975//Fat digestion and absorption;ko00565//Ether lipid metabolism;ko00592//alpha-Linolenic acid metabolism;ko00591//Linoleic acid metabolism	K01047;K01047;K01047;K01047;K01047;K01047;K01047;K01047;K01047;K01047	-	-	-
Trypoxylus_dichotomus_00002670	138.258	41.327	114.405	47.653	3917.83	1104	4003.5	1553.17	Slc4a3	Anion exchange protein 3 (Rattus norvegicus)	Organismal Systems;Organismal Systems;Organismal Systems;Organismal Systems	Digestive system;Digestive system;Digestive system;Digestive system	ko04972//Pancreatic secretion;ko04976//Bile secretion;ko04970//Salivary secretion;ko04971//Gastric acid secretion	K13855;K13855;K13855;K13855	GO:0005575//cellular_component;GO:0005623//cell;GO:0005886//plasma membrane;GO:0005887//integral component of plasma membrane;GO:0016020//membrane;GO:0016021//integral component of membrane;GO:0031224//intrinsic component of membrane;GO:0031226//intrinsic component of plasma membrane;GO:0044425//membrane part;GO:0044459//plasma membrane part;GO:0044464//cell part;GO:0071944//cell periphery	GO:0003674//molecular_function;GO:0005215//transporter activity;GO:0008324//cation transmembrane transporter activity;GO:0008509//anion transmembrane transporter activity;GO:0008510//sodium:bicarbonate symporter activity;GO:0008514//organic anion transmembrane transporter activity;GO:0015075//ion transmembrane transporter activity;GO:0015077//monovalent inorganic cation transmembrane transporter …	GO:0006810//transport;GO:0006811//ion transport;GO:0006812//cation transport;GO:0006814//sodium ion transport;GO:0006820//anion transport;GO:0006873//cellular ion homeostasis;GO:0006885//regulation of pH;GO:0008150//biological_process;GO:0009987//cellular process;GO:0015672//monovalent inorganic cation transport;GO:0015701//bicarbonate transport;GO:0015711//organic anion transport;GO:0019725//cel…
Trypoxylus_dichotomus_00002671	187.917	55.7	140.583	63.185	9684.33	2714.67	8941.17	3756.67	SLC4A2	Anion exchange protein 2 (Oryctolagus cuniculus)	Organismal Systems;Organismal Systems;Organismal Systems;Organismal Systems	Digestive system;Digestive system;Digestive system;Digestive system	ko04972//Pancreatic secretion;ko04976//Bile secretion;ko04970//Salivary secretion;ko04971//Gastric acid secretion	K13855;K13855;K13855;K13855	GO:0005575//cellular_component;GO:0005623//cell;GO:0005886//plasma membrane;GO:0005887//integral component of plasma membrane;GO:0016020//membrane;GO:0016021//integral component of membrane;GO:0031224//intrinsic component of membrane;GO:0031226//intrinsic component of plasma membrane;GO:0044425//membrane part;GO:0044459//plasma membrane part;GO:0044464//cell part;GO:0071944//cell periphery	GO:0003674//molecular_function;GO:0005215//transporter activity;GO:0008324//cation transmembrane transporter activity;GO:0008509//anion transmembrane transporter activity;GO:0008510//sodium:bicarbonate symporter activity;GO:0008514//organic anion transmembrane transporter activity;GO:0015075//ion transmembrane transporter activity;GO:0015077//monovalent inorganic cation transmembrane transporter …	GO:0006810//transport;GO:0006811//ion transport;GO:0006812//cation transport;GO:0006814//sodium ion transport;GO:0006820//anion transport;GO:0006873//cellular ion homeostasis;GO:0006885//regulation of pH;GO:0008150//biological_process;GO:0009987//cellular process;GO:0015672//monovalent inorganic cation transport;GO:0015701//bicarbonate transport;GO:0015711//organic anion transport;GO:0019725//cel…
Trypoxylus_dichotomus_00002683	8.465	6.712	23.93	48.24	870	664.5	2987.67	5973	AMK59_2519	Uncharacterized protein (Oryctes borbonicus)	Cellular Processes;Organismal Systems;Cellular Processes	Transport and catabolism;Aging;Transport and catabolism	ko04140//Autophagy - animal;ko04211//Longevity regulating pathway - mammal;ko04136//Autophagy - other eukaryotes	K08331;K08331;K08331	GO:0000407//pre-autophagosomal structure;GO:0000407//pre-autophagosomal structure;GO:0005575//cellular_component;GO:0005575//cellular_component;GO:0005622//intracellular;GO:0005622//intracellular;GO:0005623//cell;GO:0005623//cell;GO:0005737//cytoplasm;GO:0005737//cytoplasm;GO:0005829//cytosol;GO:0005829//cytosol;GO:0032991//macromolecular complex;GO:0032991//macromolecular complex;GO:0044424//int…	GO:0003674//molecular_function;GO:0003674//molecular_function;GO:0005488//binding;GO:0005488//binding;GO:0005515//protein binding;GO:0005515//protein binding;GO:0019207//kinase regulator activity;GO:0019207//kinase regulator activity;GO:0019887//protein kinase regulator activity;GO:0019887//protein kinase regulator activity;GO:0019899//enzyme binding;GO:0019899//enzyme binding;GO:0019900//kinase …	GO:0000045//autophagosome assembly;GO:0000045//autophagosome assembly;GO:0001894//tissue homeostasis;GO:0001894//tissue homeostasis;GO:0001932//regulation of protein phosphorylation;GO:0001932//regulation of protein phosphorylation;GO:0001934//positive regulation of protein phosphorylation;GO:0001934//positive regulation of protein phosphorylation;GO:0002165//instar larval or pupal development;GO…
Trypoxylus_dichotomus_00002684	1.173	0.907	3.23	2.445	22.5	16.5	76.833	57.667	Atg13	Autophagy-related protein 13 homolog (Drosophila melanogaster)	Cellular Processes;Organismal Systems;Cellular Processes	Transport and catabolism;Aging;Transport and catabolism	ko04140//Autophagy - animal;ko04211//Longevity regulating pathway - mammal;ko04136//Autophagy - other eukaryotes	K08331;K08331;K08331	GO:0000407//pre-autophagosomal structure;GO:0005575//cellular_component;GO:0005622//intracellular;GO:0005623//cell;GO:0005737//cytoplasm;GO:0005829//cytosol;GO:0032991//macromolecular complex;GO:0044424//intracellular part;GO:0044444//cytoplasmic part;GO:0044464//cell part;GO:0061695//transferase complex, transferring phosphorus-containing groups;GO:1902494//catalytic complex;GO:1902554//serine/t…	GO:0003674//molecular_function;GO:0005488//binding;GO:0005515//protein binding;GO:0019207//kinase regulator activity;GO:0019887//protein kinase regulator activity;GO:0019899//enzyme binding;GO:0019900//kinase binding;GO:0019901//protein kinase binding;GO:0030234//enzyme regulator activity;GO:0098772//molecular function regulator	GO:0000045//autophagosome assembly;GO:0001894//tissue homeostasis;GO:0001932//regulation of protein phosphorylation;GO:0001934//positive regulation of protein phosphorylation;GO:0002165//instar larval or pupal development;GO:0003008//system process;GO:0006914//autophagy;GO:0006996//organelle organization;GO:0007033//vacuole organization;GO:0007275//multicellular organism development;GO:0007552//m…
Trypoxylus_dichotomus_00002702	0.405	1.423	0.288	3.522	31.333	110.667	27.833	320.833	GluRIA	Glutamate receptor 1 (Drosophila melanogaster)	-	-	-	-	GO:0005575//cellular_component;GO:0005623//cell;GO:0005886//plasma membrane;GO:0005887//integral component of plasma membrane;GO:0008328//ionotropic glutamate receptor complex;GO:0016020//membrane;GO:0016021//integral component of membrane;GO:0031224//intrinsic component of membrane;GO:0031226//intrinsic component of plasma membrane;GO:0032281//AMPA glutamate receptor complex;GO:0032991//macromol…	GO:0003674//molecular_function;GO:0004888//transmembrane signaling receptor activity;GO:0004970//ionotropic glutamate receptor activity;GO:0004971//AMPA glutamate receptor activity;GO:0005215//transporter activity;GO:0005216//ion channel activity;GO:0005230//extracellular ligand-gated ion channel activity;GO:0005261//cation channel activity;GO:0005267//potassium channel activity;GO:0005272//sodiu…	GO:0006810//transport;GO:0006811//ion transport;GO:0006812//cation transport;GO:0006813//potassium ion transport;GO:0006814//sodium ion transport;GO:0007154//cell communication;GO:0007165//signal transduction;GO:0007166//cell surface receptor signaling pathway;GO:0007215//glutamate receptor signaling pathway;GO:0008150//biological_process;GO:0009987//cellular process;GO:0015672//monovalent inorga…
Trypoxylus_dichotomus_00002781	8.352	3.598	20.827	11.215	531	219.5	1630.17	869.333	ecd	Protein ecdysoneless (Drosophila melanogaster)	-	-	-	-	GO:0005575//cellular_component;GO:0005622//intracellular;GO:0005623//cell;GO:0005634//nucleus;GO:0005737//cytoplasm;GO:0043226//organelle;GO:0043227//membrane-bounded organelle;GO:0043229//intracellular organelle;GO:0043231//intracellular membrane-bounded organelle;GO:0044424//intracellular part;GO:0044464//cell part	GO:0003674//molecular_function;GO:0003712//transcription cofactor activity;GO:0003713//transcription coactivator activity;GO:0005488//binding;GO:0043021//ribonucleoprotein complex binding;GO:0044877//macromolecular complex binding;GO:0070990//snRNP binding	GO:0000003//reproduction;GO:0000375//RNA splicing, via transesterification reactions;GO:0000377//RNA splicing, via transesterification reactions with bulged adenosine as nucleophile;GO:0000398//mRNA splicing, via spliceosome;GO:0001654//eye development;GO:0001655//urogenital system development;GO:0001700//embryonic development via the syncytial blastoderm;GO:0001745//compound eye morphogenesis;GO…
Trypoxylus_dichotomus_00002897	0.147	0.05	0.252	0.432	3	1	6.333	10	Lgals7	Galectin-7 (Rattus norvegicus)	-	-	-	-	GO:0005575//cellular_component;GO:0005576//extracellular region;GO:0005615//extracellular space;GO:0005622//intracellular;GO:0005623//cell;GO:0005737//cytoplasm;GO:0005829//cytosol;GO:0044421//extracellular region part;GO:0044424//intracellular part;GO:0044444//cytoplasmic part;GO:0044464//cell part	GO:0003674//molecular_function;GO:0005102//receptor binding;GO:0005178//integrin binding;GO:0005488//binding;GO:0005515//protein binding;GO:0016936//galactoside binding;GO:0030246//carbohydrate binding;GO:0044877//macromolecular complex binding;GO:0050839//cell adhesion molecule binding;GO:0097367//carbohydrate derivative binding	GO:0001667//ameboidal-type cell migration;GO:0001775//cell activation;GO:0001944//vasculature development;GO:0001945//lymph vessel development;GO:0002252//immune effector process;GO:0002263//cell activation involved in immune response;GO:0002285//lymphocyte activation involved in immune response;GO:0002312//B cell activation involved in immune response;GO:0002313//mature B cell differentiation in…
Trypoxylus_dichotomus_00002906	0.563	0.137	0.25	0.08	8.833	2	4.833	1.5	AMK59_4512	Galectin (Fragment) (Oryctes borbonicus)	-	-	-	-	GO:0005575//cellular_component;GO:0005576//extracellular region;GO:0005615//extracellular space;GO:0005622//intracellular;GO:0005623//cell;GO:0005737//cytoplasm;GO:0005829//cytosol;GO:0044421//extracellular region part;GO:0044424//intracellular part;GO:0044444//cytoplasmic part;GO:0044464//cell part	GO:0003674//molecular_function;GO:0005102//receptor binding;GO:0005178//integrin binding;GO:0005488//binding;GO:0005515//protein binding;GO:0016936//galactoside binding;GO:0030246//carbohydrate binding;GO:0044877//macromolecular complex binding;GO:0050839//cell adhesion molecule binding;GO:0097367//carbohydrate derivative binding	GO:0001667//ameboidal-type cell migration;GO:0001775//cell activation;GO:0001944//vasculature development;GO:0001945//lymph vessel development;GO:0002252//immune effector process;GO:0002263//cell activation involved in immune response;GO:0002285//lymphocyte activation involved in immune response;GO:0002312//B cell activation involved in immune response;GO:0002313//mature B cell differentiation in…
Trypoxylus_dichotomus_00002910	0.373	0.617	0.075	0.973	6.833	11.333	1.833	22.167	LGALS12	Galectin-12 (Homo sapiens)	-	-	-	-	GO:0005575//cellular_component;GO:0005576//extracellular region;GO:0005615//extracellular space;GO:0005622//intracellular;GO:0005623//cell;GO:0005737//cytoplasm;GO:0005829//cytosol;GO:0044421//extracellular region part;GO:0044424//intracellular part;GO:0044444//cytoplasmic part;GO:0044464//cell part	GO:0003674//molecular_function;GO:0005102//receptor binding;GO:0005178//integrin binding;GO:0005488//binding;GO:0005515//protein binding;GO:0016936//galactoside binding;GO:0030246//carbohydrate binding;GO:0044877//macromolecular complex binding;GO:0050839//cell adhesion molecule binding;GO:0097367//carbohydrate derivative binding	GO:0001667//ameboidal-type cell migration;GO:0001775//cell activation;GO:0001944//vasculature development;GO:0001945//lymph vessel development;GO:0002252//immune effector process;GO:0002263//cell activation involved in immune response;GO:0002285//lymphocyte activation involved in immune response;GO:0002312//B cell activation involved in immune response;GO:0002313//mature B cell differentiation in…
Trypoxylus_dichotomus_00002913	2103.89	3.593	15.59	0.062	84882.8	143.833	678.167	2.833	CPB	Carboxypeptidase B (Helicoverpa zea)	Organismal Systems;Organismal Systems	Digestive system;Digestive system	ko04972//Pancreatic secretion;ko04974//Protein digestion and absorption	K01291;K01291	-	-	-
Trypoxylus_dichotomus_00002914	849.385	1.945	2.198	0.007	61079.7	138.667	172.833	0.667	CPB	Carboxypeptidase B (Helicoverpa zea)	Organismal Systems;Organismal Systems	Digestive system;Digestive system	ko04972//Pancreatic secretion;ko04974//Protein digestion and absorption	K01291;K01291	GO:0005575//cellular_component;GO:0005576//extracellular region;GO:0005615//extracellular space;GO:0005622//intracellular;GO:0005623//cell;GO:0005737//cytoplasm;GO:0012505//endomembrane system;GO:0030133//transport vesicle;GO:0030141//secretory granule;GO:0031410//cytoplasmic vesicle;GO:0031982//vesicle;GO:0043226//organelle;GO:0043227//membrane-bounded organelle;GO:0043229//intracellular organel…	GO:0003674//molecular_function;GO:0003824//catalytic activity;GO:0004180//carboxypeptidase activity;GO:0004181//metallocarboxypeptidase activity;GO:0005488//binding;GO:0008233//peptidase activity;GO:0008235//metalloexopeptidase activity;GO:0008237//metallopeptidase activity;GO:0008238//exopeptidase activity;GO:0008270//zinc ion binding;GO:0016787//hydrolase activity;GO:0043167//ion binding;GO:004…	GO:0001678//cellular glucose homeostasis;GO:0001889//liver development;GO:0001990//regulation of systemic arterial blood pressure by hormone;GO:0001991//regulation of systemic arterial blood pressure by circulatory renin-angiotensin;GO:0002002//regulation of angiotensin levels in blood;GO:0002003//angiotensin maturation;GO:0002673//regulation of acute inflammatory response;GO:0002682//regulation …
Trypoxylus_dichotomus_00002915	458.253	1.32	15.745	0.018	17190	49.167	640	0.833	CPB	Carboxypeptidase B (Helicoverpa zea)	Organismal Systems;Organismal Systems	Digestive system;Digestive system	ko04972//Pancreatic secretion;ko04974//Protein digestion and absorption	K01291;K01291	-	-	-
Trypoxylus_dichotomus_00002916	354.38	0.99	185.123	0.213	14079.5	39.333	8600.17	9.833	CPB	Carboxypeptidase B (Helicoverpa zea)	Organismal Systems;Organismal Systems	Digestive system;Digestive system	ko04972//Pancreatic secretion;ko04974//Protein digestion and absorption	K01291;K01291	-	-	-
Trypoxylus_dichotomus_00002917	196.627	0.107	0.4	0.003	6405.33	8.167	28.5	0.333	CPB	Carboxypeptidase B (Helicoverpa zea)	Organismal Systems;Organismal Systems	Digestive system;Digestive system	ko04972//Pancreatic secretion;ko04974//Protein digestion and absorption	K01291;K01291	GO:0005575//cellular_component;GO:0005576//extracellular region;GO:0005615//extracellular space;GO:0005622//intracellular;GO:0005623//cell;GO:0005737//cytoplasm;GO:0012505//endomembrane system;GO:0030133//transport vesicle;GO:0030141//secretory granule;GO:0031410//cytoplasmic vesicle;GO:0031982//vesicle;GO:0043226//organelle;GO:0043227//membrane-bounded organelle;GO:0043229//intracellular organel…	GO:0003674//molecular_function;GO:0003824//catalytic activity;GO:0004180//carboxypeptidase activity;GO:0004181//metallocarboxypeptidase activity;GO:0005488//binding;GO:0008233//peptidase activity;GO:0008235//metalloexopeptidase activity;GO:0008237//metallopeptidase activity;GO:0008238//exopeptidase activity;GO:0008270//zinc ion binding;GO:0016787//hydrolase activity;GO:0043167//ion binding;GO:004…	GO:0001678//cellular glucose homeostasis;GO:0001889//liver development;GO:0001990//regulation of systemic arterial blood pressure by hormone;GO:0001991//regulation of systemic arterial blood pressure by circulatory renin-angiotensin;GO:0002002//regulation of angiotensin levels in blood;GO:0002003//angiotensin maturation;GO:0002673//regulation of acute inflammatory response;GO:0002682//regulation …
Trypoxylus_dichotomus_00002918	0.265	0.005	0.117	0.153	9.333	0.167	5.333	6.333	-	-	Organismal Systems;Organismal Systems	Digestive system;Digestive system	ko04972//Pancreatic secretion;ko04974//Protein digestion and absorption	K01291;K01291	-	-	-
Trypoxylus_dichotomus_00002919	0.01	0	0.2	0	0.333	0	7.833	0	-	-	Organismal Systems;Organismal Systems	Digestive system;Digestive system	ko04972//Pancreatic secretion;ko04974//Protein digestion and absorption	K01291;K01291	-	-	-
Trypoxylus_dichotomus_00002920	26.022	0.033	60.017	0.073	979.333	1.167	2792.83	3.333	CPA2	Carboxypeptidase A2 (Homo sapiens)	Organismal Systems;Organismal Systems	Digestive system;Digestive system	ko04972//Pancreatic secretion;ko04974//Protein digestion and absorption	K01291;K01291	-	-	-
Trypoxylus_dichotomus_00002955	86.158	8.325	80.187	6.928	3671.17	333.5	4075.33	359.667	Slc7a9	b(0%2C+)-type amino acid transporter 1 (Mus musculus)	Organismal Systems	Digestive system	ko04974//Protein digestion and absorption	K13868	-	-	-
Trypoxylus_dichotomus_00003059	1.462	2.403	9.435	10.1	645.5	1039.67	5145.67	5560.33	RyR	Ryanodine receptor (Drosophila melanogaster)	Environmental Information Processing;Organismal Systems;Environmental Information Processing;Organismal Systems;Organismal Systems;Environmental Information Processing;Organismal Systems;Organismal Systems;Organismal Systems	Signal transduction;Digestive system;Signal transduction;Endocrine system;Circulatory system;Signal transduction;Environmental adaptation;Endocrine system;Circulatory system	ko04024//cAMP signaling pathway;ko04972//Pancreatic secretion;ko04020//Calcium signaling pathway;ko04921//Oxytocin signaling pathway;ko04261//Adrenergic signaling in cardiomyocytes;ko04371//Apelin signaling pathway;ko04713//Circadian entrainment;ko04911//Insulin secretion;ko04260//Cardiac muscle contraction	K04962;K04962;K04962;K04962;K04962;K04962;K04962;K04962;K04962	GO:0005575//cellular_component;GO:0005623//cell;GO:0005886//plasma membrane;GO:0016020//membrane;GO:0016021//integral component of membrane;GO:0031224//intrinsic component of membrane;GO:0044425//membrane part;GO:0044464//cell part;GO:0071944//cell periphery	GO:0003674//molecular_function;GO:0005215//transporter activity;GO:0005216//ion channel activity;GO:0005217//intracellular ligand-gated ion channel activity;GO:0005219//ryanodine-sensitive calcium-release channel activity;GO:0005261//cation channel activity;GO:0005262//calcium channel activity;GO:0005488//binding;GO:0005509//calcium ion binding;GO:0008324//cation transmembrane transporter activit…	GO:0002682//regulation of immune system process;GO:0003008//system process;GO:0003012//muscle system process;GO:0003013//circulatory system process;GO:0003015//heart process;GO:0006810//transport;GO:0006811//ion transport;GO:0006812//cation transport;GO:0006816//calcium ion transport;GO:0006873//cellular ion homeostasis;GO:0006874//cellular calcium ion homeostasis;GO:0006875//cellular metal ion h…
Trypoxylus_dichotomus_00003124	159.975	0.137	155.577	0.182	3739.67	3.333	4129	5.667	-	-	Organismal Systems;Environmental Information Processing;Organismal Systems	Digestive system;Signaling molecules and interaction;Digestive system	ko04972//Pancreatic secretion;ko04080//Neuroactive ligand-receptor interaction;ko04974//Protein digestion and absorption	K01312;K01312;K01312	-	-	-
Trypoxylus_dichotomus_00003149	0.848	3.422	1.205	2.835	36.667	143.167	61.5	146.833	Glut1	Glucose transporter type 1 (Drosophila melanogaster)	Organismal Systems;Organismal Systems;Organismal Systems;Environmental Information Processing;Organismal Systems;Organismal Systems	Digestive system;Endocrine system;Endocrine system;Signal transduction;Endocrine system;Endocrine system	ko04976//Bile secretion;ko04919//Thyroid hormone signaling pathway;ko04922//Glucagon signaling pathway;ko04066//HIF-1 signaling pathway;ko04911//Insulin secretion;ko04920//Adipocytokine signaling pathway	K07299;K07299;K07299;K07299;K07299;K07299	-	-	GO:0002791//regulation of peptide secretion;GO:0002793//positive regulation of peptide secretion;GO:0007275//multicellular organism development;GO:0007591//molting cycle, chitin-based cuticle;GO:0007593//chitin-based cuticle sclerotization;GO:0008150//biological_process;GO:0010646//regulation of cell communication;GO:0010647//positive regulation of cell communication;GO:0010817//regulation of hor…
Trypoxylus_dichotomus_00003167	0.102	0.54	0.067	0.087	15.167	77.833	12.333	15.833	YQE_07799	Uncharacterized protein (Fragment) (Dendroctonus ponderosae)	Environmental Information Processing;Organismal Systems;Cellular Processes;Organismal Systems;Environmental Information Processing	Signal transduction;Digestive system;Cellular community - eukaryotes;Endocrine system;Signaling molecules and interaction	ko04151//PI3K-Akt signaling pathway;ko04974//Protein digestion and absorption;ko04510//Focal adhesion;ko04926//Relaxin signaling pathway;ko04512//ECM-receptor interaction	K06237;K06237;K06237;K06237;K06237	GO:0005575//cellular_component;GO:0005576//extracellular region;GO:0031012//extracellular matrix;GO:0044421//extracellular region part	GO:0003674//molecular_function;GO:0005198//structural molecule activity;GO:0005201//extracellular matrix structural constituent	GO:0007275//multicellular organism development;GO:0007591//molting cycle, chitin-based cuticle;GO:0007593//chitin-based cuticle sclerotization;GO:0008150//biological_process;GO:0021700//developmental maturation;GO:0022404//molting cycle process;GO:0032501//multicellular organismal process;GO:0032502//developmental process;GO:0042303//molting cycle;GO:0042335//cuticle development;GO:0043473//pigme…
Trypoxylus_dichotomus_00003195	0.51	15.98	2.532	59.843	204	6454.17	1190	29995.3	Lrp2	Low-density lipoprotein receptor-related protein 2 (Mus musculus)	Organismal Systems;Organismal Systems;Environmental Information Processing	Endocrine system;Digestive system;Signal transduction	ko04918//Thyroid hormone synthesis;ko04979//Cholesterol metabolism;ko04340//Hedgehog signaling pathway	K06233;K06233;K06233	GO:0005575//cellular_component;GO:0005623//cell;GO:0005886//plasma membrane;GO:0016020//membrane;GO:0016324//apical plasma membrane;GO:0044425//membrane part;GO:0044459//plasma membrane part;GO:0044464//cell part;GO:0045177//apical part of cell;GO:0071944//cell periphery;GO:0098590//plasma membrane region	-	GO:0007275//multicellular organism development;GO:0007564//regulation of chitin-based cuticle tanning;GO:0008150//biological_process;GO:0030100//regulation of endocytosis;GO:0032501//multicellular organismal process;GO:0032502//developmental process;GO:0032879//regulation of localization;GO:0040003//chitin-based cuticle development;GO:0042335//cuticle development;GO:0048070//regulation of develop…
Trypoxylus_dichotomus_00003221	12.943	138.465	13.242	65.463	609.167	6275.33	740.833	3655.17	EH1	Juvenile hormone epoxide hydrolase 1 (Ctenocephalides felis)	Organismal Systems;Metabolism	Digestive system;Xenobiotics biodegradation and metabolism	ko04976//Bile secretion;ko00980//Metabolism of xenobiotics by cytochrome P450	K01253;K01253	-	GO:0003674//molecular_function;GO:0003824//catalytic activity;GO:0004301//epoxide hydrolase activity;GO:0008096//juvenile hormone epoxide hydrolase activity;GO:0016787//hydrolase activity;GO:0016801//hydrolase activity, acting on ether bonds;GO:0016803//ether hydrolase activity	GO:0006629//lipid metabolic process;GO:0006714//sesquiterpenoid metabolic process;GO:0006716//juvenile hormone metabolic process;GO:0006719//juvenile hormone catabolic process;GO:0006720//isoprenoid metabolic process;GO:0006721//terpenoid metabolic process;GO:0008150//biological_process;GO:0008152//metabolic process;GO:0008300//isoprenoid catabolic process;GO:0009056//catabolic process;GO:0009987…
Trypoxylus_dichotomus_00003222	250.588	140.107	156.723	82.32	11850	6279	8964.83	4440.5	EH1	Juvenile hormone epoxide hydrolase 1 (Ctenocephalides felis)	Organismal Systems;Metabolism	Digestive system;Xenobiotics biodegradation and metabolism	ko04976//Bile secretion;ko00980//Metabolism of xenobiotics by cytochrome P450	K01253;K01253	-	GO:0003674//molecular_function;GO:0003824//catalytic activity;GO:0004301//epoxide hydrolase activity;GO:0008096//juvenile hormone epoxide hydrolase activity;GO:0016787//hydrolase activity;GO:0016801//hydrolase activity, acting on ether bonds;GO:0016803//ether hydrolase activity	GO:0006629//lipid metabolic process;GO:0006714//sesquiterpenoid metabolic process;GO:0006716//juvenile hormone metabolic process;GO:0006719//juvenile hormone catabolic process;GO:0006720//isoprenoid metabolic process;GO:0006721//terpenoid metabolic process;GO:0008150//biological_process;GO:0008152//metabolic process;GO:0008300//isoprenoid catabolic process;GO:0009056//catabolic process;GO:0009987…
Trypoxylus_dichotomus_00003223	89.927	127.298	90.148	87.08	7599	10369.3	9185.67	8699.83	EH1	Juvenile hormone epoxide hydrolase 1 (Ctenocephalides felis)	Organismal Systems;Metabolism	Digestive system;Xenobiotics biodegradation and metabolism	ko04976//Bile secretion;ko00980//Metabolism of xenobiotics by cytochrome P450	K01253;K01253	-	GO:0003674//molecular_function;GO:0003824//catalytic activity;GO:0004301//epoxide hydrolase activity;GO:0008096//juvenile hormone epoxide hydrolase activity;GO:0016787//hydrolase activity;GO:0016801//hydrolase activity, acting on ether bonds;GO:0016803//ether hydrolase activity	GO:0006629//lipid metabolic process;GO:0006714//sesquiterpenoid metabolic process;GO:0006716//juvenile hormone metabolic process;GO:0006719//juvenile hormone catabolic process;GO:0006720//isoprenoid metabolic process;GO:0006721//terpenoid metabolic process;GO:0008150//biological_process;GO:0008152//metabolic process;GO:0008300//isoprenoid catabolic process;GO:0009056//catabolic process;GO:0009987…
Trypoxylus_dichotomus_00003224	73.477	24.242	16.765	24.095	4156.83	1303.83	1165.5	1592.5	EH2	Juvenile hormone epoxide hydrolase 2 (Ctenocephalides felis)	Organismal Systems;Metabolism	Digestive system;Xenobiotics biodegradation and metabolism	ko04976//Bile secretion;ko00980//Metabolism of xenobiotics by cytochrome P450	K01253;K01253	-	GO:0003674//molecular_function;GO:0003824//catalytic activity;GO:0004301//epoxide hydrolase activity;GO:0008096//juvenile hormone epoxide hydrolase activity;GO:0016787//hydrolase activity;GO:0016801//hydrolase activity, acting on ether bonds;GO:0016803//ether hydrolase activity	GO:0006629//lipid metabolic process;GO:0006714//sesquiterpenoid metabolic process;GO:0006716//juvenile hormone metabolic process;GO:0006719//juvenile hormone catabolic process;GO:0006720//isoprenoid metabolic process;GO:0006721//terpenoid metabolic process;GO:0008150//biological_process;GO:0008152//metabolic process;GO:0008300//isoprenoid catabolic process;GO:0009056//catabolic process;GO:0009987…
Trypoxylus_dichotomus_00003225	143.035	137.465	122.642	94.15	6051.5	5564.67	6314.33	4752	EH1	Juvenile hormone epoxide hydrolase 1 (Ctenocephalides felis)	Organismal Systems;Metabolism	Digestive system;Xenobiotics biodegradation and metabolism	ko04976//Bile secretion;ko00980//Metabolism of xenobiotics by cytochrome P450	K01253;K01253	-	GO:0003674//molecular_function;GO:0003824//catalytic activity;GO:0004301//epoxide hydrolase activity;GO:0008096//juvenile hormone epoxide hydrolase activity;GO:0016787//hydrolase activity;GO:0016801//hydrolase activity, acting on ether bonds;GO:0016803//ether hydrolase activity	GO:0006629//lipid metabolic process;GO:0006714//sesquiterpenoid metabolic process;GO:0006716//juvenile hormone metabolic process;GO:0006719//juvenile hormone catabolic process;GO:0006720//isoprenoid metabolic process;GO:0006721//terpenoid metabolic process;GO:0008150//biological_process;GO:0008152//metabolic process;GO:0008300//isoprenoid catabolic process;GO:0009056//catabolic process;GO:0009987…
Trypoxylus_dichotomus_00003226	18.747	0.48	17.72	0.027	753.333	19	841.833	1.167	EH1	Juvenile hormone epoxide hydrolase 1 (Ctenocephalides felis)	Organismal Systems;Metabolism	Digestive system;Xenobiotics biodegradation and metabolism	ko04976//Bile secretion;ko00980//Metabolism of xenobiotics by cytochrome P450	K01253;K01253	-	GO:0003674//molecular_function;GO:0003824//catalytic activity;GO:0004301//epoxide hydrolase activity;GO:0008096//juvenile hormone epoxide hydrolase activity;GO:0016787//hydrolase activity;GO:0016801//hydrolase activity, acting on ether bonds;GO:0016803//ether hydrolase activity	GO:0006629//lipid metabolic process;GO:0006714//sesquiterpenoid metabolic process;GO:0006716//juvenile hormone metabolic process;GO:0006719//juvenile hormone catabolic process;GO:0006720//isoprenoid metabolic process;GO:0006721//terpenoid metabolic process;GO:0008150//biological_process;GO:0008152//metabolic process;GO:0008300//isoprenoid catabolic process;GO:0009056//catabolic process;GO:0009987…
Trypoxylus_dichotomus_00003235	1.607	0.02	0.25	0.078	97	1.167	19.333	5.667	slc15a2	Solute carrier family 15 member 2 (Danio rerio)	Organismal Systems	Digestive system	ko04974//Protein digestion and absorption	K14206	-	-	-
Trypoxylus_dichotomus_00003236	674.687	8.487	736.442	15.512	50694.3	615.667	66737.2	1336.83	yin	Peptide transporter family 1 (Drosophila melanogaster)	Organismal Systems	Digestive system	ko04974//Protein digestion and absorption	K14206	-	-	-
Trypoxylus_dichotomus_00003252	8.952	17.02	15.198	15.28	1281.83	2220.67	2650	2552.5	LanB2	Laminin subunit gamma-1 (Drosophila melanogaster)	Environmental Information Processing;Cellular Processes;Environmental Information Processing	Signal transduction;Cellular community - eukaryotes;Signaling molecules and interaction	ko04151//PI3K-Akt signaling pathway;ko04510//Focal adhesion;ko04512//ECM-receptor interaction	K05635;K05635;K05635	GO:0005575//cellular_component;GO:0005575//cellular_component;GO:0005576//extracellular region;GO:0005576//extracellular region;GO:0005604//basement membrane;GO:0005604//basement membrane;GO:0005605//basal lamina;GO:0005605//basal lamina;GO:0031012//extracellular matrix;GO:0031012//extracellular matrix;GO:0044420//extracellular matrix component;GO:0044420//extracellular matrix component;GO:004442…	-	GO:0000902//cell morphogenesis;GO:0000902//cell morphogenesis;GO:0000904//cell morphogenesis involved in differentiation;GO:0000904//cell morphogenesis involved in differentiation;GO:0007155//cell adhesion;GO:0007155//cell adhesion;GO:0007275//multicellular organism development;GO:0007275//multicellular organism development;GO:0007431//salivary gland development;GO:0007431//salivary gland develop…
Trypoxylus_dichotomus_00003265	33.1	78.748	24.172	18.308	1346.67	3034.17	1132.17	871.5	EH1	Juvenile hormone epoxide hydrolase 1 (Ctenocephalides felis)	Organismal Systems;Metabolism	Digestive system;Xenobiotics biodegradation and metabolism	ko04976//Bile secretion;ko00980//Metabolism of xenobiotics by cytochrome P450	K01253;K01253	-	GO:0003674//molecular_function;GO:0003824//catalytic activity;GO:0004301//epoxide hydrolase activity;GO:0008096//juvenile hormone epoxide hydrolase activity;GO:0016787//hydrolase activity;GO:0016801//hydrolase activity, acting on ether bonds;GO:0016803//ether hydrolase activity	GO:0006629//lipid metabolic process;GO:0006714//sesquiterpenoid metabolic process;GO:0006716//juvenile hormone metabolic process;GO:0006719//juvenile hormone catabolic process;GO:0006720//isoprenoid metabolic process;GO:0006721//terpenoid metabolic process;GO:0008150//biological_process;GO:0008152//metabolic process;GO:0008300//isoprenoid catabolic process;GO:0009056//catabolic process;GO:0009987…
Trypoxylus_dichotomus_00003478	8.437	0.012	21.007	0.008	493.5	0.667	1485.67	0.5	-	-	-	-	-	-	GO:0005575//cellular_component;GO:0005622//intracellular;GO:0005623//cell;GO:0005634//nucleus;GO:0043226//organelle;GO:0043227//membrane-bounded organelle;GO:0043229//intracellular organelle;GO:0043231//intracellular membrane-bounded organelle;GO:0044424//intracellular part;GO:0044464//cell part	GO:0000976//transcription regulatory region sequence-specific DNA binding;GO:0000977//RNA polymerase II regulatory region sequence-specific DNA binding;GO:0000981//RNA polymerase II transcription factor activity, sequence-specific DNA binding;GO:0000982//transcription factor activity, RNA polymerase II core promoter proximal region sequence-specific binding;GO:0001012//RNA polymerase II regulator…	GO:0000122//negative regulation of transcription from RNA polymerase II promoter;GO:0001654//eye development;GO:0001655//urogenital system development;GO:0001667//ameboidal-type cell migration;GO:0001703//gastrulation with mouth forming first;GO:0001704//formation of primary germ layer;GO:0001707//mesoderm formation;GO:0001708//cell fate specification;GO:0001709//cell fate determination;GO:000171…
Trypoxylus_dichotomus_00003479	20.465	10.588	32.902	20.04	1226	613.333	2389.67	1438.83	DGAT1	Diacylglycerol O-acyltransferase 1 (Chlorocebus aethiops)	Metabolism;Metabolism;Metabolism;Organismal Systems	Global and overview maps;Lipid metabolism;Metabolism of cofactors and vitamins;Digestive system	ko01100//Metabolic pathways;ko00561//Glycerolipid metabolism;ko00830//Retinol metabolism;ko04975//Fat digestion and absorption	K11155;K11155;K11155;K11155	-	GO:0003674//molecular_function;GO:0003824//catalytic activity;GO:0004144//diacylglycerol O-acyltransferase activity;GO:0008374//O-acyltransferase activity;GO:0016411//acylglycerol O-acyltransferase activity;GO:0016740//transferase activity;GO:0016746//transferase activity, transferring acyl groups;GO:0016747//transferase activity, transferring acyl groups other than amino-acyl groups	GO:0008150//biological_process;GO:0010883//regulation of lipid storage;GO:0010888//negative regulation of lipid storage;GO:0010941//regulation of cell death;GO:0032879//regulation of localization;GO:0042981//regulation of apoptotic process;GO:0043067//regulation of programmed cell death;GO:0043900//regulation of multi-organism process;GO:0045477//regulation of nurse cell apoptotic process;GO:0045…
Trypoxylus_dichotomus_00003498	82.757	0.365	58.447	0.228	5463.17	24	4597.17	18.167	Pkg21D	cGMP-dependent protein kinase%2C isozyme 1 (Drosophila melanogaster)	Organismal Systems;Environmental Information Processing;Organismal Systems;Organismal Systems;Organismal Systems;Cellular Processes;Organismal Systems;Organismal Systems;Organismal Systems;Organismal Systems	Environmental adaptation;Signal transduction;Circulatory system;Immune system;Digestive system;Cellular community - eukaryotes;Environmental adaptation;Nervous system;Endocrine system;Sensory system	ko04714//Thermogenesis;ko04022//cGMP - PKG signaling pathway;ko04270//Vascular smooth muscle contraction;ko04611//Platelet activation;ko04970//Salivary secretion;ko04540//Gap junction;ko04713//Circadian entrainment;ko04730//Long-term depression;ko04923//Regulation of lipolysis in adipocyte;ko04740//Olfactory transduction	K07376;K07376;K07376;K07376;K07376;K07376;K07376;K07376;K07376;K07376	GO:0005575//cellular_component;GO:0005622//intracellular;GO:0005623//cell;GO:0005737//cytoplasm;GO:0005886//plasma membrane;GO:0016020//membrane;GO:0044424//intracellular part;GO:0044464//cell part;GO:0071944//cell periphery	GO:0003674//molecular_function;GO:0003824//catalytic activity;GO:0004672//protein kinase activity;GO:0004674//protein serine/threonine kinase activity;GO:0004690//cyclic nucleotide-dependent protein kinase activity;GO:0004692//cGMP-dependent protein kinase activity;GO:0016301//kinase activity;GO:0016740//transferase activity;GO:0016772//transferase activity, transferring phosphorus-containing gro…	GO:0006464//cellular protein modification process;GO:0006468//protein phosphorylation;GO:0006793//phosphorus metabolic process;GO:0006796//phosphate-containing compound metabolic process;GO:0006807//nitrogen compound metabolic process;GO:0008150//biological_process;GO:0008152//metabolic process;GO:0009987//cellular process;GO:0016310//phosphorylation;GO:0019538//protein metabolic process;GO:00362…
Trypoxylus_dichotomus_00003501	47.122	17.875	80.227	19.427	3098.83	1135.83	6287.67	1510.17	Atg9a	Autophagy-related protein 9A (Rattus norvegicus)	Cellular Processes;Cellular Processes;Cellular Processes	Transport and catabolism;Transport and catabolism;Transport and catabolism	ko04140//Autophagy - animal;ko04137//Mitophagy - animal;ko04136//Autophagy - other eukaryotes	K17907;K17907;K17907	GO:0000407//pre-autophagosomal structure;GO:0005575//cellular_component;GO:0005622//intracellular;GO:0005623//cell;GO:0005737//cytoplasm;GO:0005773//vacuole;GO:0005776//autophagosome;GO:0016020//membrane;GO:0016021//integral component of membrane;GO:0030054//cell junction;GO:0031224//intrinsic component of membrane;GO:0043226//organelle;GO:0043227//membrane-bounded organelle;GO:0043229//intracell…	-	GO:0000045//autophagosome assembly;GO:0000272//polysaccharide catabolic process;GO:0000422//mitophagy;GO:0001894//tissue homeostasis;GO:0001932//regulation of protein phosphorylation;GO:0001934//positive regulation of protein phosphorylation;GO:0002165//instar larval or pupal development;GO:0003008//system process;GO:0005975//carbohydrate metabolic process;GO:0005976//polysaccharide metabolic pro…
Trypoxylus_dichotomus_00003518	12.405	18.05	17.867	31.882	1255.5	1772.33	2188.67	3897.83	ADCY5	Adenylate cyclase type 5 (Canis lupus familiaris)	Organismal Systems;Metabolism;Environmental Information Processing;Organismal Systems;Environmental Information Processing;Environmental Information Processing;Organismal Systems;Organismal Systems;Organismal Systems;Organismal Systems;Organismal Systems;Organismal Systems;Organismal Systems;Organismal Systems;Organismal Systems;Organismal Systems;Cellular Processes;Environmental Information Proc…	Environmental adaptation;Nucleotide metabolism;Signal transduction;Digestive system;Signal transduction;Signal transduction;Digestive system;Nervous system;Nervous system;Circulatory system;Immune system;Endocrine system;Endocrine system;Immune system;Aging;Circulatory system;Cell growth and death;Signal transduction;Endocrine system;Signal transduction;Nervous system;Endocrine system;Digestive s…	ko04714//Thermogenesis;ko00230//Purine metabolism;ko04024//cAMP signaling pathway;ko04972//Pancreatic secretion;ko04015//Rap1 signaling pathway;ko04022//cGMP - PKG signaling pathway;ko04976//Bile secretion;ko04723//Retrograde endocannabinoid signaling;ko04728//Dopaminergic synapse;ko04270//Vascular smooth muscle contraction;ko04611//Platelet activation;ko04915//Estrogen signaling pathway;ko04921/…	K08045;K08045;K08045;K08045;K08045;K08045;K08045;K08045;K08045;K08045;K08045;K08045;K08045;K08045;K08045;K08045;K08045;K08045;K08045;K08045;K08045;K08045;K08045;K08045;K08045;K08045;K08045;K08045;K08045;K08045;K08045;K08045;K08045;K08045;K08045;K08045;K08045;K08045;K08045;K08045;K08045	GO:0005575//cellular_component;GO:0005622//intracellular;GO:0005623//cell;GO:0005737//cytoplasm;GO:0005829//cytosol;GO:0005886//plasma membrane;GO:0008074//guanylate cyclase complex, soluble;GO:0016020//membrane;GO:0032991//macromolecular complex;GO:0044424//intracellular part;GO:0044444//cytoplasmic part;GO:0044445//cytosolic part;GO:0044464//cell part;GO:0071944//cell periphery	GO:0003674//molecular_function;GO:0003824//catalytic activity;GO:0004016//adenylate cyclase activity;GO:0004383//guanylate cyclase activity;GO:0009975//cyclase activity;GO:0016829//lyase activity;GO:0016849//phosphorus-oxygen lyase activity	GO:0006139//nucleobase-containing compound metabolic process;GO:0006163//purine nucleotide metabolic process;GO:0006164//purine nucleotide biosynthetic process;GO:0006182//cGMP biosynthetic process;GO:0006725//cellular aromatic compound metabolic process;GO:0006753//nucleoside phosphate metabolic process;GO:0006793//phosphorus metabolic process;GO:0006796//phosphate-containing compound metabolic …
Trypoxylus_dichotomus_00003586	57.63	5.385	133.328	5.507	4111.67	374	11406.3	466.667	mys	Integrin beta-PS (Drosophila melanogaster)	Environmental Information Processing;Cellular Processes;Environmental Information Processing;Cellular Processes;Cellular Processes;Organismal Systems;Cellular Processes;Organismal Systems;Environmental Information Processing;Organismal Systems;Environmental Information Processing	Signal transduction;Cellular community - eukaryotes;Signal transduction;Cell motility;Cellular community - eukaryotes;Development;Transport and catabolism;Immune system;Signaling molecules and interaction;Immune system;Signaling molecules and interaction	ko04151//PI3K-Akt signaling pathway;ko04510//Focal adhesion;ko04015//Rap1 signaling pathway;ko04810//Regulation of actin cytoskeleton;ko04530//Tight junction;ko04360//Axon guidance;ko04145//Phagosome;ko04611//Platelet activation;ko04512//ECM-receptor interaction;ko04670//Leukocyte transendothelial migration;ko04514//Cell adhesion molecules (CAMs)	K05719;K05719;K05719;K05719;K05719;K05719;K05719;K05719;K05719;K05719;K05719	GO:0005575//cellular_component;GO:0005622//intracellular;GO:0005623//cell;GO:0005737//cytoplasm;GO:0005886//plasma membrane;GO:0005887//integral component of plasma membrane;GO:0005912//adherens junction;GO:0005924//cell-substrate adherens junction;GO:0005925//focal adhesion;GO:0005927//muscle tendon junction;GO:0008305//integrin complex;GO:0009925//basal plasma membrane;GO:0016020//membrane;GO:0…	GO:0003674//molecular_function;GO:0005488//binding;GO:0005515//protein binding;GO:0046982//protein heterodimerization activity;GO:0046983//protein dimerization activity	GO:0000003//reproduction;GO:0000902//cell morphogenesis;GO:0000904//cell morphogenesis involved in differentiation;GO:0001667//ameboidal-type cell migration;GO:0001700//embryonic development via the syncytial blastoderm;GO:0001703//gastrulation with mouth forming first;GO:0001894//tissue homeostasis;GO:0002009//morphogenesis of an epithelium;GO:0002011//morphogenesis of an epithelial sheet;GO:000…
Trypoxylus_dichotomus_00003593	153.877	0.43	103.85	0.373	10830.5	29.833	8898.17	30	-	-	Organismal Systems	Digestive system	ko04974//Protein digestion and absorption	K01278	-	GO:0003674//molecular_function;GO:0003824//catalytic activity;GO:0004177//aminopeptidase activity;GO:0008233//peptidase activity;GO:0008238//exopeptidase activity;GO:0008239//dipeptidyl-peptidase activity;GO:0016787//hydrolase activity;GO:0070011//peptidase activity, acting on L-amino acid peptides	GO:0006508//proteolysis;GO:0006807//nitrogen compound metabolic process;GO:0008150//biological_process;GO:0008152//metabolic process;GO:0019538//protein metabolic process;GO:0043170//macromolecule metabolic process;GO:0044238//primary metabolic process;GO:0071704//organic substance metabolic process;GO:1901564//organonitrogen compound metabolic process
Trypoxylus_dichotomus_00003605	4.713	22.423	15.063	46.067	272.667	1278.17	1056.67	3283.33	gbb	Protein 60A (Drosophila melanogaster)	Environmental Information Processing;Environmental Information Processing;Environmental Information Processing	Signal transduction;Signal transduction;Signaling molecules and interaction	ko04390//Hippo signaling pathway;ko04350//TGF-beta signaling pathway;ko04060//Cytokine-cytokine receptor interaction	K04663;K04663;K04663	GO:0005575//cellular_component;GO:0005576//extracellular region;GO:0005615//extracellular space;GO:0005622//intracellular;GO:0005623//cell;GO:0005737//cytoplasm;GO:0012505//endomembrane system;GO:0030141//secretory granule;GO:0030424//axon;GO:0031045//dense core granule;GO:0031410//cytoplasmic vesicle;GO:0031982//vesicle;GO:0033267//axon part;GO:0042995//cell projection;GO:0043005//neuron project…	GO:0003674//molecular_function;GO:0005102//receptor binding;GO:0005125//cytokine activity;GO:0005126//cytokine receptor binding;GO:0005160//transforming growth factor beta receptor binding;GO:0005488//binding;GO:0005515//protein binding;GO:0030545//receptor regulator activity;GO:0046982//protein heterodimerization activity;GO:0046983//protein dimerization activity;GO:0048018//receptor agonist act…	GO:0000003//reproduction;GO:0000578//embryonic axis specification;GO:0001505//regulation of neurotransmitter levels;GO:0001700//embryonic development via the syncytial blastoderm;GO:0001703//gastrulation with mouth forming first;GO:0001708//cell fate specification;GO:0001932//regulation of protein phosphorylation;GO:0001934//positive regulation of protein phosphorylation;GO:0002009//morphogenesis…
Trypoxylus_dichotomus_00003616	1.332	0.43	1.7	0.712	187.833	60.167	278.667	122.333	ABCC4	Multidrug resistance-associated protein 4 (Homo sapiens)	Environmental Information Processing;Organismal Systems;Environmental Information Processing	Signal transduction;Digestive system;Membrane transport	ko04024//cAMP signaling pathway;ko04976//Bile secretion;ko02010//ABC transporters	K05673;K05673;K05673	-	-	-
Trypoxylus_dichotomus_00003617	5.478	0.015	3.192	0.043	669	1.667	486.833	6.833	-	Probable multidrug resistance-associated protein lethal(2)03659 (Drosophila melanogaster)	Environmental Information Processing;Organismal Systems;Environmental Information Processing	Signal transduction;Digestive system;Membrane transport	ko04024//cAMP signaling pathway;ko04976//Bile secretion;ko02010//ABC transporters	K05673;K05673;K05673	-	-	-
Trypoxylus_dichotomus_00003619	15.445	0.058	23.672	0.105	1944.5	7	3631.5	15.167	-	Probable multidrug resistance-associated protein lethal(2)03659 (Drosophila melanogaster)	Environmental Information Processing;Organismal Systems;Environmental Information Processing	Signal transduction;Digestive system;Membrane transport	ko04024//cAMP signaling pathway;ko04976//Bile secretion;ko02010//ABC transporters	K05673;K05673;K05673	-	-	-
Trypoxylus_dichotomus_00003620	2.662	0.01	4.86	0.012	322.333	1.167	738.667	1.5	ABCC4	Multidrug resistance-associated protein 4 (Homo sapiens)	Environmental Information Processing;Organismal Systems;Environmental Information Processing	Signal transduction;Digestive system;Membrane transport	ko04024//cAMP signaling pathway;ko04976//Bile secretion;ko02010//ABC transporters	K05673;K05673;K05673	-	-	-
Trypoxylus_dichotomus_00003675	0.36	39.385	1.068	46.728	17	1869.17	58.833	2712.33	byn	T-related protein (Drosophila melanogaster)	-	-	-	-	GO:0005575//cellular_component;GO:0005622//intracellular;GO:0005623//cell;GO:0005634//nucleus;GO:0043226//organelle;GO:0043227//membrane-bounded organelle;GO:0043229//intracellular organelle;GO:0043231//intracellular membrane-bounded organelle;GO:0044424//intracellular part;GO:0044464//cell part	GO:0000981//RNA polymerase II transcription factor activity, sequence-specific DNA binding;GO:0003674//molecular_function;GO:0003676//nucleic acid binding;GO:0003677//DNA binding;GO:0003700//transcription factor activity, sequence-specific DNA binding;GO:0005488//binding;GO:0005515//protein binding;GO:0042802//identical protein binding;GO:0042803//protein homodimerization activity;GO:0046983//pro…	GO:0000003//reproduction;GO:0001655//urogenital system development;GO:0001667//ameboidal-type cell migration;GO:0001704//formation of primary germ layer;GO:0001707//mesoderm formation;GO:0001709//cell fate determination;GO:0002009//morphogenesis of an epithelium;GO:0006355//regulation of transcription, DNA-templated;GO:0006357//regulation of transcription from RNA polymerase II promoter;GO:000692…
Trypoxylus_dichotomus_00003726	2.317	0.13	11.707	1.288	276	15.167	1771.83	191.333	ABCC4	Multidrug resistance-associated protein 4 (Homo sapiens)	Environmental Information Processing;Organismal Systems;Environmental Information Processing	Signal transduction;Digestive system;Membrane transport	ko04024//cAMP signaling pathway;ko04976//Bile secretion;ko02010//ABC transporters	K05673;K05673;K05673	-	-	-
Trypoxylus_dichotomus_00003792	30.487	78.592	46.532	78.97	5040	12745.5	9477.83	15846.2	Col4a1	Collagen alpha-1(IV) chain (Mus musculus)	Environmental Information Processing;Organismal Systems;Cellular Processes;Organismal Systems;Environmental Information Processing	Signal transduction;Digestive system;Cellular community - eukaryotes;Endocrine system;Signaling molecules and interaction	ko04151//PI3K-Akt signaling pathway;ko04974//Protein digestion and absorption;ko04510//Focal adhesion;ko04926//Relaxin signaling pathway;ko04512//ECM-receptor interaction	K06237;K06237;K06237;K06237;K06237	GO:0005575//cellular_component;GO:0005576//extracellular region;GO:0005581//collagen trimer;GO:0005587//collagen type IV trimer;GO:0005604//basement membrane;GO:0031012//extracellular matrix;GO:0032991//macromolecular complex;GO:0044420//extracellular matrix component;GO:0044421//extracellular region part;GO:0098642//network-forming collagen trimer;GO:0098644//complex of collagen trimers;GO:00986…	GO:0003674//molecular_function;GO:0005198//structural molecule activity;GO:0005201//extracellular matrix structural constituent	GO:0001655//urogenital system development;GO:0002009//morphogenesis of an epithelium;GO:0007275//multicellular organism development;GO:0007442//hindgut morphogenesis;GO:0007443//Malpighian tubule morphogenesis;GO:0007517//muscle organ development;GO:0007519//skeletal muscle tissue development;GO:0008150//biological_process;GO:0009653//anatomical structure morphogenesis;GO:0009790//embryo developm…
Trypoxylus_dichotomus_00003793	28.152	85.56	38.573	85.887	4974.33	14867.5	8406	18468.7	let-2	Collagen alpha-2(IV) chain (Caenorhabditis elegans)	Environmental Information Processing;Organismal Systems;Cellular Processes;Organismal Systems;Environmental Information Processing	Signal transduction;Digestive system;Cellular community - eukaryotes;Endocrine system;Signaling molecules and interaction	ko04151//PI3K-Akt signaling pathway;ko04974//Protein digestion and absorption;ko04510//Focal adhesion;ko04926//Relaxin signaling pathway;ko04512//ECM-receptor interaction	K06237;K06237;K06237;K06237;K06237	GO:0005575//cellular_component;GO:0005576//extracellular region;GO:0005581//collagen trimer;GO:0005587//collagen type IV trimer;GO:0005604//basement membrane;GO:0031012//extracellular matrix;GO:0032991//macromolecular complex;GO:0044420//extracellular matrix component;GO:0044421//extracellular region part;GO:0098642//network-forming collagen trimer;GO:0098644//complex of collagen trimers;GO:00986…	-	GO:0000003//reproduction;GO:0001700//embryonic development via the syncytial blastoderm;GO:0001894//tissue homeostasis;GO:0002009//morphogenesis of an epithelium;GO:0003006//developmental process involved in reproduction;GO:0003008//system process;GO:0007275//multicellular organism development;GO:0007391//dorsal closure;GO:0007507//heart development;GO:0007586//digestion;GO:0008150//biological_pr…
Trypoxylus_dichotomus_00003812	7.21	0.388	19.52	1.117	995	53.167	3342.83	188.667	SLC19A3	Thiamine transporter 2 (Macaca fascicularis)	Organismal Systems	Digestive system	ko04977//Vitamin digestion and absorption	K14610	-	GO:0003674//molecular_function;GO:0005215//transporter activity;GO:0022857//transmembrane transporter activity	GO:0006810//transport;GO:0008150//biological_process;GO:0051179//localization;GO:0051234//establishment of localization;GO:0055085//transmembrane transport
Trypoxylus_dichotomus_00003814	24.072	2.592	35.35	5.873	885.333	89.667	1596.83	251	SLC19A3	Thiamine transporter 2 (Macaca fascicularis)	Organismal Systems	Digestive system	ko04977//Vitamin digestion and absorption	K14610	-	GO:0003674//molecular_function;GO:0005215//transporter activity;GO:0022857//transmembrane transporter activity	GO:0006810//transport;GO:0008150//biological_process;GO:0051179//localization;GO:0051234//establishment of localization;GO:0055085//transmembrane transport
Trypoxylus_dichotomus_00003833	0	115.44	0.007	61.303	0	2042.83	0.167	1351.5	D	SOX domain-containing protein dichaete (Drosophila melanogaster)	-	-	-	-	GO:0005575//cellular_component;GO:0005622//intracellular;GO:0005623//cell;GO:0005634//nucleus;GO:0005737//cytoplasm;GO:0043226//organelle;GO:0043227//membrane-bounded organelle;GO:0043229//intracellular organelle;GO:0043231//intracellular membrane-bounded organelle;GO:0044424//intracellular part;GO:0044464//cell part	GO:0000981//RNA polymerase II transcription factor activity, sequence-specific DNA binding;GO:0003674//molecular_function;GO:0003676//nucleic acid binding;GO:0003677//DNA binding;GO:0003700//transcription factor activity, sequence-specific DNA binding;GO:0003705//transcription factor activity, RNA polymerase II distal enhancer sequence-specific binding;GO:0003723//RNA binding;GO:0003729//mRNA bin…	GO:0000122//negative regulation of transcription from RNA polymerase II promoter;GO:0000902//cell morphogenesis;GO:0000904//cell morphogenesis involved in differentiation;GO:0002164//larval development;GO:0002165//instar larval or pupal development;GO:0002168//instar larval development;GO:0003002//regionalization;GO:0006355//regulation of transcription, DNA-templated;GO:0006357//regulation of tra…
Trypoxylus_dichotomus_00003861	4.472	6.128	18.462	13.825	340.833	452	1727.33	1272	fand	Pre-mRNA-splicing factor syf1 homolog (Drosophila melanogaster)	Genetic Information Processing	Transcription	ko03040//Spliceosome	K12867	GO:0000974//Prp19 complex;GO:0005575//cellular_component;GO:0005622//intracellular;GO:0005623//cell;GO:0005634//nucleus;GO:0005681//spliceosomal complex;GO:0032991//macromolecular complex;GO:0043226//organelle;GO:0043227//membrane-bounded organelle;GO:0043229//intracellular organelle;GO:0043231//intracellular membrane-bounded organelle;GO:0044422//organelle part;GO:0044424//intracellular part;GO:…	-	GO:0000349//generation of catalytic spliceosome for first transesterification step;GO:0000375//RNA splicing, via transesterification reactions;GO:0000377//RNA splicing, via transesterification reactions with bulged adenosine as nucleophile;GO:0000393//spliceosomal conformational changes to generate catalytic conformation;GO:0000398//mRNA splicing, via spliceosome;GO:0001655//urogenital system dev…
Trypoxylus_dichotomus_00003910	0.008	0.022	0.1	0.157	0.833	1.667	10.333	15.5	LAMA2	Laminin subunit alpha-2 (Homo sapiens)	Environmental Information Processing;Cellular Processes;Environmental Information Processing	Signal transduction;Cellular community - eukaryotes;Signaling molecules and interaction	ko04151//PI3K-Akt signaling pathway;ko04510//Focal adhesion;ko04512//ECM-receptor interaction	K05637;K05637;K05637	GO:0005575//cellular_component;GO:0005576//extracellular region;GO:0005604//basement membrane;GO:0031012//extracellular matrix;GO:0044421//extracellular region part	-	GO:0000003//reproduction;GO:0003006//developmental process involved in reproduction;GO:0007275//multicellular organism development;GO:0007498//mesoderm development;GO:0007502//digestive tract mesoderm development;GO:0007548//sex differentiation;GO:0008150//biological_process;GO:0008406//gonad development;GO:0009888//tissue development;GO:0022414//reproductive process;GO:0032501//multicellular org…
Trypoxylus_dichotomus_00003911	0.577	0.48	2.132	1.652	119	95	537	417.5	Lama2	Laminin subunit alpha-2 (Mus musculus)	Environmental Information Processing;Cellular Processes;Environmental Information Processing	Signal transduction;Cellular community - eukaryotes;Signaling molecules and interaction	ko04151//PI3K-Akt signaling pathway;ko04510//Focal adhesion;ko04512//ECM-receptor interaction	K05637;K05637;K05637	GO:0005575//cellular_component;GO:0005576//extracellular region;GO:0005604//basement membrane;GO:0031012//extracellular matrix;GO:0044421//extracellular region part	-	GO:0000003//reproduction;GO:0003006//developmental process involved in reproduction;GO:0007275//multicellular organism development;GO:0007498//mesoderm development;GO:0007502//digestive tract mesoderm development;GO:0007548//sex differentiation;GO:0008150//biological_process;GO:0008406//gonad development;GO:0009888//tissue development;GO:0022414//reproductive process;GO:0032501//multicellular org…
Trypoxylus_dichotomus_00003960	6.287	9.938	19.098	16.142	661.833	1003.83	2486.33	2080.17	Ect2	Protein ECT2 (Mus musculus)	-	-	-	-	GO:0005575//cellular_component;GO:0005622//intracellular;GO:0005623//cell;GO:0005634//nucleus;GO:0005737//cytoplasm;GO:0005886//plasma membrane;GO:0005938//cell cortex;GO:0016020//membrane;GO:0032153//cell division site;GO:0032154//cleavage furrow;GO:0032155//cell division site part;GO:0043226//organelle;GO:0043227//membrane-bounded organelle;GO:0043229//intracellular organelle;GO:0043231//intrac…	GO:0003674//molecular_function;GO:0005085//guanyl-nucleotide exchange factor activity;GO:0005088//Ras guanyl-nucleotide exchange factor activity;GO:0005089//Rho guanyl-nucleotide exchange factor activity;GO:0005102//receptor binding;GO:0005488//binding;GO:0005515//protein binding;GO:0005543//phospholipid binding;GO:0008289//lipid binding;GO:0017016//Ras GTPase binding;GO:0017048//Rho GTPase bindi…	GO:0000003//reproduction;GO:0000226//microtubule cytoskeleton organization;GO:0000278//mitotic cell cycle;GO:0000281//mitotic cytokinesis;GO:0000910//cytokinesis;GO:0000912//assembly of actomyosin apparatus involved in cytokinesis;GO:0000915//actomyosin contractile ring assembly;GO:0001655//urogenital system development;GO:0001667//ameboidal-type cell migration;GO:0001704//formation of primary ge…
Trypoxylus_dichotomus_00003962	31.182	0.502	36.297	0.585	1921.5	30.5	2683.83	44.333	Gata6	Transcription factor GATA-6 (Rattus norvegicus)	Environmental Information Processing;Cellular Processes;Cellular Processes;Organismal Systems	Signal transduction;Cellular community - eukaryotes;Cell growth and death;Endocrine system	ko04022//cGMP - PKG signaling pathway;ko04530//Tight junction;ko04218//Cellular senescence;ko04919//Thyroid hormone signaling pathway	K09183;K09183;K09183;K09183	GO:0005575//cellular_component;GO:0005622//intracellular;GO:0005623//cell;GO:0005634//nucleus;GO:0005667//transcription factor complex;GO:0032991//macromolecular complex;GO:0043226//organelle;GO:0043227//membrane-bounded organelle;GO:0043229//intracellular organelle;GO:0043231//intracellular membrane-bounded organelle;GO:0044424//intracellular part;GO:0044464//cell part	GO:0000976//transcription regulatory region sequence-specific DNA binding;GO:0000977//RNA polymerase II regulatory region sequence-specific DNA binding;GO:0000981//RNA polymerase II transcription factor activity, sequence-specific DNA binding;GO:0001012//RNA polymerase II regulatory region DNA binding;GO:0001067//regulatory region nucleic acid binding;GO:0001085//RNA polymerase II transcription f…	GO:0002065//columnar/cuboidal epithelial cell differentiation;GO:0002067//glandular epithelial cell differentiation;GO:0002376//immune system process;GO:0006139//nucleobase-containing compound metabolic process;GO:0006351//transcription, DNA-templated;GO:0006355//regulation of transcription, DNA-templated;GO:0006357//regulation of transcription from RNA polymerase II promoter;GO:0006366//transcri…
Trypoxylus_dichotomus_00003978	8.875	0.462	13.692	1.832	239.5	12.667	446.167	60.333	RhoL	Ras-like GTP-binding protein RhoL (Drosophila melanogaster)	Environmental Information Processing;Environmental Information Processing;Organismal Systems;Environmental Information Processing;Environmental Information Processing;Cellular Processes;Environmental Information Processing;Cellular Processes;Cellular Processes;Environmental Information Processing;Environmental Information Processing;Organismal Systems;Cellular Processes;Organismal Systems;Environ…	Signal transduction;Signal transduction;Digestive system;Signal transduction;Signal transduction;Cellular community - eukaryotes;Signal transduction;Cell motility;Cellular community - eukaryotes;Signal transduction;Signal transduction;Development;Transport and catabolism;Immune system;Signal transduction;Nervous system;Cellular community - eukaryotes;Immune system;Development;Immune system;Immune…	ko04151//PI3K-Akt signaling pathway;ko04024//cAMP signaling pathway;ko04972//Pancreatic secretion;ko04010//MAPK signaling pathway;ko04013//MAPK signaling pathway - fly;ko04510//Focal adhesion;ko04015//Rap1 signaling pathway;ko04810//Regulation of actin cytoskeleton;ko04530//Tight junction;ko04014//Ras signaling pathway;ko04310//Wnt signaling pathway;ko04360//Axon guidance;ko04145//Phagosome;ko040…	K04392;K04392;K04392;K04392;K04392;K04392;K04392;K04392;K04392;K04392;K04392;K04392;K04392;K04392;K04392;K04392;K04392;K04392;K04392;K04392;K04392;K04392;K04392;K04392;K04392	-	GO:0003674//molecular_function;GO:0003824//catalytic activity;GO:0003924//GTPase activity;GO:0016462//pyrophosphatase activity;GO:0016787//hydrolase activity;GO:0016817//hydrolase activity, acting on acid anhydrides;GO:0016818//hydrolase activity, acting on acid anhydrides, in phosphorus-containing anhydrides;GO:0017111//nucleoside-triphosphatase activity	GO:0000003//reproduction;GO:0001667//ameboidal-type cell migration;GO:0002064//epithelial cell development;GO:0002065//columnar/cuboidal epithelial cell differentiation;GO:0002066//columnar/cuboidal epithelial cell development;GO:0002252//immune effector process;GO:0002376//immune system process;GO:0002520//immune system development;GO:0003006//developmental process involved in reproduction;GO:00…
Trypoxylus_dichotomus_00004013	1.312	2.115	4.842	11.148	132.167	210.667	600.833	1354.83	Ac78C	Adenylyl cyclase 78C (Drosophila melanogaster)	Organismal Systems;Metabolism;Environmental Information Processing;Organismal Systems;Environmental Information Processing;Environmental Information Processing;Organismal Systems;Organismal Systems;Organismal Systems;Environmental Information Processing;Organismal Systems;Organismal Systems;Organismal Systems;Organismal Systems;Organismal Systems;Organismal Systems;Cellular Processes;Environmenta…	Environmental adaptation;Nucleotide metabolism;Signal transduction;Digestive system;Signal transduction;Signal transduction;Digestive system;Nervous system;Circulatory system;Signal transduction;Immune system;Endocrine system;Endocrine system;Immune system;Aging;Circulatory system;Cell growth and death;Signal transduction;Endocrine system;Signal transduction;Endocrine system;Digestive system;Cell…	ko04714//Thermogenesis;ko00230//Purine metabolism;ko04024//cAMP signaling pathway;ko04972//Pancreatic secretion;ko04015//Rap1 signaling pathway;ko04022//cGMP - PKG signaling pathway;ko04976//Bile secretion;ko04723//Retrograde endocannabinoid signaling;ko04270//Vascular smooth muscle contraction;ko04020//Calcium signaling pathway;ko04611//Platelet activation;ko04915//Estrogen signaling pathway;ko0…	K08048;K08048;K08048;K08048;K08048;K08048;K08048;K08048;K08048;K08048;K08048;K08048;K08048;K08048;K08048;K08048;K08048;K08048;K08048;K08048;K08048;K08048;K08048;K08048;K08048;K08048;K08048;K08048;K08048;K08048;K08048;K08048;K08048;K08048;K08048;K08048;K08048;K08048;K08048;K08048;K08048	GO:0005575//cellular_component;GO:0005622//intracellular;GO:0005623//cell;GO:0005737//cytoplasm;GO:0005829//cytosol;GO:0005886//plasma membrane;GO:0008074//guanylate cyclase complex, soluble;GO:0016020//membrane;GO:0032991//macromolecular complex;GO:0044424//intracellular part;GO:0044444//cytoplasmic part;GO:0044445//cytosolic part;GO:0044464//cell part;GO:0071944//cell periphery	GO:0003674//molecular_function;GO:0003824//catalytic activity;GO:0004016//adenylate cyclase activity;GO:0004383//guanylate cyclase activity;GO:0009975//cyclase activity;GO:0016829//lyase activity;GO:0016849//phosphorus-oxygen lyase activity	GO:0001582//detection of chemical stimulus involved in sensory perception of sweet taste;GO:0003008//system process;GO:0006139//nucleobase-containing compound metabolic process;GO:0006163//purine nucleotide metabolic process;GO:0006164//purine nucleotide biosynthetic process;GO:0006182//cGMP biosynthetic process;GO:0006725//cellular aromatic compound metabolic process;GO:0006753//nucleoside phosp…
Trypoxylus_dichotomus_00004078	0.463	7.658	1.057	10.993	29	467	79.333	850.333	nrf-6	Nose resistant to fluoxetine protein 6 (Caenorhabditis elegans)	-	-	-	-	-	-	GO:0000003//reproduction;GO:0003006//developmental process involved in reproduction;GO:0003008//system process;GO:0007275//multicellular organism development;GO:0007276//gamete generation;GO:0007281//germ cell development;GO:0007292//female gamete generation;GO:0007586//digestion;GO:0007588//excretion;GO:0008150//biological_process;GO:0009987//cellular process;GO:0019953//sexual reproduction;GO:0…
Trypoxylus_dichotomus_00004084	28.877	20.772	42.307	40.503	2589.33	1785.5	4665.67	4360.33	GOT2	Aspartate aminotransferase%2C mitochondrial (Oryctolagus cuniculus)	Metabolism;Metabolism;Metabolism;Metabolism;Metabolism;Metabolism;Metabolism;Metabolism;Organismal Systems;Metabolism;Metabolism;Metabolism	Global and overview maps;Global and overview maps;Global and overview maps;Amino acid metabolism;Amino acid metabolism;Amino acid metabolism;Amino acid metabolism;Amino acid metabolism;Digestive system;Global and overview maps;Amino acid metabolism;Amino acid metabolism	ko01100//Metabolic pathways;ko01200//Carbon metabolism;ko01230//Biosynthesis of amino acids;ko00330//Arginine and proline metabolism;ko00270//Cysteine and methionine metabolism;ko00360//Phenylalanine metabolism;ko00350//Tyrosine metabolism;ko00250//Alanine, aspartate and glutamate metabolism;ko04975//Fat digestion and absorption;ko01210//2-Oxocarboxylic acid metabolism;ko00220//Arginine biosynthe…	K14455;K14455;K14455;K14455;K14455;K14455;K14455;K14455;K14455;K14455;K14455;K14455	GO:0005575//cellular_component;GO:0005622//intracellular;GO:0005623//cell;GO:0005737//cytoplasm;GO:0005739//mitochondrion;GO:0005759//mitochondrial matrix;GO:0031974//membrane-enclosed lumen;GO:0043226//organelle;GO:0043227//membrane-bounded organelle;GO:0043229//intracellular organelle;GO:0043231//intracellular membrane-bounded organelle;GO:0043233//organelle lumen;GO:0044422//organelle part;GO:…	GO:0003674//molecular_function;GO:0003824//catalytic activity;GO:0004069//L-aspartate:2-oxoglutarate aminotransferase activity;GO:0008483//transaminase activity;GO:0016740//transferase activity;GO:0016769//transferase activity, transferring nitrogenous groups	GO:0006082//organic acid metabolic process;GO:0006520//cellular amino acid metabolic process;GO:0006531//aspartate metabolic process;GO:0006533//aspartate catabolic process;GO:0006536//glutamate metabolic process;GO:0006537//glutamate biosynthetic process;GO:0006807//nitrogen compound metabolic process;GO:0007275//multicellular organism development;GO:0007399//nervous system development;GO:000741…
Trypoxylus_dichotomus_00004085	0.202	0.743	0.642	1.138	6.667	24.167	27	47.167	got2a	Aspartate aminotransferase%2C mitochondrial (Danio rerio)	Metabolism;Metabolism;Metabolism;Metabolism;Metabolism;Metabolism;Metabolism;Metabolism;Organismal Systems;Metabolism;Metabolism;Metabolism	Global and overview maps;Global and overview maps;Global and overview maps;Amino acid metabolism;Amino acid metabolism;Amino acid metabolism;Amino acid metabolism;Amino acid metabolism;Digestive system;Global and overview maps;Amino acid metabolism;Amino acid metabolism	ko01100//Metabolic pathways;ko01200//Carbon metabolism;ko01230//Biosynthesis of amino acids;ko00330//Arginine and proline metabolism;ko00270//Cysteine and methionine metabolism;ko00360//Phenylalanine metabolism;ko00350//Tyrosine metabolism;ko00250//Alanine, aspartate and glutamate metabolism;ko04975//Fat digestion and absorption;ko01210//2-Oxocarboxylic acid metabolism;ko00220//Arginine biosynthe…	K14455;K14455;K14455;K14455;K14455;K14455;K14455;K14455;K14455;K14455;K14455;K14455	GO:0005575//cellular_component;GO:0005622//intracellular;GO:0005623//cell;GO:0005737//cytoplasm;GO:0005739//mitochondrion;GO:0005759//mitochondrial matrix;GO:0031974//membrane-enclosed lumen;GO:0043226//organelle;GO:0043227//membrane-bounded organelle;GO:0043229//intracellular organelle;GO:0043231//intracellular membrane-bounded organelle;GO:0043233//organelle lumen;GO:0044422//organelle part;GO:…	GO:0003674//molecular_function;GO:0003824//catalytic activity;GO:0004069//L-aspartate:2-oxoglutarate aminotransferase activity;GO:0008483//transaminase activity;GO:0016740//transferase activity;GO:0016769//transferase activity, transferring nitrogenous groups	GO:0006082//organic acid metabolic process;GO:0006520//cellular amino acid metabolic process;GO:0006531//aspartate metabolic process;GO:0006533//aspartate catabolic process;GO:0006536//glutamate metabolic process;GO:0006537//glutamate biosynthetic process;GO:0006807//nitrogen compound metabolic process;GO:0007275//multicellular organism development;GO:0007399//nervous system development;GO:000741…
Trypoxylus_dichotomus_00004093	0.315	1.7	0.193	0.572	11.333	60.667	8.833	25.5	-	-	Organismal Systems;Cellular Processes;Environmental Information Processing;Cellular Processes;Cellular Processes;Organismal Systems;Cellular Processes;Cellular Processes;Environmental Information Processing;Organismal Systems;Organismal Systems;Cellular Processes;Environmental Information Processing;Organismal Systems;Organismal Systems;Organismal Systems	Environmental adaptation;Cellular community - eukaryotes;Signal transduction;Cell motility;Cellular community - eukaryotes;Endocrine system;Transport and catabolism;Cell growth and death;Signal transduction;Immune system;Endocrine system;Cellular community - eukaryotes;Signal transduction;Digestive system;Immune system;Sensory system	ko04714//Thermogenesis;ko04510//Focal adhesion;ko04015//Rap1 signaling pathway;ko04810//Regulation of actin cytoskeleton;ko04530//Tight junction;ko04919//Thyroid hormone signaling pathway;ko04145//Phagosome;ko04210//Apoptosis;ko04390//Hippo signaling pathway;ko04611//Platelet activation;ko04921//Oxytocin signaling pathway;ko04520//Adherens junction;ko04391//Hippo signaling pathway -fly;ko04971//G…	K05692;K05692;K05692;K05692;K05692;K05692;K05692;K05692;K05692;K05692;K05692;K05692;K05692;K05692;K05692;K05692	-	-	-
Trypoxylus_dichotomus_00004111	8.727	11.42	20.797	22.323	1134	1422.83	3371.67	3498.17	-	Probable multidrug resistance-associated protein lethal(2)03659 (Drosophila melanogaster)	Environmental Information Processing;Organismal Systems;Environmental Information Processing	Signal transduction;Digestive system;Membrane transport	ko04024//cAMP signaling pathway;ko04976//Bile secretion;ko02010//ABC transporters	K05673;K05673;K05673	-	-	-
Trypoxylus_dichotomus_00004195	0.21	0.428	0.41	0.377	12	23.333	29.167	25.5	slc46a1	Proton-coupled folate transporter (Xenopus laevis)	Organismal Systems;Organismal Systems	Digestive system;Digestive system	ko04978//Mineral absorption;ko04977//Vitamin digestion and absorption	K14613;K14613	-	-	-
Trypoxylus_dichotomus_00004217	12.803	6.772	22.487	10.745	363.167	183	774.5	366.167	AMK59_892	DRBM domain-containing protein (Fragment) (Oryctes borbonicus)	Organismal Systems	Digestive system	ko04977//Vitamin digestion and absorption	K14616	-	-	GO:0003008//system process;GO:0003014//renal system process;GO:0008150//biological_process;GO:0032501//multicellular organismal process;GO:0070293//renal absorption;GO:0097017//renal protein absorption;GO:0097205//renal filtration;GO:0097206//nephrocyte filtration
Trypoxylus_dichotomus_00004262	3.915	4.338	6.838	5.023	202.167	216.333	426.167	318	dib	Cytochrome P450 302a1%2C mitochondrial (Drosophila melanogaster)	Metabolism	Metabolism of terpenoids and polyketides	ko00981//Insect hormone biosynthesis	K10721	GO:0005575//cellular_component;GO:0005622//intracellular;GO:0005623//cell;GO:0005737//cytoplasm;GO:0005739//mitochondrion;GO:0043226//organelle;GO:0043227//membrane-bounded organelle;GO:0043229//intracellular organelle;GO:0043231//intracellular membrane-bounded organelle;GO:0044424//intracellular part;GO:0044444//cytoplasmic part;GO:0044464//cell part	GO:0003674//molecular_function;GO:0003824//catalytic activity;GO:0004497//monooxygenase activity;GO:0008395//steroid hydroxylase activity;GO:0009055//electron carrier activity;GO:0016491//oxidoreductase activity;GO:0042767//ecdysteroid 22-hydroxylase activity	GO:0001700//embryonic development via the syncytial blastoderm;GO:0002009//morphogenesis of an epithelium;GO:0002165//instar larval or pupal development;GO:0006066//alcohol metabolic process;GO:0006091//generation of precursor metabolites and energy;GO:0006629//lipid metabolic process;GO:0006694//steroid biosynthetic process;GO:0006697//ecdysone biosynthetic process;GO:0007275//multicellular orga…
Trypoxylus_dichotomus_00004349	29.37	0.035	100.308	0.113	2660.17	3.167	11035.5	12.333	Pkg21D	cGMP-dependent protein kinase%2C isozyme 1 (Drosophila melanogaster)	Organismal Systems;Environmental Information Processing;Organismal Systems;Organismal Systems;Organismal Systems;Cellular Processes;Organismal Systems;Organismal Systems;Organismal Systems;Organismal Systems	Environmental adaptation;Signal transduction;Circulatory system;Immune system;Digestive system;Cellular community - eukaryotes;Environmental adaptation;Nervous system;Endocrine system;Sensory system	ko04714//Thermogenesis;ko04022//cGMP - PKG signaling pathway;ko04270//Vascular smooth muscle contraction;ko04611//Platelet activation;ko04970//Salivary secretion;ko04540//Gap junction;ko04713//Circadian entrainment;ko04730//Long-term depression;ko04923//Regulation of lipolysis in adipocyte;ko04740//Olfactory transduction	K07376;K07376;K07376;K07376;K07376;K07376;K07376;K07376;K07376;K07376	GO:0005575//cellular_component;GO:0005622//intracellular;GO:0005623//cell;GO:0005737//cytoplasm;GO:0005886//plasma membrane;GO:0016020//membrane;GO:0044424//intracellular part;GO:0044464//cell part;GO:0071944//cell periphery	GO:0003674//molecular_function;GO:0003824//catalytic activity;GO:0004672//protein kinase activity;GO:0004674//protein serine/threonine kinase activity;GO:0004690//cyclic nucleotide-dependent protein kinase activity;GO:0004692//cGMP-dependent protein kinase activity;GO:0016301//kinase activity;GO:0016740//transferase activity;GO:0016772//transferase activity, transferring phosphorus-containing gro…	GO:0006464//cellular protein modification process;GO:0006468//protein phosphorylation;GO:0006793//phosphorus metabolic process;GO:0006796//phosphate-containing compound metabolic process;GO:0006807//nitrogen compound metabolic process;GO:0008150//biological_process;GO:0008152//metabolic process;GO:0009987//cellular process;GO:0016310//phosphorylation;GO:0019538//protein metabolic process;GO:00362…
Trypoxylus_dichotomus_00004445	1.152	1.432	8.098	13.36	178.167	216.5	1540.67	2510.33	cnn	Centrosomin (Drosophila melanogaster)	-	-	-	-	GO:0000242//pericentriolar material;GO:0000922//spindle pole;GO:0005575//cellular_component;GO:0005622//intracellular;GO:0005623//cell;GO:0005737//cytoplasm;GO:0005813//centrosome;GO:0005814//centriole;GO:0005815//microtubule organizing center;GO:0005819//spindle;GO:0005856//cytoskeleton;GO:0005875//microtubule associated complex;GO:0015630//microtubule cytoskeleton;GO:0032991//macromolecular com…	GO:0003674//molecular_function;GO:0005488//binding;GO:0005515//protein binding;GO:0008017//microtubule binding;GO:0008092//cytoskeletal protein binding;GO:0015631//tubulin binding	GO:0000003//reproduction;GO:0000226//microtubule cytoskeleton organization;GO:0000902//cell morphogenesis;GO:0000904//cell morphogenesis involved in differentiation;GO:0003006//developmental process involved in reproduction;GO:0006996//organelle organization;GO:0007010//cytoskeleton organization;GO:0007017//microtubule-based process;GO:0007049//cell cycle;GO:0007098//centrosome cycle;GO:0007099//…
Trypoxylus_dichotomus_00004449	0.275	1.125	1.802	3.788	50.667	200.833	405.5	865.667	RXR	Retinoic acid receptor RXR (Biomphalaria glabrata)	Environmental Information Processing;Organismal Systems;Organismal Systems;Organismal Systems;Organismal Systems;Organismal Systems;Organismal Systems	Signal transduction;Digestive system;Endocrine system;Endocrine system;Endocrine system;Endocrine system;Immune system	ko04151//PI3K-Akt signaling pathway;ko04976//Bile secretion;ko04919//Thyroid hormone signaling pathway;ko03320//PPAR signaling pathway;ko04928//Parathyroid hormone synthesis, secretion and action;ko04920//Adipocytokine signaling pathway;ko04659//Th17 cell differentiation	K08524;K08524;K08524;K08524;K08524;K08524;K08524	GO:0005575//cellular_component;GO:0005622//intracellular;GO:0005623//cell;GO:0005634//nucleus;GO:0005667//transcription factor complex;GO:0005694//chromosome;GO:0005700//polytene chromosome;GO:0008230//ecdysone receptor holocomplex;GO:0008232//activator ecdysone receptor complex;GO:0030425//dendrite;GO:0032991//macromolecular complex;GO:0036477//somatodendritic compartment;GO:0042995//cell projec…	GO:0000976//transcription regulatory region sequence-specific DNA binding;GO:0000981//RNA polymerase II transcription factor activity, sequence-specific DNA binding;GO:0001067//regulatory region nucleic acid binding;GO:0003674//molecular_function;GO:0003676//nucleic acid binding;GO:0003677//DNA binding;GO:0003690//double-stranded DNA binding;GO:0003700//transcription factor activity, sequence-spe…	GO:0000003//reproduction;GO:0000902//cell morphogenesis;GO:0000904//cell morphogenesis involved in differentiation;GO:0001667//ameboidal-type cell migration;GO:0002064//epithelial cell development;GO:0002065//columnar/cuboidal epithelial cell differentiation;GO:0002066//columnar/cuboidal epithelial cell development;GO:0002165//instar larval or pupal development;GO:0003006//developmental process i…
Trypoxylus_dichotomus_00004451	0.012	0.203	0.04	0.197	0.333	5.5	1.333	7.167	nrv1	Sodium/potassium-transporting ATPase subunit beta-1 (Drosophila melanogaster)	Environmental Information Processing;Organismal Systems;Organismal Systems;Environmental Information Processing;Organismal Systems;Organismal Systems;Organismal Systems;Organismal Systems;Organismal Systems;Organismal Systems;Organismal Systems;Organismal Systems;Organismal Systems;Organismal Systems;Organismal Systems;Organismal Systems;Organismal Systems;Organismal Systems	Signal transduction;Digestive system;Digestive system;Signal transduction;Digestive system;Endocrine system;Circulatory system;Endocrine system;Digestive system;Endocrine system;Digestive system;Circulatory system;Endocrine system;Excretory system;Digestive system;Digestive system;Excretory system;Excretory system	ko04024//cAMP signaling pathway;ko04972//Pancreatic secretion;ko04974//Protein digestion and absorption;ko04022//cGMP - PKG signaling pathway;ko04976//Bile secretion;ko04919//Thyroid hormone signaling pathway;ko04261//Adrenergic signaling in cardiomyocytes;ko04925//Aldosterone synthesis and secretion;ko04970//Salivary secretion;ko04911//Insulin secretion;ko04971//Gastric acid secretion;ko04260//C…	K01540;K01540;K01540;K01540;K01540;K01540;K01540;K01540;K01540;K01540;K01540;K01540;K01540;K01540;K01540;K01540;K01540;K01540	GO:0005575//cellular_component;GO:0005623//cell;GO:0005886//plasma membrane;GO:0005887//integral component of plasma membrane;GO:0005890//sodium:potassium-exchanging ATPase complex;GO:0005901//caveola;GO:0005911//cell-cell junction;GO:0014704//intercalated disc;GO:0016020//membrane;GO:0016021//integral component of membrane;GO:0016323//basolateral plasma membrane;GO:0016324//apical plasma membran…	GO:0001671//ATPase activator activity;GO:0003674//molecular_function;GO:0003824//catalytic activity;GO:0005215//transporter activity;GO:0005391//sodium:potassium-exchanging ATPase activity;GO:0005488//binding;GO:0005515//protein binding;GO:0008022//protein C-terminus binding;GO:0008047//enzyme activator activity;GO:0008324//cation transmembrane transporter activity;GO:0008556//potassium-transport…	GO:0001508//action potential;GO:0001666//response to hypoxia;GO:0002028//regulation of sodium ion transport;GO:0002376//immune system process;GO:0003008//system process;GO:0003012//muscle system process;GO:0003013//circulatory system process;GO:0003015//heart process;GO:0006139//nucleobase-containing compound metabolic process;GO:0006163//purine nucleotide metabolic process;GO:0006725//cellular a…
Trypoxylus_dichotomus_00004452	0.24	0.072	0.428	0.142	6.833	2.167	15.167	4.833	nrv2	Sodium/potassium-transporting ATPase subunit beta-2 (Drosophila melanogaster)	Environmental Information Processing;Organismal Systems;Organismal Systems;Environmental Information Processing;Organismal Systems;Organismal Systems;Organismal Systems;Organismal Systems;Organismal Systems;Organismal Systems;Organismal Systems;Organismal Systems;Organismal Systems;Organismal Systems;Organismal Systems;Organismal Systems;Organismal Systems;Organismal Systems	Signal transduction;Digestive system;Digestive system;Signal transduction;Digestive system;Endocrine system;Circulatory system;Endocrine system;Digestive system;Endocrine system;Digestive system;Circulatory system;Endocrine system;Excretory system;Digestive system;Digestive system;Excretory system;Excretory system	ko04024//cAMP signaling pathway;ko04972//Pancreatic secretion;ko04974//Protein digestion and absorption;ko04022//cGMP - PKG signaling pathway;ko04976//Bile secretion;ko04919//Thyroid hormone signaling pathway;ko04261//Adrenergic signaling in cardiomyocytes;ko04925//Aldosterone synthesis and secretion;ko04970//Salivary secretion;ko04911//Insulin secretion;ko04971//Gastric acid secretion;ko04260//C…	K01540;K01540;K01540;K01540;K01540;K01540;K01540;K01540;K01540;K01540;K01540;K01540;K01540;K01540;K01540;K01540;K01540;K01540	-	-	-
Trypoxylus_dichotomus_00004453	59.43	56.343	93.183	196.902	3302.17	2983.67	6283.17	12960.8	nrv1	Sodium/potassium-transporting ATPase subunit beta-1 (Drosophila melanogaster)	Environmental Information Processing;Organismal Systems;Organismal Systems;Environmental Information Processing;Organismal Systems;Organismal Systems;Organismal Systems;Organismal Systems;Organismal Systems;Organismal Systems;Organismal Systems;Organismal Systems;Organismal Systems;Organismal Systems;Organismal Systems;Organismal Systems;Organismal Systems;Organismal Systems	Signal transduction;Digestive system;Digestive system;Signal transduction;Digestive system;Endocrine system;Circulatory system;Endocrine system;Digestive system;Endocrine system;Digestive system;Circulatory system;Endocrine system;Excretory system;Digestive system;Digestive system;Excretory system;Excretory system	ko04024//cAMP signaling pathway;ko04972//Pancreatic secretion;ko04974//Protein digestion and absorption;ko04022//cGMP - PKG signaling pathway;ko04976//Bile secretion;ko04919//Thyroid hormone signaling pathway;ko04261//Adrenergic signaling in cardiomyocytes;ko04925//Aldosterone synthesis and secretion;ko04970//Salivary secretion;ko04911//Insulin secretion;ko04971//Gastric acid secretion;ko04260//C…	K01540;K01540;K01540;K01540;K01540;K01540;K01540;K01540;K01540;K01540;K01540;K01540;K01540;K01540;K01540;K01540;K01540;K01540	GO:0005575//cellular_component;GO:0005623//cell;GO:0005886//plasma membrane;GO:0005887//integral component of plasma membrane;GO:0005890//sodium:potassium-exchanging ATPase complex;GO:0016020//membrane;GO:0016021//integral component of membrane;GO:0031224//intrinsic component of membrane;GO:0031226//intrinsic component of plasma membrane;GO:0032991//macromolecular complex;GO:0044425//membrane par…	GO:0003674//molecular_function;GO:0005488//binding;GO:0005515//protein binding	GO:0006810//transport;GO:0006811//ion transport;GO:0006812//cation transport;GO:0008150//biological_process;GO:0051179//localization;GO:0051234//establishment of localization
Trypoxylus_dichotomus_00004455	2.055	59.13	3.022	56.46	80.5	2295.83	142.667	2739.5	nrv2	Sodium/potassium-transporting ATPase subunit beta-2 (Drosophila melanogaster)	Environmental Information Processing;Organismal Systems;Organismal Systems;Environmental Information Processing;Organismal Systems;Organismal Systems;Organismal Systems;Organismal Systems;Organismal Systems;Organismal Systems;Organismal Systems;Organismal Systems;Organismal Systems;Organismal Systems;Organismal Systems;Organismal Systems;Organismal Systems;Organismal Systems	Signal transduction;Digestive system;Digestive system;Signal transduction;Digestive system;Endocrine system;Circulatory system;Endocrine system;Digestive system;Endocrine system;Digestive system;Circulatory system;Endocrine system;Excretory system;Digestive system;Digestive system;Excretory system;Excretory system	ko04024//cAMP signaling pathway;ko04972//Pancreatic secretion;ko04974//Protein digestion and absorption;ko04022//cGMP - PKG signaling pathway;ko04976//Bile secretion;ko04919//Thyroid hormone signaling pathway;ko04261//Adrenergic signaling in cardiomyocytes;ko04925//Aldosterone synthesis and secretion;ko04970//Salivary secretion;ko04911//Insulin secretion;ko04971//Gastric acid secretion;ko04260//C…	K01540;K01540;K01540;K01540;K01540;K01540;K01540;K01540;K01540;K01540;K01540;K01540;K01540;K01540;K01540;K01540;K01540;K01540	-	-	-
Trypoxylus_dichotomus_00004456	0.112	0.618	0.11	0.742	5	26.833	6.167	38.167	nrv2	Sodium/potassium-transporting ATPase subunit beta-2 (Drosophila melanogaster)	Environmental Information Processing;Organismal Systems;Organismal Systems;Environmental Information Processing;Organismal Systems;Organismal Systems;Organismal Systems;Organismal Systems;Organismal Systems;Organismal Systems;Organismal Systems;Organismal Systems;Organismal Systems;Organismal Systems;Organismal Systems;Organismal Systems;Organismal Systems;Organismal Systems	Signal transduction;Digestive system;Digestive system;Signal transduction;Digestive system;Endocrine system;Circulatory system;Endocrine system;Digestive system;Endocrine system;Digestive system;Circulatory system;Endocrine system;Excretory system;Digestive system;Digestive system;Excretory system;Excretory system	ko04024//cAMP signaling pathway;ko04972//Pancreatic secretion;ko04974//Protein digestion and absorption;ko04022//cGMP - PKG signaling pathway;ko04976//Bile secretion;ko04919//Thyroid hormone signaling pathway;ko04261//Adrenergic signaling in cardiomyocytes;ko04925//Aldosterone synthesis and secretion;ko04970//Salivary secretion;ko04911//Insulin secretion;ko04971//Gastric acid secretion;ko04260//C…	K01540;K01540;K01540;K01540;K01540;K01540;K01540;K01540;K01540;K01540;K01540;K01540;K01540;K01540;K01540;K01540;K01540;K01540	-	-	-
Trypoxylus_dichotomus_00004457	0.567	1.768	2.563	8.627	73.333	227.5	401.333	1381.17	nrv2	Sodium/potassium-transporting ATPase subunit beta-2 (Drosophila melanogaster)	Environmental Information Processing;Organismal Systems;Organismal Systems;Environmental Information Processing;Organismal Systems;Organismal Systems;Organismal Systems;Organismal Systems;Organismal Systems;Organismal Systems;Organismal Systems;Organismal Systems;Organismal Systems;Organismal Systems;Organismal Systems;Organismal Systems;Organismal Systems;Organismal Systems	Signal transduction;Digestive system;Digestive system;Signal transduction;Digestive system;Endocrine system;Circulatory system;Endocrine system;Digestive system;Endocrine system;Digestive system;Circulatory system;Endocrine system;Excretory system;Digestive system;Digestive system;Excretory system;Excretory system	ko04024//cAMP signaling pathway;ko04972//Pancreatic secretion;ko04974//Protein digestion and absorption;ko04022//cGMP - PKG signaling pathway;ko04976//Bile secretion;ko04919//Thyroid hormone signaling pathway;ko04261//Adrenergic signaling in cardiomyocytes;ko04925//Aldosterone synthesis and secretion;ko04970//Salivary secretion;ko04911//Insulin secretion;ko04971//Gastric acid secretion;ko04260//C…	K01540;K01540;K01540;K01540;K01540;K01540;K01540;K01540;K01540;K01540;K01540;K01540;K01540;K01540;K01540;K01540;K01540;K01540	-	-	GO:0003008//system process;GO:0007600//sensory perception;GO:0007605//sensory perception of sound;GO:0008150//biological_process;GO:0009605//response to external stimulus;GO:0009612//response to mechanical stimulus;GO:0009628//response to abiotic stimulus;GO:0010996//response to auditory stimulus;GO:0032501//multicellular organismal process;GO:0050877//neurological system process;GO:0050896//resp…
Trypoxylus_dichotomus_00004486	0.132	0.072	0.512	0.098	8.667	4.333	38.167	7.833	Trpv5	Transient receptor potential cation channel subfamily V member 5 (Rattus norvegicus)	Organismal Systems;Organismal Systems	Endocrine system;Excretory system	ko04928//Parathyroid hormone synthesis, secretion and action;ko04961//Endocrine and other factor-regulated calcium reabsorption	K04974;K04974	GO:0005575//cellular_component;GO:0005623//cell;GO:0005886//plasma membrane;GO:0005887//integral component of plasma membrane;GO:0016020//membrane;GO:0016021//integral component of membrane;GO:0031224//intrinsic component of membrane;GO:0031226//intrinsic component of plasma membrane;GO:0032991//macromolecular complex;GO:0034702//ion channel complex;GO:0034703//cation channel complex;GO:0044425//…	GO:0003674//molecular_function;GO:0005215//transporter activity;GO:0005216//ion channel activity;GO:0005261//cation channel activity;GO:0005262//calcium channel activity;GO:0008324//cation transmembrane transporter activity;GO:0015075//ion transmembrane transporter activity;GO:0015085//calcium ion transmembrane transporter activity;GO:0015267//channel activity;GO:0015318//inorganic solute uptake …	GO:0001101//response to acid chemical;GO:0001964//startle response;GO:0003008//system process;GO:0006810//transport;GO:0006811//ion transport;GO:0006812//cation transport;GO:0006816//calcium ion transport;GO:0007600//sensory perception;GO:0007605//sensory perception of sound;GO:0007610//behavior;GO:0007626//locomotory behavior;GO:0007628//adult walking behavior;GO:0008150//biological_process;GO:0…
Trypoxylus_dichotomus_00004542	3.592	3.61	16.413	13.288	426	415.5	2365	1941.67	RB1CC1	RB1-inducible coiled-coil protein 1 (Homo sapiens)	Cellular Processes;Organismal Systems	Transport and catabolism;Aging	ko04140//Autophagy - animal;ko04211//Longevity regulating pathway - mammal	K17589;K17589	GO:0000407//pre-autophagosomal structure;GO:0005575//cellular_component;GO:0005622//intracellular;GO:0005623//cell;GO:0005737//cytoplasm;GO:0016020//membrane;GO:0032991//macromolecular complex;GO:0034045//pre-autophagosomal structure membrane;GO:0044424//intracellular part;GO:0044444//cytoplasmic part;GO:0044464//cell part;GO:0061695//transferase complex, transferring phosphorus-containing groups…	GO:0003674//molecular_function;GO:0005198//structural molecule activity;GO:0005488//binding;GO:0005515//protein binding;GO:0019207//kinase regulator activity;GO:0019887//protein kinase regulator activity;GO:0019899//enzyme binding;GO:0019900//kinase binding;GO:0019901//protein kinase binding;GO:0030234//enzyme regulator activity;GO:0032947//protein complex scaffold;GO:0098772//molecular function …	GO:0000045//autophagosome assembly;GO:0000272//polysaccharide catabolic process;GO:0000422//mitophagy;GO:0001894//tissue homeostasis;GO:0001932//regulation of protein phosphorylation;GO:0001934//positive regulation of protein phosphorylation;GO:0002165//instar larval or pupal development;GO:0003008//system process;GO:0005975//carbohydrate metabolic process;GO:0005976//polysaccharide metabolic pro…
Trypoxylus_dichotomus_00004550	170.028	37.065	125.61	42.89	11980.2	2516.5	10657	3695	Glut1	Glucose transporter type 1 (Drosophila melanogaster)	Organismal Systems;Organismal Systems;Organismal Systems;Environmental Information Processing;Organismal Systems;Organismal Systems	Digestive system;Endocrine system;Endocrine system;Signal transduction;Endocrine system;Endocrine system	ko04976//Bile secretion;ko04919//Thyroid hormone signaling pathway;ko04922//Glucagon signaling pathway;ko04066//HIF-1 signaling pathway;ko04911//Insulin secretion;ko04920//Adipocytokine signaling pathway	K07299;K07299;K07299;K07299;K07299;K07299	-	-	-
Trypoxylus_dichotomus_00004637	7.843	43.432	14.723	38.687	674.667	3582.17	1518.33	4010.33	SLC27A4	Long-chain fatty acid transport protein 4 (Pongo abelii)	Organismal Systems;Organismal Systems	Endocrine system;Digestive system	ko03320//PPAR signaling pathway;ko04975//Fat digestion and absorption	K08745;K08745	GO:0005575//cellular_component;GO:0016020//membrane;GO:0016021//integral component of membrane;GO:0031224//intrinsic component of membrane;GO:0044425//membrane part	GO:0003674//molecular_function;GO:0003824//catalytic activity;GO:0005215//transporter activity;GO:0005319//lipid transporter activity;GO:0005342//organic acid transmembrane transporter activity;GO:0008028//monocarboxylic acid transmembrane transporter activity;GO:0008509//anion transmembrane transporter activity;GO:0008514//organic anion transmembrane transporter activity;GO:0015075//ion transmem…	GO:0006082//organic acid metabolic process;GO:0006629//lipid metabolic process;GO:0006631//fatty acid metabolic process;GO:0006633//fatty acid biosynthetic process;GO:0006810//transport;GO:0006811//ion transport;GO:0006820//anion transport;GO:0006869//lipid transport;GO:0008150//biological_process;GO:0008152//metabolic process;GO:0008610//lipid biosynthetic process;GO:0009058//biosynthetic proces…
Trypoxylus_dichotomus_00004726	0.038	0.202	0.143	0.245	1.5	8	6.667	11.5	sad	Cytochrome P450 315a1%2C mitochondrial (Drosophila melanogaster)	Metabolism	Metabolism of terpenoids and polyketides	ko00981//Insect hormone biosynthesis	K10722	GO:0005575//cellular_component;GO:0005622//intracellular;GO:0005623//cell;GO:0005737//cytoplasm;GO:0005739//mitochondrion;GO:0043226//organelle;GO:0043227//membrane-bounded organelle;GO:0043229//intracellular organelle;GO:0043231//intracellular membrane-bounded organelle;GO:0044424//intracellular part;GO:0044444//cytoplasmic part;GO:0044464//cell part	GO:0003674//molecular_function;GO:0003824//catalytic activity;GO:0004497//monooxygenase activity;GO:0008395//steroid hydroxylase activity;GO:0016491//oxidoreductase activity;GO:0042768//ecdysteroid 2-hydroxylase activity	GO:0000902//cell morphogenesis;GO:0000904//cell morphogenesis involved in differentiation;GO:0001700//embryonic development via the syncytial blastoderm;GO:0002009//morphogenesis of an epithelium;GO:0002165//instar larval or pupal development;GO:0006066//alcohol metabolic process;GO:0006629//lipid metabolic process;GO:0006694//steroid biosynthetic process;GO:0006697//ecdysone biosynthetic process…
Trypoxylus_dichotomus_00004761	153.992	43.233	101.182	55.578	4708.26	1267.54	3706.63	1996.76	Calml4	Calmodulin-like protein 4 (Mus musculus)	Environmental Information Processing;Organismal Systems;Environmental Information Processing;Environmental Information Processing;Environmental Information Processing;Cellular Processes;Organismal Systems;Organismal Systems;Environmental Information Processing;Organismal Systems;Organismal Systems;Environmental Information Processing;Organismal Systems;Organismal Systems;Cellular Processes;Organi…	Signal transduction;Endocrine system;Signal transduction;Signal transduction;Signal transduction;Cell growth and death;Nervous system;Circulatory system;Signal transduction;Endocrine system;Endocrine system;Signal transduction;Circulatory system;Nervous system;Cell growth and death;Endocrine system;Signal transduction;Endocrine system;Digestive system;Sensory system;Endocrine system;Endocrine sys…	ko04024//cAMP signaling pathway;ko04910//Insulin signaling pathway;ko04015//Rap1 signaling pathway;ko04022//cGMP - PKG signaling pathway;ko04014//Ras signaling pathway;ko04218//Cellular senescence;ko04728//Dopaminergic synapse;ko04270//Vascular smooth muscle contraction;ko04020//Calcium signaling pathway;ko04915//Estrogen signaling pathway;ko04921//Oxytocin signaling pathway;ko04070//Phosphatidyl…	K02183;K02183;K02183;K02183;K02183;K02183;K02183;K02183;K02183;K02183;K02183;K02183;K02183;K02183;K02183;K02183;K02183;K02183;K02183;K02183;K02183;K02183;K02183;K02183;K02183;K02183;K02183;K02183;K02183;K02183		-	-
Trypoxylus_dichotomus_00004820	26.312	30.63	30.522	16.857	1277.17	1426.83	1787.83	960	SLC2A1	Solute carrier family 2%2C facilitated glucose transporter member 1 (Gallus gallus)	Organismal Systems;Organismal Systems;Organismal Systems;Environmental Information Processing;Organismal Systems;Organismal Systems	Digestive system;Endocrine system;Endocrine system;Signal transduction;Endocrine system;Endocrine system	ko04976//Bile secretion;ko04919//Thyroid hormone signaling pathway;ko04922//Glucagon signaling pathway;ko04066//HIF-1 signaling pathway;ko04911//Insulin secretion;ko04920//Adipocytokine signaling pathway	K07299;K07299;K07299;K07299;K07299;K07299		-	GO:0008150//biological_process;GO:0033500//carbohydrate homeostasis;GO:0042592//homeostatic process;GO:0042593//glucose homeostasis;GO:0048878//chemical homeostasis;GO:0065007//biological regulation;GO:0065008//regulation of biological quality
Trypoxylus_dichotomus_00004864	16.387	10.598	43.505	50.788	2636.83	1586.83	8591.67	9953	ABCC1	Multidrug resistance-associated protein 1 (Gallus gallus)	Environmental Information Processing;Environmental Information Processing;Organismal Systems	Signal transduction;Membrane transport;Digestive system	ko04071//Sphingolipid signaling pathway;ko02010//ABC transporters;ko04977//Vitamin digestion and absorption	K05665;K05665;K05665	GO:0005575//cellular_component;GO:0005575//cellular_component;GO:0005623//cell;GO:0005623//cell;GO:0005886//plasma membrane;GO:0005886//plasma membrane;GO:0005887//integral component of plasma membrane;GO:0005887//integral component of plasma membrane;GO:0016020//membrane;GO:0016020//membrane;GO:0016021//integral component of membrane;GO:0016021//integral component of membrane;GO:0031224//intrins…	GO:0003674//molecular_function;GO:0003674//molecular_function;GO:0003824//catalytic activity;GO:0003824//catalytic activity;GO:0005215//transporter activity;GO:0005215//transporter activity;GO:0008509//anion transmembrane transporter activity;GO:0008509//anion transmembrane transporter activity;GO:0015075//ion transmembrane transporter activity;GO:0015075//ion transmembrane transporter activity;G…	GO:0003008//system process;GO:0003008//system process;GO:0003014//renal system process;GO:0003014//renal system process;GO:0006810//transport;GO:0006810//transport;GO:0006811//ion transport;GO:0006811//ion transport;GO:0006820//anion transport;GO:0006820//anion transport;GO:0008150//biological_process;GO:0008150//biological_process;GO:0009636//response to toxic substance;GO:0009636//response to t…
Trypoxylus_dichotomus_00004891	0.057	0.012	0.008	0.025	3.667	0.667	0.667	2	Soat1	Sterol O-acyltransferase 1 (Rattus norvegicus)	Organismal Systems;Metabolism	Digestive system;Lipid metabolism	ko04979//Cholesterol metabolism;ko00100//Steroid biosynthesis	K00637;K00637	GO:0005575//cellular_component;GO:0005622//intracellular;GO:0005623//cell;GO:0005737//cytoplasm;GO:0005783//endoplasmic reticulum;GO:0005789//endoplasmic reticulum membrane;GO:0012505//endomembrane system;GO:0016020//membrane;GO:0031984//organelle subcompartment;GO:0042175//nuclear outer membrane-endoplasmic reticulum membrane network;GO:0043226//organelle;GO:0043227//membrane-bounded organelle;G…	GO:0003674//molecular_function;GO:0003824//catalytic activity;GO:0008374//O-acyltransferase activity;GO:0016740//transferase activity;GO:0016746//transferase activity, transferring acyl groups;GO:0016747//transferase activity, transferring acyl groups other than amino-acyl groups	GO:0006066//alcohol metabolic process;GO:0006629//lipid metabolic process;GO:0008150//biological_process;GO:0008152//metabolic process;GO:0008202//steroid metabolic process;GO:0008203//cholesterol metabolic process;GO:0016125//sterol metabolic process;GO:0044238//primary metabolic process;GO:0044281//small molecule metabolic process;GO:0071704//organic substance metabolic process;GO:1901360//orga…
Trypoxylus_dichotomus_00004987	3.752	7.795	10.413	16.058	340.5	709.333	1164.83	1837.5	-	-	Metabolism;Cellular Processes;Environmental Information Processing;Metabolism;Environmental Information Processing;Organismal Systems;Organismal Systems;Organismal Systems;Organismal Systems;Metabolism	Global and overview maps;Transport and catabolism;Signal transduction;Amino acid metabolism;Signal transduction;Digestive system;Endocrine system;Environmental adaptation;Nervous system;Amino acid metabolism	ko01100//Metabolic pathways;ko04145//Phagosome;ko04020//Calcium signaling pathway;ko00330//Arginine and proline metabolism;ko04371//Apelin signaling pathway;ko04970//Salivary secretion;ko04926//Relaxin signaling pathway;ko04713//Circadian entrainment;ko04730//Long-term depression;ko00220//Arginine biosynthesis	K13240;K13240;K13240;K13240;K13240;K13240;K13240;K13240;K13240;K13240	GO:0005575//cellular_component;GO:0005622//intracellular;GO:0005623//cell;GO:0005737//cytoplasm;GO:0005777//peroxisome;GO:0042579//microbody;GO:0043226//organelle;GO:0043227//membrane-bounded organelle;GO:0043229//intracellular organelle;GO:0043231//intracellular membrane-bounded organelle;GO:0044424//intracellular part;GO:0044444//cytoplasmic part;GO:0044464//cell part	GO:0003674//molecular_function;GO:0003824//catalytic activity;GO:0003958//NADPH-hemoprotein reductase activity;GO:0004497//monooxygenase activity;GO:0004517//nitric-oxide synthase activity;GO:0005488//binding;GO:0005515//protein binding;GO:0005516//calmodulin binding;GO:0016491//oxidoreductase activity;GO:0016651//oxidoreductase activity, acting on NAD(P)H;GO:0016653//oxidoreductase activity, act…	GO:0001505//regulation of neurotransmitter levels;GO:0002027//regulation of heart rate;GO:0006140//regulation of nucleotide metabolic process;GO:0006275//regulation of DNA replication;GO:0006807//nitrogen compound metabolic process;GO:0006809//nitric oxide biosynthetic process;GO:0007154//cell communication;GO:0007165//signal transduction;GO:0007263//nitric oxide mediated signal transduction;GO:0…
Trypoxylus_dichotomus_00005053	2.402	1.38	6.015	4.092	81.333	44.833	245.5	167.833	S	Protein Star (Drosophila melanogaster)	-	-	-	-	GO:0005575//cellular_component;GO:0005622//intracellular;GO:0005623//cell;GO:0005737//cytoplasm;GO:0005783//endoplasmic reticulum;GO:0005794//Golgi apparatus;GO:0005886//plasma membrane;GO:0012505//endomembrane system;GO:0016020//membrane;GO:0043226//organelle;GO:0043227//membrane-bounded organelle;GO:0043229//intracellular organelle;GO:0043231//intracellular membrane-bounded organelle;GO:0044422…	-	GO:0000003//reproduction;GO:0001654//eye development;GO:0001655//urogenital system development;GO:0001709//cell fate determination;GO:0001736//establishment of planar polarity;GO:0001738//morphogenesis of a polarized epithelium;GO:0001745//compound eye morphogenesis;GO:0001751//compound eye photoreceptor cell differentiation;GO:0001754//eye photoreceptor cell differentiation;GO:0002009//morphogen…
Trypoxylus_dichotomus_00005058	0.222	1.475	1.308	6.187	17.667	115.167	128	612.667	Grik2	Glutamate receptor ionotropic%2C kainate 2 (Mus musculus)	-	-	-	-	GO:0005575//cellular_component;GO:0005623//cell;GO:0005886//plasma membrane;GO:0005887//integral component of plasma membrane;GO:0008328//ionotropic glutamate receptor complex;GO:0016020//membrane;GO:0016021//integral component of membrane;GO:0031224//intrinsic component of membrane;GO:0031226//intrinsic component of plasma membrane;GO:0031594//neuromuscular junction;GO:0032991//macromolecular co…	GO:0003674//molecular_function;GO:0004888//transmembrane signaling receptor activity;GO:0004970//ionotropic glutamate receptor activity;GO:0005215//transporter activity;GO:0005216//ion channel activity;GO:0005230//extracellular ligand-gated ion channel activity;GO:0005261//cation channel activity;GO:0005262//calcium channel activity;GO:0005267//potassium channel activity;GO:0005272//sodium channe…	GO:0001505//regulation of neurotransmitter levels;GO:0006355//regulation of transcription, DNA-templated;GO:0006357//regulation of transcription from RNA polymerase II promoter;GO:0006810//transport;GO:0006811//ion transport;GO:0006812//cation transport;GO:0006813//potassium ion transport;GO:0006814//sodium ion transport;GO:0006816//calcium ion transport;GO:0007154//cell communication;GO:0007165/…
Trypoxylus_dichotomus_00005072	10.388	0.073	8.895	0.125	586.163	3.865	609.085	8.065	UGT5	UDP-glycosyltransferase UGT5 (Dactylopius coccus)	Metabolism;Metabolism;Organismal Systems;Metabolism;Metabolism;Metabolism;Metabolism;Metabolism;Metabolism;Metabolism	Global and overview maps;Xenobiotics biodegradation and metabolism;Digestive system;Xenobiotics biodegradation and metabolism;Xenobiotics biodegradation and metabolism;Carbohydrate metabolism;Carbohydrate metabolism;Metabolism of cofactors and vitamins;Metabolism of cofactors and vitamins;Lipid metabolism	ko01100//Metabolic pathways;ko00983//Drug metabolism - other enzymes;ko04976//Bile secretion;ko00982//Drug metabolism - cytochrome P450;ko00980//Metabolism of xenobiotics by cytochrome P450;ko00053//Ascorbate and aldarate metabolism;ko00040//Pentose and glucuronate interconversions;ko00830//Retinol metabolism;ko00860//Porphyrin and chlorophyll metabolism;ko00140//Steroid hormone biosynthesis	K00699;K00699;K00699;K00699;K00699;K00699;K00699;K00699;K00699;K00699	GO:0005575//cellular_component;GO:0005622//intracellular;GO:0005623//cell;GO:0005737//cytoplasm;GO:0005783//endoplasmic reticulum;GO:0012505//endomembrane system;GO:0016020//membrane;GO:0016021//integral component of membrane;GO:0031224//intrinsic component of membrane;GO:0043226//organelle;GO:0043227//membrane-bounded organelle;GO:0043229//intracellular organelle;GO:0043231//intracellular membra…	GO:0003674//molecular_function;GO:0003824//catalytic activity;GO:0008194//UDP-glycosyltransferase activity;GO:0015020//glucuronosyltransferase activity;GO:0016740//transferase activity;GO:0016757//transferase activity, transferring glycosyl groups;GO:0016758//transferase activity, transferring hexosyl groups	GO:0006011//UDP-glucose metabolic process;GO:0006139//nucleobase-containing compound metabolic process;GO:0006725//cellular aromatic compound metabolic process;GO:0006793//phosphorus metabolic process;GO:0006807//nitrogen compound metabolic process;GO:0008150//biological_process;GO:0008152//metabolic process;GO:0009225//nucleotide-sugar metabolic process;GO:0009987//cellular process;GO:0034641//c…
Trypoxylus_dichotomus_00005073	50.512	65.187	32.632	17.285	2494.97	3097.27	1988.15	1004.58	UTG2	UDP-glucosyltransferase 2 (Dactylopius coccus)	Metabolism;Metabolism;Organismal Systems;Metabolism;Metabolism;Metabolism;Metabolism;Metabolism;Metabolism;Metabolism	Global and overview maps;Xenobiotics biodegradation and metabolism;Digestive system;Xenobiotics biodegradation and metabolism;Xenobiotics biodegradation and metabolism;Carbohydrate metabolism;Carbohydrate metabolism;Metabolism of cofactors and vitamins;Metabolism of cofactors and vitamins;Lipid metabolism	ko01100//Metabolic pathways;ko00983//Drug metabolism - other enzymes;ko04976//Bile secretion;ko00982//Drug metabolism - cytochrome P450;ko00980//Metabolism of xenobiotics by cytochrome P450;ko00053//Ascorbate and aldarate metabolism;ko00040//Pentose and glucuronate interconversions;ko00830//Retinol metabolism;ko00860//Porphyrin and chlorophyll metabolism;ko00140//Steroid hormone biosynthesis	K00699;K00699;K00699;K00699;K00699;K00699;K00699;K00699;K00699;K00699	GO:0005575//cellular_component;GO:0005622//intracellular;GO:0005623//cell;GO:0005737//cytoplasm;GO:0005783//endoplasmic reticulum;GO:0012505//endomembrane system;GO:0016020//membrane;GO:0016021//integral component of membrane;GO:0031224//intrinsic component of membrane;GO:0043226//organelle;GO:0043227//membrane-bounded organelle;GO:0043229//intracellular organelle;GO:0043231//intracellular membra…	GO:0003674//molecular_function;GO:0003824//catalytic activity;GO:0008194//UDP-glycosyltransferase activity;GO:0015020//glucuronosyltransferase activity;GO:0016740//transferase activity;GO:0016757//transferase activity, transferring glycosyl groups;GO:0016758//transferase activity, transferring hexosyl groups	GO:0006011//UDP-glucose metabolic process;GO:0006139//nucleobase-containing compound metabolic process;GO:0006725//cellular aromatic compound metabolic process;GO:0006793//phosphorus metabolic process;GO:0006807//nitrogen compound metabolic process;GO:0008150//biological_process;GO:0008152//metabolic process;GO:0009225//nucleotide-sugar metabolic process;GO:0009987//cellular process;GO:0034641//c…
Trypoxylus_dichotomus_00005074	146.007	56.985	137.548	54.798	7231.02	2714.72	8358.18	3216.76	UGT5	UDP-glycosyltransferase UGT5 (Dactylopius coccus)	Metabolism;Metabolism;Organismal Systems;Metabolism;Metabolism;Metabolism;Metabolism;Metabolism;Metabolism;Metabolism	Global and overview maps;Xenobiotics biodegradation and metabolism;Digestive system;Xenobiotics biodegradation and metabolism;Xenobiotics biodegradation and metabolism;Carbohydrate metabolism;Carbohydrate metabolism;Metabolism of cofactors and vitamins;Metabolism of cofactors and vitamins;Lipid metabolism	ko01100//Metabolic pathways;ko00983//Drug metabolism - other enzymes;ko04976//Bile secretion;ko00982//Drug metabolism - cytochrome P450;ko00980//Metabolism of xenobiotics by cytochrome P450;ko00053//Ascorbate and aldarate metabolism;ko00040//Pentose and glucuronate interconversions;ko00830//Retinol metabolism;ko00860//Porphyrin and chlorophyll metabolism;ko00140//Steroid hormone biosynthesis	K00699;K00699;K00699;K00699;K00699;K00699;K00699;K00699;K00699;K00699	GO:0005575//cellular_component;GO:0005622//intracellular;GO:0005623//cell;GO:0005737//cytoplasm;GO:0005783//endoplasmic reticulum;GO:0012505//endomembrane system;GO:0016020//membrane;GO:0016021//integral component of membrane;GO:0031224//intrinsic component of membrane;GO:0043226//organelle;GO:0043227//membrane-bounded organelle;GO:0043229//intracellular organelle;GO:0043231//intracellular membra…	GO:0003674//molecular_function;GO:0003824//catalytic activity;GO:0008194//UDP-glycosyltransferase activity;GO:0015020//glucuronosyltransferase activity;GO:0016740//transferase activity;GO:0016757//transferase activity, transferring glycosyl groups;GO:0016758//transferase activity, transferring hexosyl groups	GO:0006011//UDP-glucose metabolic process;GO:0006139//nucleobase-containing compound metabolic process;GO:0006725//cellular aromatic compound metabolic process;GO:0006793//phosphorus metabolic process;GO:0006807//nitrogen compound metabolic process;GO:0008150//biological_process;GO:0008152//metabolic process;GO:0009225//nucleotide-sugar metabolic process;GO:0009987//cellular process;GO:0034641//c…
Trypoxylus_dichotomus_00005077	59.877	42.78	87.447	13.997	6756.17	4608.98	11927.9	1860.43	FAHD2A	Fumarylacetoacetate hydrolase domain-containing protein 2A (Homo sapiens)	Metabolism;Metabolism;Organismal Systems;Metabolism;Metabolism;Metabolism;Metabolism;Metabolism;Metabolism;Metabolism	Global and overview maps;Xenobiotics biodegradation and metabolism;Digestive system;Xenobiotics biodegradation and metabolism;Xenobiotics biodegradation and metabolism;Carbohydrate metabolism;Carbohydrate metabolism;Metabolism of cofactors and vitamins;Metabolism of cofactors and vitamins;Lipid metabolism	ko01100//Metabolic pathways;ko00983//Drug metabolism - other enzymes;ko04976//Bile secretion;ko00982//Drug metabolism - cytochrome P450;ko00980//Metabolism of xenobiotics by cytochrome P450;ko00053//Ascorbate and aldarate metabolism;ko00040//Pentose and glucuronate interconversions;ko00830//Retinol metabolism;ko00860//Porphyrin and chlorophyll metabolism;ko00140//Steroid hormone biosynthesis	K00699;K00699;K00699;K00699;K00699;K00699;K00699;K00699;K00699;K00699	GO:0005575//cellular_component;GO:0005622//intracellular;GO:0005623//cell;GO:0005737//cytoplasm;GO:0005783//endoplasmic reticulum;GO:0012505//endomembrane system;GO:0016020//membrane;GO:0016021//integral component of membrane;GO:0031224//intrinsic component of membrane;GO:0043226//organelle;GO:0043227//membrane-bounded organelle;GO:0043229//intracellular organelle;GO:0043231//intracellular membra…	GO:0003674//molecular_function;GO:0003824//catalytic activity;GO:0008194//UDP-glycosyltransferase activity;GO:0015020//glucuronosyltransferase activity;GO:0016740//transferase activity;GO:0016757//transferase activity, transferring glycosyl groups;GO:0016758//transferase activity, transferring hexosyl groups	GO:0006011//UDP-glucose metabolic process;GO:0006139//nucleobase-containing compound metabolic process;GO:0006725//cellular aromatic compound metabolic process;GO:0006793//phosphorus metabolic process;GO:0006807//nitrogen compound metabolic process;GO:0008150//biological_process;GO:0008152//metabolic process;GO:0009225//nucleotide-sugar metabolic process;GO:0009987//cellular process;GO:0034641//c…
Trypoxylus_dichotomus_00005079	38.453	18.228	43.088	11.62	6999.83	3150	9556.83	2499.83	UGT5	UDP-glycosyltransferase UGT5 (Dactylopius coccus)	Metabolism;Metabolism;Organismal Systems;Metabolism;Metabolism;Metabolism;Metabolism;Metabolism;Metabolism;Metabolism	Global and overview maps;Xenobiotics biodegradation and metabolism;Digestive system;Xenobiotics biodegradation and metabolism;Xenobiotics biodegradation and metabolism;Carbohydrate metabolism;Carbohydrate metabolism;Metabolism of cofactors and vitamins;Metabolism of cofactors and vitamins;Lipid metabolism	ko01100//Metabolic pathways;ko00983//Drug metabolism - other enzymes;ko04976//Bile secretion;ko00982//Drug metabolism - cytochrome P450;ko00980//Metabolism of xenobiotics by cytochrome P450;ko00053//Ascorbate and aldarate metabolism;ko00040//Pentose and glucuronate interconversions;ko00830//Retinol metabolism;ko00860//Porphyrin and chlorophyll metabolism;ko00140//Steroid hormone biosynthesis	K00699;K00699;K00699;K00699;K00699;K00699;K00699;K00699;K00699;K00699	-	-	-
Trypoxylus_dichotomus_00005101	0.01	0.047	0.058	0.202	1	4.5	7	25.333	GRIK2	Glutamate receptor ionotropic%2C kainate 2 (Macaca fascicularis)	-	-	-	-	GO:0005575//cellular_component;GO:0005623//cell;GO:0005886//plasma membrane;GO:0016020//membrane;GO:0044464//cell part;GO:0071944//cell periphery	GO:0003674//molecular_function;GO:0004888//transmembrane signaling receptor activity;GO:0004970//ionotropic glutamate receptor activity;GO:0005215//transporter activity;GO:0005216//ion channel activity;GO:0005230//extracellular ligand-gated ion channel activity;GO:0005261//cation channel activity;GO:0005267//potassium channel activity;GO:0005272//sodium channel activity;GO:0008066//glutamate rece…	GO:0006810//transport;GO:0006811//ion transport;GO:0006812//cation transport;GO:0006813//potassium ion transport;GO:0006814//sodium ion transport;GO:0007154//cell communication;GO:0007165//signal transduction;GO:0007166//cell surface receptor signaling pathway;GO:0007215//glutamate receptor signaling pathway;GO:0008150//biological_process;GO:0009987//cellular process;GO:0010646//regulation of cel…
Trypoxylus_dichotomus_00005160	0.197	0.213	0.65	0.438	18.833	20.333	78.667	51.333	TRPV6	Transient receptor potential cation channel subfamily V member 6 (Homo sapiens)	Organismal Systems;Organismal Systems	Digestive system;Digestive system	ko04970//Salivary secretion;ko04978//Mineral absorption	K04975;K04975	GO:0005575//cellular_component;GO:0005623//cell;GO:0005886//plasma membrane;GO:0005887//integral component of plasma membrane;GO:0016020//membrane;GO:0016021//integral component of membrane;GO:0031224//intrinsic component of membrane;GO:0031226//intrinsic component of plasma membrane;GO:0032991//macromolecular complex;GO:0034702//ion channel complex;GO:0034703//cation channel complex;GO:0044425//…	GO:0003674//molecular_function;GO:0005215//transporter activity;GO:0005216//ion channel activity;GO:0005261//cation channel activity;GO:0005262//calcium channel activity;GO:0008324//cation transmembrane transporter activity;GO:0015075//ion transmembrane transporter activity;GO:0015085//calcium ion transmembrane transporter activity;GO:0015267//channel activity;GO:0015318//inorganic solute uptake …	GO:0001964//startle response;GO:0003008//system process;GO:0006810//transport;GO:0006811//ion transport;GO:0006812//cation transport;GO:0006816//calcium ion transport;GO:0006950//response to stress;GO:0007600//sensory perception;GO:0007605//sensory perception of sound;GO:0007606//sensory perception of chemical stimulus;GO:0007608//sensory perception of smell;GO:0007610//behavior;GO:0007626//locom…
Trypoxylus_dichotomus_00005183	0.092	0.587	0.217	1.68	2	12.5	5.667	45.667	bap	Homeobox protein bagpipe (Drosophila melanogaster)	-	-	-	-	GO:0005575//cellular_component;GO:0005622//intracellular;GO:0005623//cell;GO:0005634//nucleus;GO:0043226//organelle;GO:0043227//membrane-bounded organelle;GO:0043229//intracellular organelle;GO:0043231//intracellular membrane-bounded organelle;GO:0044424//intracellular part;GO:0044464//cell part	GO:0000981//RNA polymerase II transcription factor activity, sequence-specific DNA binding;GO:0003674//molecular_function;GO:0003676//nucleic acid binding;GO:0003677//DNA binding;GO:0003700//transcription factor activity, sequence-specific DNA binding;GO:0003705//transcription factor activity, RNA polymerase II distal enhancer sequence-specific binding;GO:0005488//binding;GO:0043565//sequence-spe…	GO:0001704//formation of primary germ layer;GO:0001707//mesoderm formation;GO:0001708//cell fate specification;GO:0001710//mesodermal cell fate commitment;GO:0006355//regulation of transcription, DNA-templated;GO:0006357//regulation of transcription from RNA polymerase II promoter;GO:0007275//multicellular organism development;GO:0007369//gastrulation;GO:0007494//midgut development;GO:0007498//me…
Trypoxylus_dichotomus_00005265	0.022	1.87	0.625	7.203	7.667	693.667	273	3288.83	AMK59_6894	VWFC domain-containing protein (Fragment) (Oryctes borbonicus)	-	-	-	-	GO:0005575//cellular_component;GO:0005576//extracellular region;GO:0005615//extracellular space;GO:0031012//extracellular matrix;GO:0044421//extracellular region part	GO:0003674//molecular_function;GO:0005198//structural molecule activity;GO:0005201//extracellular matrix structural constituent	GO:0000003//reproduction;GO:0002009//morphogenesis of an epithelium;GO:0002165//instar larval or pupal development;GO:0003006//developmental process involved in reproduction;GO:0007275//multicellular organism development;GO:0007442//hindgut morphogenesis;GO:0007444//imaginal disc development;GO:0007472//wing disc morphogenesis;GO:0007476//imaginal disc-derived wing morphogenesis;GO:0007483//genit…
Trypoxylus_dichotomus_00005311	1.902	0.855	8.543	4.043	468	200	2565	1230.33	Pik3cd	Phosphatidylinositol 4%2C5-bisphosphate 3-kinase catalytic subunit delta isoform (Mus musculus)	Metabolism;Environmental Information Processing;Environmental Information Processing;Organismal Systems;Environmental Information Processing;Cellular Processes;Environmental Information Processing;Cellular Processes;Organismal Systems;Environmental Information Processing;Cellular Processes;Environmental Information Processing;Cellular Processes;Organismal Systems;Organismal Systems;Cellular Proce…	Global and overview maps;Signal transduction;Signal transduction;Endocrine system;Signal transduction;Cellular community - eukaryotes;Signal transduction;Cell motility;Aging;Signal transduction;Transport and catabolism;Signal transduction;Cell growth and death;Development;Endocrine system;Cell growth and death;Immune system;Endocrine system;Immune system;Signal transduction;Signal transduction;Si…	ko01100//Metabolic pathways;ko04151//PI3K-Akt signaling pathway;ko04024//cAMP signaling pathway;ko04910//Insulin signaling pathway;ko04152//AMPK signaling pathway;ko04510//Focal adhesion;ko04015//Rap1 signaling pathway;ko04810//Regulation of actin cytoskeleton;ko04212//Longevity regulating pathway - worm;ko04150//mTOR signaling pathway;ko04140//Autophagy - animal;ko04014//Ras signaling pathway;ko…	K00922;K00922;K00922;K00922;K00922;K00922;K00922;K00922;K00922;K00922;K00922;K00922;K00922;K00922;K00922;K00922;K00922;K00922;K00922;K00922;K00922;K00922;K00922;K00922;K00922;K00922;K00922;K00922;K00922;K00922;K00922;K00922;K00922;K00922;K00922;K00922;K00922;K00922;K00922;K00922;K00922;K00922;K00922;K00922;K00922;K00922;K00922;K00922;K00922;K00922	GO:0005575//cellular_component;GO:0005622//intracellular;GO:0005623//cell;GO:0005737//cytoplasm;GO:0005886//plasma membrane;GO:0005942//phosphatidylinositol 3-kinase complex;GO:0005943//phosphatidylinositol 3-kinase complex, class IA;GO:0016020//membrane;GO:0019898//extrinsic component of membrane;GO:0032991//macromolecular complex;GO:0044424//intracellular part;GO:0044425//membrane part;GO:00444…	GO:0003674//molecular_function;GO:0003824//catalytic activity;GO:0005488//binding;GO:0005515//protein binding;GO:0016301//kinase activity;GO:0016303//1-phosphatidylinositol-3-kinase activity;GO:0016307//phosphatidylinositol phosphate kinase activity;GO:0016740//transferase activity;GO:0016772//transferase activity, transferring phosphorus-containing groups;GO:0016773//phosphotransferase activity,…	GO:0000003//reproduction;GO:0000902//cell morphogenesis;GO:0000904//cell morphogenesis involved in differentiation;GO:0001558//regulation of cell growth;GO:0001700//embryonic development via the syncytial blastoderm;GO:0001932//regulation of protein phosphorylation;GO:0001934//positive regulation of protein phosphorylation;GO:0002064//epithelial cell development;GO:0002065//columnar/cuboidal epit…
Trypoxylus_dichotomus_00005364	0.892	1.32	1.597	1.64	47.833	68.5	105.333	104.667	PNLIPRP2	Pancreatic lipase-related protein 2 (Homo sapiens)	Metabolism;Organismal Systems;Metabolism;Organismal Systems;Organismal Systems	Global and overview maps;Digestive system;Lipid metabolism;Digestive system;Digestive system	ko01100//Metabolic pathways;ko04972//Pancreatic secretion;ko00561//Glycerolipid metabolism;ko04975//Fat digestion and absorption;ko04977//Vitamin digestion and absorption	K14073;K14073;K14073;K14073;K14073	-	GO:0003674//molecular_function;GO:0003824//catalytic activity;GO:0016298//lipase activity;GO:0016787//hydrolase activity;GO:0016788//hydrolase activity, acting on ester bonds	GO:0006629//lipid metabolic process;GO:0008150//biological_process;GO:0008152//metabolic process;GO:0009056//catabolic process;GO:0016042//lipid catabolic process;GO:0044238//primary metabolic process;GO:0071704//organic substance metabolic process;GO:1901575//organic substance catabolic process
Trypoxylus_dichotomus_00005369	0.247	0.102	0.73	0.255	8.697	3.532	31.478	11.43	Mad	Protein mothers against dpp (Drosophila melanogaster)	Environmental Information Processing;Cellular Processes;Environmental Information Processing;Environmental Information Processing	Signal transduction;Cellular community - eukaryotes;Signal transduction;Signal transduction	ko04390//Hippo signaling pathway;ko04550//Signaling pathways regulating pluripotency of stem cells;ko04391//Hippo signaling pathway -fly;ko04350//TGF-beta signaling pathway	K04676;K04676;K04676;K04676	GO:0005575//cellular_component;GO:0005622//intracellular;GO:0005623//cell;GO:0005634//nucleus;GO:0005737//cytoplasm;GO:0043226//organelle;GO:0043227//membrane-bounded organelle;GO:0043229//intracellular organelle;GO:0043231//intracellular membrane-bounded organelle;GO:0044424//intracellular part;GO:0044464//cell part	GO:0000976//transcription regulatory region sequence-specific DNA binding;GO:0000977//RNA polymerase II regulatory region sequence-specific DNA binding;GO:0000980//RNA polymerase II distal enhancer sequence-specific DNA binding;GO:0000981//RNA polymerase II transcription factor activity, sequence-specific DNA binding;GO:0001012//RNA polymerase II regulatory region DNA binding;GO:0001067//regulato…	GO:0000003//reproduction;GO:0001654//eye development;GO:0001655//urogenital system development;GO:0001700//embryonic development via the syncytial blastoderm;GO:0001704//formation of primary germ layer;GO:0001706//endoderm formation;GO:0001708//cell fate specification;GO:0001711//endodermal cell fate commitment;GO:0001714//endodermal cell fate specification;GO:0001745//compound eye morphogenesis;…
Trypoxylus_dichotomus_00005394	26.557	38.773	107.995	120.977	2362.5	3309.17	11623.5	13186	SERCA	Calcium-transporting ATPase sarcoplasmic/endoplasmic reticulum type (Anopheles gambiae)	Environmental Information Processing;Organismal Systems;Environmental Information Processing;Organismal Systems;Environmental Information Processing;Organismal Systems;Organismal Systems	Signal transduction;Digestive system;Signal transduction;Endocrine system;Signal transduction;Circulatory system;Circulatory system	ko04024//cAMP signaling pathway;ko04972//Pancreatic secretion;ko04022//cGMP - PKG signaling pathway;ko04919//Thyroid hormone signaling pathway;ko04020//Calcium signaling pathway;ko04261//Adrenergic signaling in cardiomyocytes;ko04260//Cardiac muscle contraction	K05853;K05853;K05853;K05853;K05853;K05853;K05853	GO:0005575//cellular_component;GO:0005622//intracellular;GO:0005623//cell;GO:0005737//cytoplasm;GO:0005783//endoplasmic reticulum;GO:0005789//endoplasmic reticulum membrane;GO:0012505//endomembrane system;GO:0016020//membrane;GO:0016528//sarcoplasm;GO:0016529//sarcoplasmic reticulum;GO:0031984//organelle subcompartment;GO:0042175//nuclear outer membrane-endoplasmic reticulum membrane network;GO:0…	GO:0003674//molecular_function;GO:0003824//catalytic activity;GO:0005215//transporter activity;GO:0005388//calcium-transporting ATPase activity;GO:0005488//binding;GO:0005515//protein binding;GO:0008324//cation transmembrane transporter activity;GO:0015075//ion transmembrane transporter activity;GO:0015085//calcium ion transmembrane transporter activity;GO:0015318//inorganic solute uptake transme…	GO:0000003//reproduction;GO:0002064//epithelial cell development;GO:0002065//columnar/cuboidal epithelial cell differentiation;GO:0002066//columnar/cuboidal epithelial cell development;GO:0003006//developmental process involved in reproduction;GO:0003008//system process;GO:0003013//circulatory system process;GO:0003015//heart process;GO:0006082//organic acid metabolic process;GO:0006629//lipid me…
Trypoxylus_dichotomus_00005446	29.592	14.422	36.81	15.895	849.5	414.833	1251.17	564	Eip63F-1	Calcium-binding protein E63-1 (Drosophila melanogaster)	Environmental Information Processing;Organismal Systems;Environmental Information Processing;Environmental Information Processing;Environmental Information Processing;Cellular Processes;Organismal Systems;Organismal Systems;Environmental Information Processing;Organismal Systems;Organismal Systems;Environmental Information Processing;Organismal Systems;Organismal Systems;Cellular Processes;Organi…	Signal transduction;Endocrine system;Signal transduction;Signal transduction;Signal transduction;Cell growth and death;Nervous system;Circulatory system;Signal transduction;Endocrine system;Endocrine system;Signal transduction;Circulatory system;Nervous system;Cell growth and death;Endocrine system;Signal transduction;Endocrine system;Digestive system;Sensory system;Endocrine system;Endocrine sys…	ko04024//cAMP signaling pathway;ko04910//Insulin signaling pathway;ko04015//Rap1 signaling pathway;ko04022//cGMP - PKG signaling pathway;ko04014//Ras signaling pathway;ko04218//Cellular senescence;ko04728//Dopaminergic synapse;ko04270//Vascular smooth muscle contraction;ko04020//Calcium signaling pathway;ko04915//Estrogen signaling pathway;ko04921//Oxytocin signaling pathway;ko04070//Phosphatidyl…	K02183;K02183;K02183;K02183;K02183;K02183;K02183;K02183;K02183;K02183;K02183;K02183;K02183;K02183;K02183;K02183;K02183;K02183;K02183;K02183;K02183;K02183;K02183;K02183;K02183;K02183;K02183;K02183;K02183;K02183	-	-	-
Trypoxylus_dichotomus_00005467	0.102	19.432	0.485	47.968	5.167	973.667	30.5	3039.67	pes	Protein peste (Drosophila melanogaster)	Organismal Systems;Cellular Processes;Organismal Systems;Organismal Systems;Organismal Systems;Organismal Systems;Organismal Systems;Organismal Systems	Digestive system;Transport and catabolism;Endocrine system;Digestive system;Digestive system;Endocrine system;Digestive system;Endocrine system	ko04976//Bile secretion;ko04145//Phagosome;ko04925//Aldosterone synthesis and secretion;ko04979//Cholesterol metabolism;ko04975//Fat digestion and absorption;ko04927//Cortisol synthesis and secretion;ko04977//Vitamin digestion and absorption;ko04913//Ovarian Steroidogenesis	K13885;K13885;K13885;K13885;K13885;K13885;K13885;K13885	-	-	GO:0006629//lipid metabolic process;GO:0006720//isoprenoid metabolic process;GO:0006721//terpenoid metabolic process;GO:0006726//eye pigment biosynthetic process;GO:0006807//nitrogen compound metabolic process;GO:0007154//cell communication;GO:0007165//signal transduction;GO:0007602//phototransduction;GO:0008150//biological_process;GO:0008152//metabolic process;GO:0009058//biosynthetic process;GO…
Trypoxylus_dichotomus_00005468	2.07	2.997	2.77	3.775	96.5	140.5	152	223.333	pes	Protein peste (Drosophila melanogaster)	Environmental Information Processing;Cellular Processes;Organismal Systems;Environmental Information Processing;Organismal Systems;Organismal Systems;Organismal Systems;Organismal Systems	Signal transduction;Transport and catabolism;Endocrine system;Signaling molecules and interaction;Digestive system;Digestive system;Endocrine system;Immune system	ko04152//AMPK signaling pathway;ko04145//Phagosome;ko03320//PPAR signaling pathway;ko04512//ECM-receptor interaction;ko04979//Cholesterol metabolism;ko04975//Fat digestion and absorption;ko04920//Adipocytokine signaling pathway;ko04640//Hematopoietic cell lineage	K06259;K06259;K06259;K06259;K06259;K06259;K06259;K06259	-	-	-
Trypoxylus_dichotomus_00005494	102.452	43.477	240.448	86.198	7487.5	3064.5	21745.3	7736.33	Hsp90b1	Endoplasmin (Mus musculus)	Genetic Information Processing;Environmental Information Processing;Organismal Systems;Organismal Systems;Organismal Systems	Folding, sorting and degradation;Signal transduction;Endocrine system;Endocrine system;Immune system	ko04141//Protein processing in endoplasmic reticulum;ko04151//PI3K-Akt signaling pathway;ko04915//Estrogen signaling pathway;ko04918//Thyroid hormone synthesis;ko04657//IL-17 signaling pathway	K09487;K09487;K09487;K09487;K09487	GO:0005575//cellular_component;GO:0005576//extracellular region;GO:0005615//extracellular space;GO:0044421//extracellular region part	GO:0003674//molecular_function;GO:0005488//binding;GO:0005515//protein binding;GO:0051082//unfolded protein binding	GO:0006457//protein folding;GO:0006950//response to stress;GO:0007275//multicellular organism development;GO:0007494//midgut development;GO:0008150//biological_process;GO:0009266//response to temperature stimulus;GO:0009408//response to heat;GO:0009628//response to abiotic stimulus;GO:0009653//anatomical structure morphogenesis;GO:0009987//cellular process;GO:0032501//multicellular organismal pro…
Trypoxylus_dichotomus_00005596	2.075	3.79	6.618	9.718	120	211.167	477.833	680.167	-	-	Metabolism;Environmental Information Processing;Organismal Systems;Metabolism	Global and overview maps;Signal transduction;Digestive system;Metabolism of terpenoids and polyketides	ko01100//Metabolic pathways;ko04152//AMPK signaling pathway;ko04976//Bile secretion;ko00900//Terpenoid backbone biosynthesis	K00021;K00021;K00021;K00021	GO:0005575//cellular_component;GO:0005622//intracellular;GO:0005623//cell;GO:0005737//cytoplasm;GO:0005777//peroxisome;GO:0005778//peroxisomal membrane;GO:0005783//endoplasmic reticulum;GO:0005789//endoplasmic reticulum membrane;GO:0012505//endomembrane system;GO:0016020//membrane;GO:0031090//organelle membrane;GO:0031903//microbody membrane;GO:0031984//organelle subcompartment;GO:0042175//nuclea…	GO:0003674//molecular_function;GO:0003824//catalytic activity;GO:0004420//hydroxymethylglutaryl-CoA reductase (NADPH) activity;GO:0016491//oxidoreductase activity;GO:0016614//oxidoreductase activity, acting on CH-OH group of donors;GO:0016616//oxidoreductase activity, acting on the CH-OH group of donors, NAD or NADP as acceptor	GO:0000003//reproduction;GO:0003006//developmental process involved in reproduction;GO:0006629//lipid metabolic process;GO:0006694//steroid biosynthetic process;GO:0006720//isoprenoid metabolic process;GO:0006928//movement of cell or subcellular component;GO:0006935//chemotaxis;GO:0007275//multicellular organism development;GO:0007276//gamete generation;GO:0007280//pole cell migration;GO:0007507/…
Trypoxylus_dichotomus_00005597	2.377	5.428	7.187	10.438	40.667	90.333	153.667	217.167	-	-	Metabolism;Environmental Information Processing;Organismal Systems;Metabolism	Global and overview maps;Signal transduction;Digestive system;Metabolism of terpenoids and polyketides	ko01100//Metabolic pathways;ko04152//AMPK signaling pathway;ko04976//Bile secretion;ko00900//Terpenoid backbone biosynthesis	K00021;K00021;K00021;K00021	GO:0005575//cellular_component;GO:0005622//intracellular;GO:0005623//cell;GO:0005737//cytoplasm;GO:0005777//peroxisome;GO:0005778//peroxisomal membrane;GO:0005783//endoplasmic reticulum;GO:0005789//endoplasmic reticulum membrane;GO:0012505//endomembrane system;GO:0016020//membrane;GO:0031090//organelle membrane;GO:0031903//microbody membrane;GO:0031984//organelle subcompartment;GO:0042175//nuclea…	GO:0003674//molecular_function;GO:0003824//catalytic activity;GO:0004420//hydroxymethylglutaryl-CoA reductase (NADPH) activity;GO:0016491//oxidoreductase activity;GO:0016614//oxidoreductase activity, acting on CH-OH group of donors;GO:0016616//oxidoreductase activity, acting on the CH-OH group of donors, NAD or NADP as acceptor	GO:0000003//reproduction;GO:0003006//developmental process involved in reproduction;GO:0006629//lipid metabolic process;GO:0006694//steroid biosynthetic process;GO:0006720//isoprenoid metabolic process;GO:0006928//movement of cell or subcellular component;GO:0006935//chemotaxis;GO:0007275//multicellular organism development;GO:0007276//gamete generation;GO:0007280//pole cell migration;GO:0007507/…
Trypoxylus_dichotomus_00005620	1.077	0.872	3.657	3.018	99.5	77.667	399.667	332.333	SSTR1	Somatostatin receptor type 1 (Canis lupus familiaris)	Environmental Information Processing;Environmental Information Processing;Organismal Systems	Signal transduction;Signaling molecules and interaction;Digestive system	ko04024//cAMP signaling pathway;ko04080//Neuroactive ligand-receptor interaction;ko04971//Gastric acid secretion	K04218;K04218;K04218	GO:0005575//cellular_component;GO:0005623//cell;GO:0005886//plasma membrane;GO:0005887//integral component of plasma membrane;GO:0016020//membrane;GO:0016021//integral component of membrane;GO:0031224//intrinsic component of membrane;GO:0031226//intrinsic component of plasma membrane;GO:0042995//cell projection;GO:0043005//neuron projection;GO:0044425//membrane part;GO:0044459//plasma membrane pa…	GO:0001653//peptide receptor activity;GO:0003674//molecular_function;GO:0004888//transmembrane signaling receptor activity;GO:0004930//G-protein coupled receptor activity;GO:0005488//binding;GO:0008188//neuropeptide receptor activity;GO:0008261//allatostatin receptor activity;GO:0008528//G-protein coupled peptide receptor activity;GO:0033218//amide binding;GO:0038023//signaling receptor activity;…	GO:0007154//cell communication;GO:0007165//signal transduction;GO:0007186//G-protein coupled receptor signaling pathway;GO:0007187//G-protein coupled receptor signaling pathway, coupled to cyclic nucleotide second messenger;GO:0007218//neuropeptide signaling pathway;GO:0008150//biological_process;GO:0009987//cellular process;GO:0023052//signaling;GO:0050789//regulation of biological process;GO:00…
Trypoxylus_dichotomus_00005653	2.245	31.698	11.715	81.583	321.667	4477.17	2081.5	14411	if	Integrin alpha-PS2 (Drosophila melanogaster)	Environmental Information Processing;Cellular Processes;Cellular Processes;Environmental Information Processing;Environmental Information Processing	Signal transduction;Cellular community - eukaryotes;Cell motility;Signaling molecules and interaction;Signaling molecules and interaction	ko04151//PI3K-Akt signaling pathway;ko04510//Focal adhesion;ko04810//Regulation of actin cytoskeleton;ko04512//ECM-receptor interaction;ko04514//Cell adhesion molecules (CAMs)	K06584;K06584;K06584;K06584;K06584	GO:0005575//cellular_component;GO:0005623//cell;GO:0005886//plasma membrane;GO:0005887//integral component of plasma membrane;GO:0005912//adherens junction;GO:0005924//cell-substrate adherens junction;GO:0005925//focal adhesion;GO:0008305//integrin complex;GO:0009925//basal plasma membrane;GO:0016020//membrane;GO:0016021//integral component of membrane;GO:0016323//basolateral plasma membrane;GO:0…	GO:0003674//molecular_function;GO:0005488//binding;GO:0005515//protein binding;GO:0046982//protein heterodimerization activity;GO:0046983//protein dimerization activity;GO:0050840//extracellular matrix binding	GO:0000003//reproduction;GO:0000902//cell morphogenesis;GO:0000904//cell morphogenesis involved in differentiation;GO:0001667//ameboidal-type cell migration;GO:0001894//tissue homeostasis;GO:0002009//morphogenesis of an epithelium;GO:0002064//epithelial cell development;GO:0002065//columnar/cuboidal epithelial cell differentiation;GO:0002066//columnar/cuboidal epithelial cell development;GO:00021…
Trypoxylus_dichotomus_00005761	0.952	0.458	2.97	0.838	116.833	56.667	448.333	128.833	Ptprn2	Receptor-type tyrosine-protein phosphatase N2 (Rattus norvegicus)	-	-	-	-	-	GO:0003674//molecular_function;GO:0003824//catalytic activity;GO:0004721//phosphoprotein phosphatase activity;GO:0004725//protein tyrosine phosphatase activity;GO:0016787//hydrolase activity;GO:0016788//hydrolase activity, acting on ester bonds;GO:0016791//phosphatase activity;GO:0042578//phosphoric ester hydrolase activity	GO:0006464//cellular protein modification process;GO:0006470//protein dephosphorylation;GO:0006793//phosphorus metabolic process;GO:0006796//phosphate-containing compound metabolic process;GO:0006807//nitrogen compound metabolic process;GO:0007275//multicellular organism development;GO:0008150//biological_process;GO:0008152//metabolic process;GO:0009987//cellular process;GO:0016311//dephosphoryla…
Trypoxylus_dichotomus_00005778	0.722	6.057	2.59	14.787	173.667	1411	753	4363.5	Ptbp1	Polypyrimidine tract-binding protein 1 (Rattus norvegicus)	Environmental Information Processing;Organismal Systems;Organismal Systems;Organismal Systems;Organismal Systems;Organismal Systems;Organismal Systems	Signal transduction;Digestive system;Endocrine system;Endocrine system;Endocrine system;Endocrine system;Immune system	ko04151//PI3K-Akt signaling pathway;ko04976//Bile secretion;ko04919//Thyroid hormone signaling pathway;ko03320//PPAR signaling pathway;ko04928//Parathyroid hormone synthesis, secretion and action;ko04920//Adipocytokine signaling pathway;ko04659//Th17 cell differentiation	K08524;K08524;K08524;K08524;K08524;K08524;K08524	-	-	-
Trypoxylus_dichotomus_00005783	0.493	1.55	0.793	1.653	23.333	72.167	46	96.833	PNLIP	Pancreatic triacylglycerol lipase (Fragment) (Myocastor coypus)	Metabolism;Organismal Systems;Metabolism;Organismal Systems;Organismal Systems	Global and overview maps;Digestive system;Lipid metabolism;Digestive system;Digestive system	ko01100//Metabolic pathways;ko04972//Pancreatic secretion;ko00561//Glycerolipid metabolism;ko04975//Fat digestion and absorption;ko04977//Vitamin digestion and absorption	K14073;K14073;K14073;K14073;K14073	-	-	-
Trypoxylus_dichotomus_00005948	3.848	29.462	8.52	34.64	239.667	1782.67	635.167	2630.5	SLC3A1	Neutral and basic amino acid transport protein rBAT (Homo sapiens)	Organismal Systems	Digestive system	ko04974//Protein digestion and absorption	K14210	-	-	-
Trypoxylus_dichotomus_00006025	0.248	0	0.07	0	9	0	2.833	0	Lip3	Lipase 3 (Drosophila melanogaster)	Cellular Processes;Organismal Systems;Metabolism	Transport and catabolism;Digestive system;Lipid metabolism	ko04142//Lysosome;ko04979//Cholesterol metabolism;ko00100//Steroid biosynthesis	K01052;K01052;K01052	-	-	-
Trypoxylus_dichotomus_00006029	271.172	1.97	45.68	0.757	11549.5	81.5	2159.46	36.667	Lip3	Lipase 3 (Drosophila melanogaster)	Cellular Processes;Organismal Systems;Metabolism	Transport and catabolism;Digestive system;Lipid metabolism	ko04142//Lysosome;ko04979//Cholesterol metabolism;ko00100//Steroid biosynthesis	K01052;K01052;K01052	-	-	-
Trypoxylus_dichotomus_00006030	323.193	1.322	28.282	0.05	11562.5	47	1117.38	2.167	Lip3	Lipase 3 (Drosophila melanogaster)	Cellular Processes;Organismal Systems;Metabolism	Transport and catabolism;Digestive system;Lipid metabolism	ko04142//Lysosome;ko04979//Cholesterol metabolism;ko00100//Steroid biosynthesis	K01052;K01052;K01052	-	-	-
Trypoxylus_dichotomus_00006031	1000.92	4.912	170.418	3.325	37352.5	179	7091.83	135.833	Lip3	Lipase 3 (Drosophila melanogaster)	Cellular Processes;Organismal Systems;Metabolism	Transport and catabolism;Digestive system;Lipid metabolism	ko04142//Lysosome;ko04979//Cholesterol metabolism;ko00100//Steroid biosynthesis	K01052;K01052;K01052	-	-	-
Trypoxylus_dichotomus_00006032	1.222	5.052	3.195	10.392	63.333	241.688	194.167	591.833	Lip3	Lipase 3 (Drosophila melanogaster)	Cellular Processes;Organismal Systems;Metabolism	Transport and catabolism;Digestive system;Lipid metabolism	ko04142//Lysosome;ko04979//Cholesterol metabolism;ko00100//Steroid biosynthesis	K01052;K01052;K01052	-	-	-
Trypoxylus_dichotomus_00006078	39.217	0.927	123.667	2.303	2036	47.667	7673	153.167	SLC30A1	Zinc transporter 1 (Macaca fascicularis)	Organismal Systems	Digestive system	ko04978//Mineral absorption	K14688	GO:0005575//cellular_component;GO:0005623//cell;GO:0005886//plasma membrane;GO:0016020//membrane;GO:0016323//basolateral plasma membrane;GO:0044425//membrane part;GO:0044459//plasma membrane part;GO:0044464//cell part;GO:0071944//cell periphery;GO:0098590//plasma membrane region	GO:0003674//molecular_function;GO:0005215//transporter activity;GO:0005385//zinc ion transmembrane transporter activity;GO:0008324//cation transmembrane transporter activity;GO:0015075//ion transmembrane transporter activity;GO:0015318//inorganic solute uptake transmembrane transporter activity;GO:0015562//efflux transmembrane transporter activity;GO:0022857//transmembrane transporter activity;GO…	GO:0000041//transition metal ion transport;GO:0006810//transport;GO:0006811//ion transport;GO:0006812//cation transport;GO:0006829//zinc II ion transport;GO:0006950//response to stress;GO:0008150//biological_process;GO:0009636//response to toxic substance;GO:0010035//response to inorganic substance;GO:0010038//response to metal ion;GO:0010043//response to zinc ion;GO:0010312//detoxification of zi…
Trypoxylus_dichotomus_00006088	29.027	7.198	28.792	12.913	401	94.333	465.667	210.167	ATX1	Metal homeostasis factor ATX1 (Saccharomyces cerevisiae (strain ATCC 204508 / S288c))	Organismal Systems	Digestive system	ko04978//Mineral absorption	K07213	GO:0005575//cellular_component;GO:0005622//intracellular;GO:0005623//cell;GO:0005737//cytoplasm;GO:0044424//intracellular part;GO:0044464//cell part	GO:0003674//molecular_function;GO:0005488//binding;GO:0005507//copper ion binding;GO:0016530//metallochaperone activity;GO:0016531//copper chaperone activity;GO:0043167//ion binding;GO:0043169//cation binding;GO:0046872//metal ion binding;GO:0046914//transition metal ion binding	GO:0000041//transition metal ion transport;GO:0006810//transport;GO:0006811//ion transport;GO:0006812//cation transport;GO:0006825//copper ion transport;GO:0006873//cellular ion homeostasis;GO:0006875//cellular metal ion homeostasis;GO:0006878//cellular copper ion homeostasis;GO:0006950//response to stress;GO:0006979//response to oxidative stress;GO:0008150//biological_process;GO:0009987//cellula…
Trypoxylus_dichotomus_00006114	64.827	62.863	65.263	53.055	1150.33	1088.33	1385.17	1137.17	ESR16	Ecdysteroid-regulated 16 kDa protein (Manduca sexta)	Cellular Processes;Organismal Systems	Transport and catabolism;Digestive system	ko04142//Lysosome;ko04979//Cholesterol metabolism	K13443;K13443	GO:0005575//cellular_component;GO:0005576//extracellular region;GO:0005615//extracellular space;GO:0044421//extracellular region part	GO:0001530//lipopolysaccharide binding;GO:0003674//molecular_function;GO:0003823//antigen binding;GO:0005488//binding;GO:0005496//steroid binding;GO:0005539//glycosaminoglycan binding;GO:0008289//lipid binding;GO:0030882//lipid antigen binding;GO:0032934//sterol binding;GO:0042834//peptidoglycan binding;GO:0070891//lipoteichoic acid binding;GO:0097159//organic cyclic compound binding;GO:0097367//…	GO:0002165//instar larval or pupal development;GO:0006629//lipid metabolic process;GO:0006694//steroid biosynthetic process;GO:0006810//transport;GO:0006869//lipid transport;GO:0006950//response to stress;GO:0006952//defense response;GO:0007154//cell communication;GO:0007165//signal transduction;GO:0007166//cell surface receptor signaling pathway;GO:0007275//multicellular organism development;GO:…
Trypoxylus_dichotomus_00006137	5.333	33.807	1.727	19.495	91.5	572.5	33	421.5	-	-	Cellular Processes;Organismal Systems	Transport and catabolism;Digestive system	ko04142//Lysosome;ko04979//Cholesterol metabolism	K13443;K13443	GO:0005575//cellular_component;GO:0005576//extracellular region;GO:0005615//extracellular space;GO:0044421//extracellular region part	GO:0001530//lipopolysaccharide binding;GO:0003674//molecular_function;GO:0003823//antigen binding;GO:0005488//binding;GO:0005496//steroid binding;GO:0005539//glycosaminoglycan binding;GO:0008289//lipid binding;GO:0030882//lipid antigen binding;GO:0032934//sterol binding;GO:0042834//peptidoglycan binding;GO:0070891//lipoteichoic acid binding;GO:0097159//organic cyclic compound binding;GO:0097367//…	GO:0002376//immune system process;GO:0006810//transport;GO:0006869//lipid transport;GO:0006950//response to stress;GO:0006952//defense response;GO:0006955//immune response;GO:0006959//humoral immune response;GO:0007498//mesoderm development;GO:0007599//hemostasis;GO:0008150//biological_process;GO:0009611//response to wounding;GO:0009888//tissue development;GO:0010876//lipid localization;GO:001585…
Trypoxylus_dichotomus_00006150	29.348	12.535	82.137	31.878	1997	818.167	6781.17	2584.17	crq	Protein croquemort (Drosophila melanogaster)	Organismal Systems;Cellular Processes;Organismal Systems;Organismal Systems;Organismal Systems;Organismal Systems;Organismal Systems;Organismal Systems	Digestive system;Transport and catabolism;Endocrine system;Digestive system;Digestive system;Endocrine system;Digestive system;Endocrine system	ko04976//Bile secretion;ko04145//Phagosome;ko04925//Aldosterone synthesis and secretion;ko04979//Cholesterol metabolism;ko04975//Fat digestion and absorption;ko04927//Cortisol synthesis and secretion;ko04977//Vitamin digestion and absorption;ko04913//Ovarian Steroidogenesis	K13885;K13885;K13885;K13885;K13885;K13885;K13885;K13885	-	GO:0003674//molecular_function;GO:0005044//scavenger receptor activity;GO:0038024//cargo receptor activity	GO:0001775//cell activation;GO:0002252//immune effector process;GO:0002274//myeloid leukocyte activation;GO:0002376//immune system process;GO:0002433//immune response-regulating cell surface receptor signaling pathway involved in phagocytosis;GO:0002682//regulation of immune system process;GO:0002764//immune response-regulating signaling pathway;GO:0002768//immune response-regulating cell surface…
Trypoxylus_dichotomus_00006160	51.273	16.865	59.203	33.812	3038.83	961.5	4242.83	2428.17	Slc30a1	Zinc transporter 1 (Mus musculus)	Organismal Systems	Digestive system	ko04978//Mineral absorption	K14688	GO:0005575//cellular_component;GO:0005623//cell;GO:0005886//plasma membrane;GO:0016020//membrane;GO:0016323//basolateral plasma membrane;GO:0016324//apical plasma membrane;GO:0044425//membrane part;GO:0044459//plasma membrane part;GO:0044464//cell part;GO:0045177//apical part of cell;GO:0071944//cell periphery;GO:0098590//plasma membrane region	GO:0003674//molecular_function;GO:0005215//transporter activity;GO:0005385//zinc ion transmembrane transporter activity;GO:0008324//cation transmembrane transporter activity;GO:0015075//ion transmembrane transporter activity;GO:0015318//inorganic solute uptake transmembrane transporter activity;GO:0015562//efflux transmembrane transporter activity;GO:0022857//transmembrane transporter activity;GO…	GO:0000041//transition metal ion transport;GO:0006810//transport;GO:0006811//ion transport;GO:0006812//cation transport;GO:0006829//zinc II ion transport;GO:0006873//cellular ion homeostasis;GO:0006875//cellular metal ion homeostasis;GO:0006882//cellular zinc ion homeostasis;GO:0006950//response to stress;GO:0008150//biological_process;GO:0009636//response to toxic substance;GO:0009987//cellular …
Trypoxylus_dichotomus_00006279	0.35	2.773	1.483	12.548	104.833	817.333	536	4596	Plc21C	1-phosphatidylinositol 4%2C5-bisphosphate phosphodiesterase classes I and II (Drosophila melanogaster)	Metabolism;Organismal Systems;Environmental Information Processing;Environmental Information Processing;Environmental Information Processing;Organismal Systems;Organismal Systems;Organismal Systems;Organismal Systems;Environmental Information Processing;Organismal Systems;Organismal Systems;Organismal Systems;Organismal Systems;Environmental Information Processing;Environmental Information Proces…	Global and overview maps;Digestive system;Signal transduction;Signal transduction;Signal transduction;Nervous system;Endocrine system;Nervous system;Circulatory system;Signal transduction;Immune system;Endocrine system;Endocrine system;Immune system;Signal transduction;Signal transduction;Circulatory system;Endocrine system;Signal transduction;Endocrine system;Signal transduction;Nervous system;E…	ko01100//Metabolic pathways;ko04972//Pancreatic secretion;ko04015//Rap1 signaling pathway;ko04022//cGMP - PKG signaling pathway;ko04310//Wnt signaling pathway;ko04723//Retrograde endocannabinoid signaling;ko04919//Thyroid hormone signaling pathway;ko04728//Dopaminergic synapse;ko04270//Vascular smooth muscle contraction;ko04020//Calcium signaling pathway;ko04611//Platelet activation;ko04915//Estr…	K05858;K05858;K05858;K05858;K05858;K05858;K05858;K05858;K05858;K05858;K05858;K05858;K05858;K05858;K05858;K05858;K05858;K05858;K05858;K05858;K05858;K05858;K05858;K05858;K05858;K05858;K05858;K05858;K05858;K05858;K05858;K05858;K05858;K05858;K05858;K05858;K05858;K05858;K05858;K05858;K05858;K05858;K05858;K05858;K05858	-	-	GO:0007610//behavior;GO:0007610//behavior;GO:0007610//behavior;GO:0007626//locomotory behavior;GO:0007626//locomotory behavior;GO:0007626//locomotory behavior;GO:0007629//flight behavior;GO:0007629//flight behavior;GO:0007629//flight behavior;GO:0008150//biological_process;GO:0008150//biological_process;GO:0008150//biological_process;GO:0008344//adult locomotory behavior;GO:0008344//adult locomot…
Trypoxylus_dichotomus_00006311	0.007	27.775	0.028	19.073	0.5	1947	2.833	1759.17	Ork1	Open rectifier potassium channel protein 1 (Drosophila melanogaster)	Organismal Systems	Digestive system	ko04971//Gastric acid secretion	K04920	GO:0005575//cellular_component;GO:0005623//cell;GO:0005886//plasma membrane;GO:0005887//integral component of plasma membrane;GO:0016020//membrane;GO:0016021//integral component of membrane;GO:0031224//intrinsic component of membrane;GO:0031226//intrinsic component of plasma membrane;GO:0032991//macromolecular complex;GO:0034702//ion channel complex;GO:0034703//cation channel complex;GO:0034705//…	GO:0003674//molecular_function;GO:0005215//transporter activity;GO:0005216//ion channel activity;GO:0005261//cation channel activity;GO:0005267//potassium channel activity;GO:0005488//binding;GO:0005515//protein binding;GO:0008324//cation transmembrane transporter activity;GO:0015075//ion transmembrane transporter activity;GO:0015077//monovalent inorganic cation transmembrane transporter activity…	GO:0002027//regulation of heart rate;GO:0006810//transport;GO:0006811//ion transport;GO:0006812//cation transport;GO:0006813//potassium ion transport;GO:0007610//behavior;GO:0007622//rhythmic behavior;GO:0007623//circadian rhythm;GO:0007626//locomotory behavior;GO:0008016//regulation of heart contraction;GO:0008150//biological_process;GO:0009987//cellular process;GO:0015672//monovalent inorganic …
Trypoxylus_dichotomus_00006365	0.012	0.048	0.303	0.157	0.333	1.333	11	5.667	PPYR_07156	Uncharacterized protein (Photinus pyralis)	Metabolism;Organismal Systems;Environmental Information Processing;Environmental Information Processing;Environmental Information Processing;Organismal Systems;Organismal Systems;Organismal Systems;Organismal Systems;Environmental Information Processing;Organismal Systems;Organismal Systems;Organismal Systems;Organismal Systems;Environmental Information Processing;Environmental Information Proces…	Global and overview maps;Digestive system;Signal transduction;Signal transduction;Signal transduction;Nervous system;Endocrine system;Nervous system;Circulatory system;Signal transduction;Immune system;Endocrine system;Endocrine system;Immune system;Signal transduction;Signal transduction;Circulatory system;Endocrine system;Signal transduction;Endocrine system;Signal transduction;Nervous system;E…	ko01100//Metabolic pathways;ko04972//Pancreatic secretion;ko04015//Rap1 signaling pathway;ko04022//cGMP - PKG signaling pathway;ko04310//Wnt signaling pathway;ko04723//Retrograde endocannabinoid signaling;ko04919//Thyroid hormone signaling pathway;ko04728//Dopaminergic synapse;ko04270//Vascular smooth muscle contraction;ko04020//Calcium signaling pathway;ko04611//Platelet activation;ko04915//Estr…	K05858;K05858;K05858;K05858;K05858;K05858;K05858;K05858;K05858;K05858;K05858;K05858;K05858;K05858;K05858;K05858;K05858;K05858;K05858;K05858;K05858;K05858;K05858;K05858;K05858;K05858;K05858;K05858;K05858;K05858;K05858;K05858;K05858;K05858;K05858;K05858;K05858;K05858;K05858;K05858;K05858;K05858;K05858;K05858;K05858	GO:0005575//cellular_component;GO:0005623//cell;GO:0005886//plasma membrane;GO:0016020//membrane;GO:0016027//inaD signaling complex;GO:0016028//rhabdomere;GO:0019897//extrinsic component of plasma membrane;GO:0019898//extrinsic component of membrane;GO:0032991//macromolecular complex;GO:0042995//cell projection;GO:0044425//membrane part;GO:0044459//plasma membrane part;GO:0044463//cell projection…	GO:0003674//molecular_function;GO:0003824//catalytic activity;GO:0004435//phosphatidylinositol phospholipase C activity;GO:0004620//phospholipase activity;GO:0004629//phospholipase C activity;GO:0005096//GTPase activator activity;GO:0008047//enzyme activator activity;GO:0008081//phosphoric diester hydrolase activity;GO:0016298//lipase activity;GO:0016787//hydrolase activity;GO:0016788//hydrolase …	GO:0001580//detection of chemical stimulus involved in sensory perception of bitter taste;GO:0001894//tissue homeostasis;GO:0001895//retina homeostasis;GO:0002251//organ or tissue specific immune response;GO:0002376//immune system process;GO:0002385//mucosal immune response;GO:0003008//system process;GO:0006629//lipid metabolic process;GO:0006638//neutral lipid metabolic process;GO:0006639//acylg…
Trypoxylus_dichotomus_00006366	7.1	3.568	26.607	12.845	697.333	333.833	3193.17	1544.83	norpA	1-phosphatidylinositol 4%2C5-bisphosphate phosphodiesterase (Drosophila melanogaster)	Metabolism;Organismal Systems;Environmental Information Processing;Environmental Information Processing;Environmental Information Processing;Organismal Systems;Organismal Systems;Organismal Systems;Organismal Systems;Environmental Information Processing;Organismal Systems;Organismal Systems;Organismal Systems;Organismal Systems;Environmental Information Processing;Environmental Information Proces…	Global and overview maps;Digestive system;Signal transduction;Signal transduction;Signal transduction;Nervous system;Endocrine system;Nervous system;Circulatory system;Signal transduction;Immune system;Endocrine system;Endocrine system;Immune system;Signal transduction;Signal transduction;Circulatory system;Endocrine system;Signal transduction;Endocrine system;Signal transduction;Nervous system;E…	ko01100//Metabolic pathways;ko04972//Pancreatic secretion;ko04015//Rap1 signaling pathway;ko04022//cGMP - PKG signaling pathway;ko04310//Wnt signaling pathway;ko04723//Retrograde endocannabinoid signaling;ko04919//Thyroid hormone signaling pathway;ko04728//Dopaminergic synapse;ko04270//Vascular smooth muscle contraction;ko04020//Calcium signaling pathway;ko04611//Platelet activation;ko04915//Estr…	K05858;K05858;K05858;K05858;K05858;K05858;K05858;K05858;K05858;K05858;K05858;K05858;K05858;K05858;K05858;K05858;K05858;K05858;K05858;K05858;K05858;K05858;K05858;K05858;K05858;K05858;K05858;K05858;K05858;K05858;K05858;K05858;K05858;K05858;K05858;K05858;K05858;K05858;K05858;K05858;K05858;K05858;K05858;K05858;K05858	GO:0005575//cellular_component;GO:0005623//cell;GO:0005886//plasma membrane;GO:0016020//membrane;GO:0016027//inaD signaling complex;GO:0016028//rhabdomere;GO:0019897//extrinsic component of plasma membrane;GO:0019898//extrinsic component of membrane;GO:0032991//macromolecular complex;GO:0042995//cell projection;GO:0044425//membrane part;GO:0044459//plasma membrane part;GO:0044463//cell projection…	GO:0003674//molecular_function;GO:0003824//catalytic activity;GO:0004435//phosphatidylinositol phospholipase C activity;GO:0004620//phospholipase activity;GO:0004629//phospholipase C activity;GO:0005096//GTPase activator activity;GO:0008047//enzyme activator activity;GO:0008081//phosphoric diester hydrolase activity;GO:0016298//lipase activity;GO:0016787//hydrolase activity;GO:0016788//hydrolase …	GO:0001580//detection of chemical stimulus involved in sensory perception of bitter taste;GO:0001894//tissue homeostasis;GO:0001895//retina homeostasis;GO:0002251//organ or tissue specific immune response;GO:0002376//immune system process;GO:0002385//mucosal immune response;GO:0003008//system process;GO:0006629//lipid metabolic process;GO:0006638//neutral lipid metabolic process;GO:0006639//acylg…
Trypoxylus_dichotomus_00006390	0.033	0.253	0.238	1.03	1.667	13	16	70.5	Gycalpha99B	Head-specific guanylate cyclase (Drosophila melanogaster)	Metabolism;Environmental Information Processing;Organismal Systems;Organismal Systems;Organismal Systems;Organismal Systems;Cellular Processes;Organismal Systems;Organismal Systems;Organismal Systems	Nucleotide metabolism;Signal transduction;Circulatory system;Immune system;Endocrine system;Digestive system;Cellular community - eukaryotes;Environmental adaptation;Endocrine system;Nervous system	ko00230//Purine metabolism;ko04022//cGMP - PKG signaling pathway;ko04270//Vascular smooth muscle contraction;ko04611//Platelet activation;ko04921//Oxytocin signaling pathway;ko04970//Salivary secretion;ko04540//Gap junction;ko04713//Circadian entrainment;ko04924//Renin secretion;ko04730//Long-term depression	K12318;K12318;K12318;K12318;K12318;K12318;K12318;K12318;K12318;K12318	GO:0005575//cellular_component;GO:0005622//intracellular;GO:0005623//cell;GO:0005737//cytoplasm;GO:0005829//cytosol;GO:0005886//plasma membrane;GO:0008074//guanylate cyclase complex, soluble;GO:0016020//membrane;GO:0032991//macromolecular complex;GO:0044424//intracellular part;GO:0044444//cytoplasmic part;GO:0044445//cytosolic part;GO:0044464//cell part;GO:0071944//cell periphery	GO:0003674//molecular_function;GO:0003824//catalytic activity;GO:0004383//guanylate cyclase activity;GO:0009975//cyclase activity;GO:0016829//lyase activity;GO:0016849//phosphorus-oxygen lyase activity	GO:0006139//nucleobase-containing compound metabolic process;GO:0006163//purine nucleotide metabolic process;GO:0006164//purine nucleotide biosynthetic process;GO:0006182//cGMP biosynthetic process;GO:0006725//cellular aromatic compound metabolic process;GO:0006753//nucleoside phosphate metabolic process;GO:0006793//phosphorus metabolic process;GO:0006796//phosphate-containing compound metabolic …
Trypoxylus_dichotomus_00006391	0.842	2.025	1.948	4.133	46.333	106.833	133.167	279.5	Gucy1b1	Guanylate cyclase soluble subunit beta-1 (Mus musculus)	Metabolism;Environmental Information Processing;Organismal Systems;Organismal Systems;Organismal Systems;Organismal Systems;Cellular Processes;Organismal Systems;Organismal Systems;Organismal Systems	Nucleotide metabolism;Signal transduction;Circulatory system;Immune system;Endocrine system;Digestive system;Cellular community - eukaryotes;Environmental adaptation;Endocrine system;Nervous system	ko00230//Purine metabolism;ko04022//cGMP - PKG signaling pathway;ko04270//Vascular smooth muscle contraction;ko04611//Platelet activation;ko04921//Oxytocin signaling pathway;ko04970//Salivary secretion;ko04540//Gap junction;ko04713//Circadian entrainment;ko04924//Renin secretion;ko04730//Long-term depression	K12319;K12319;K12319;K12319;K12319;K12319;K12319;K12319;K12319;K12319	GO:0005575//cellular_component;GO:0005622//intracellular;GO:0005623//cell;GO:0005737//cytoplasm;GO:0005829//cytosol;GO:0005886//plasma membrane;GO:0008074//guanylate cyclase complex, soluble;GO:0016020//membrane;GO:0032991//macromolecular complex;GO:0044424//intracellular part;GO:0044444//cytoplasmic part;GO:0044445//cytosolic part;GO:0044464//cell part;GO:0071944//cell periphery	GO:0003674//molecular_function;GO:0003824//catalytic activity;GO:0004383//guanylate cyclase activity;GO:0009975//cyclase activity;GO:0016829//lyase activity;GO:0016849//phosphorus-oxygen lyase activity	GO:0006139//nucleobase-containing compound metabolic process;GO:0006163//purine nucleotide metabolic process;GO:0006164//purine nucleotide biosynthetic process;GO:0006182//cGMP biosynthetic process;GO:0006725//cellular aromatic compound metabolic process;GO:0006753//nucleoside phosphate metabolic process;GO:0006793//phosphorus metabolic process;GO:0006796//phosphate-containing compound metabolic …
Trypoxylus_dichotomus_00006392	4.212	5.418	18.982	8.9	182.833	221.667	999	471.167	CG31559	Glutaredoxin domain-containing cysteine-rich protein CG31559 (Drosophila melanogaster)	Metabolism;Environmental Information Processing;Organismal Systems;Organismal Systems;Organismal Systems;Organismal Systems;Cellular Processes;Organismal Systems;Organismal Systems;Organismal Systems	Nucleotide metabolism;Signal transduction;Circulatory system;Immune system;Endocrine system;Digestive system;Cellular community - eukaryotes;Environmental adaptation;Endocrine system;Nervous system	ko00230//Purine metabolism;ko04022//cGMP - PKG signaling pathway;ko04270//Vascular smooth muscle contraction;ko04611//Platelet activation;ko04921//Oxytocin signaling pathway;ko04970//Salivary secretion;ko04540//Gap junction;ko04713//Circadian entrainment;ko04924//Renin secretion;ko04730//Long-term depression	K12319;K12319;K12319;K12319;K12319;K12319;K12319;K12319;K12319;K12319	-	-	-
Trypoxylus_dichotomus_00006543	0.118	0.023	0.373	0.032	2.5	0.5	9.667	0.667	-	Achaete-scute complex protein T3 (Drosophila melanogaster)	-	-	-	-	GO:0005575//cellular_component;GO:0005622//intracellular;GO:0005623//cell;GO:0005634//nucleus;GO:0005667//transcription factor complex;GO:0032991//macromolecular complex;GO:0043226//organelle;GO:0043227//membrane-bounded organelle;GO:0043229//intracellular organelle;GO:0043231//intracellular membrane-bounded organelle;GO:0044422//organelle part;GO:0044424//intracellular part;GO:0044428//nuclear p…	GO:0003674//molecular_function;GO:0003676//nucleic acid binding;GO:0003677//DNA binding;GO:0005488//binding;GO:0005515//protein binding;GO:0043565//sequence-specific DNA binding;GO:0046982//protein heterodimerization activity;GO:0046983//protein dimerization activity;GO:0097159//organic cyclic compound binding;GO:1901363//heterocyclic compound binding	GO:0001655//urogenital system development;GO:0001709//cell fate determination;GO:0002009//morphogenesis of an epithelium;GO:0006355//regulation of transcription, DNA-templated;GO:0006357//regulation of transcription from RNA polymerase II promoter;GO:0007275//multicellular organism development;GO:0007399//nervous system development;GO:0007400//neuroblast fate determination;GO:0007417//central ner…
Trypoxylus_dichotomus_00006624	0.823	0.068	3.09	0.225	18.667	1.5	87.5	6	PPYR_07711	PDGF_2 domain-containing protein (Photinus pyralis)	-	-	-	-	GO:0005575//cellular_component;GO:0005576//extracellular region;GO:0005615//extracellular space;GO:0005622//intracellular;GO:0005623//cell;GO:0005737//cytoplasm;GO:0044421//extracellular region part;GO:0044424//intracellular part;GO:0044464//cell part	GO:0003674//molecular_function;GO:0005102//receptor binding;GO:0005126//cytokine receptor binding;GO:0005172//vascular endothelial growth factor receptor binding;GO:0005488//binding;GO:0005515//protein binding;GO:0005539//glycosaminoglycan binding;GO:0008201//heparin binding;GO:0043167//ion binding;GO:0043168//anion binding;GO:0070851//growth factor receptor binding;GO:0097367//carbohydrate deriv…	GO:0000003//reproduction;GO:0001655//urogenital system development;GO:0001667//ameboidal-type cell migration;GO:0001932//regulation of protein phosphorylation;GO:0001934//positive regulation of protein phosphorylation;GO:0002009//morphogenesis of an epithelium;GO:0002064//epithelial cell development;GO:0002065//columnar/cuboidal epithelial cell differentiation;GO:0002066//columnar/cuboidal epithe…
Trypoxylus_dichotomus_00006646	28.712	3.472	49.418	7.22	1610.33	196.5	3307.17	494.5	path	Proton-coupled amino acid transporter-like protein pathetic (Drosophila melanogaster)	Organismal Systems	Digestive system	ko04974//Protein digestion and absorption	K14209	GO:0005575//cellular_component;GO:0005575//cellular_component;GO:0005622//intracellular;GO:0005622//intracellular;GO:0005623//cell;GO:0005623//cell;GO:0005737//cytoplasm;GO:0005737//cytoplasm;GO:0005773//vacuole;GO:0005773//vacuole;GO:0005774//vacuolar membrane;GO:0005774//vacuolar membrane;GO:0016020//membrane;GO:0016020//membrane;GO:0031090//organelle membrane;GO:0031090//organelle membrane;GO:…	GO:0003674//molecular_function;GO:0003674//molecular_function;GO:0005215//transporter activity;GO:0005215//transporter activity;GO:0005342//organic acid transmembrane transporter activity;GO:0005342//organic acid transmembrane transporter activity;GO:0008509//anion transmembrane transporter activity;GO:0008509//anion transmembrane transporter activity;GO:0008514//organic anion transmembrane trans…	GO:0003333//amino acid transmembrane transport;GO:0003333//amino acid transmembrane transport;GO:0006810//transport;GO:0006810//transport;GO:0006811//ion transport;GO:0006811//ion transport;GO:0006820//anion transport;GO:0006820//anion transport;GO:0006865//amino acid transport;GO:0006865//amino acid transport;GO:0008150//biological_process;GO:0008150//biological_process;GO:0015711//organic anion…
Trypoxylus_dichotomus_00006696	0	0.005	0.003	0.02	0.167	0.833	1.5	5.5	ABCA3	ATP-binding cassette sub-family A member 3 (Homo sapiens)	Organismal Systems;Organismal Systems;Environmental Information Processing	Digestive system;Digestive system;Membrane transport	ko04979//Cholesterol metabolism;ko04975//Fat digestion and absorption;ko02010//ABC transporters	K05641;K05641;K05641	GO:0005575//cellular_component;GO:0005622//intracellular;GO:0005623//cell;GO:0016020//membrane;GO:0016021//integral component of membrane;GO:0031224//intrinsic component of membrane;GO:0043226//organelle;GO:0043227//membrane-bounded organelle;GO:0043229//intracellular organelle;GO:0043231//intracellular membrane-bounded organelle;GO:0044424//intracellular part;GO:0044425//membrane part;GO:0044464…	GO:0003674//molecular_function;GO:0003824//catalytic activity;GO:0005215//transporter activity;GO:0015399//primary active transmembrane transporter activity;GO:0015405//P-P-bond-hydrolysis-driven transmembrane transporter activity;GO:0016462//pyrophosphatase activity;GO:0016787//hydrolase activity;GO:0016817//hydrolase activity, acting on acid anhydrides;GO:0016818//hydrolase activity, acting on …	GO:0006810//transport;GO:0006869//lipid transport;GO:0008150//biological_process;GO:0010876//lipid localization;GO:0033036//macromolecule localization;GO:0051179//localization;GO:0051234//establishment of localization;GO:0055085//transmembrane transport;GO:0071702//organic substance transport
Trypoxylus_dichotomus_00006722	2.392	42.965	2.83	47.143	77.5	1361.5	110.167	1844.83	-	-	-	-	-	-	GO:0005575//cellular_component;GO:0005576//extracellular region;GO:0005615//extracellular space;GO:0005622//intracellular;GO:0005623//cell;GO:0005737//cytoplasm;GO:0044421//extracellular region part;GO:0044424//intracellular part;GO:0044464//cell part	GO:0003674//molecular_function;GO:0005102//receptor binding;GO:0005126//cytokine receptor binding;GO:0005172//vascular endothelial growth factor receptor binding;GO:0005488//binding;GO:0005515//protein binding;GO:0005539//glycosaminoglycan binding;GO:0008201//heparin binding;GO:0043167//ion binding;GO:0043168//anion binding;GO:0070851//growth factor receptor binding;GO:0097367//carbohydrate deriv…	GO:0000003//reproduction;GO:0001655//urogenital system development;GO:0001667//ameboidal-type cell migration;GO:0001932//regulation of protein phosphorylation;GO:0001934//positive regulation of protein phosphorylation;GO:0002009//morphogenesis of an epithelium;GO:0002064//epithelial cell development;GO:0002065//columnar/cuboidal epithelial cell differentiation;GO:0002066//columnar/cuboidal epithe…
Trypoxylus_dichotomus_00006758	0.777	0.023	1.677	0.758	27.5	0.833	68.167	37.167	Lip1	Lipase 1 (Drosophila melanogaster)	Cellular Processes;Organismal Systems;Metabolism	Transport and catabolism;Digestive system;Lipid metabolism	ko04142//Lysosome;ko04979//Cholesterol metabolism;ko00100//Steroid biosynthesis	K01052;K01052;K01052	-	-	-
Trypoxylus_dichotomus_00006800	0.047	0.907	0.197	0.753	1.333	26.5	6.833	28	CG6836	Organic solute transporter alpha-like protein (Drosophila melanogaster)	Organismal Systems	Digestive system	ko04976//Bile secretion	K14360	GO:0005575//cellular_component;GO:0016020//membrane;GO:0016021//integral component of membrane;GO:0031224//intrinsic component of membrane;GO:0044425//membrane part	GO:0003674//molecular_function;GO:0005215//transporter activity	-
Trypoxylus_dichotomus_00006805	4.922	13.378	7.405	13.115	262	704.833	486.333	857.667	UTG2	UDP-glucosyltransferase 2 (Dactylopius coccus)	Metabolism;Metabolism;Organismal Systems;Metabolism;Metabolism;Metabolism;Metabolism;Metabolism;Metabolism;Metabolism	Global and overview maps;Xenobiotics biodegradation and metabolism;Digestive system;Xenobiotics biodegradation and metabolism;Xenobiotics biodegradation and metabolism;Carbohydrate metabolism;Carbohydrate metabolism;Metabolism of cofactors and vitamins;Metabolism of cofactors and vitamins;Lipid metabolism	ko01100//Metabolic pathways;ko00983//Drug metabolism - other enzymes;ko04976//Bile secretion;ko00982//Drug metabolism - cytochrome P450;ko00980//Metabolism of xenobiotics by cytochrome P450;ko00053//Ascorbate and aldarate metabolism;ko00040//Pentose and glucuronate interconversions;ko00830//Retinol metabolism;ko00860//Porphyrin and chlorophyll metabolism;ko00140//Steroid hormone biosynthesis	K00699;K00699;K00699;K00699;K00699;K00699;K00699;K00699;K00699;K00699	GO:0005575//cellular_component;GO:0005622//intracellular;GO:0005623//cell;GO:0043226//organelle;GO:0043227//membrane-bounded organelle;GO:0043229//intracellular organelle;GO:0043231//intracellular membrane-bounded organelle;GO:0044424//intracellular part;GO:0044464//cell part	GO:0003674//molecular_function;GO:0003824//catalytic activity;GO:0008194//UDP-glycosyltransferase activity;GO:0015020//glucuronosyltransferase activity;GO:0016740//transferase activity;GO:0016757//transferase activity, transferring glycosyl groups;GO:0016758//transferase activity, transferring hexosyl groups	-
Trypoxylus_dichotomus_00006823	1.822	0.26	2.692	0.287	25.833	3.667	44	5.5	PPYR_07620	Homeobox domain-containing protein (Photinus pyralis)	-	-	-	-	GO:0005575//cellular_component;GO:0005622//intracellular;GO:0005623//cell;GO:0005634//nucleus;GO:0005737//cytoplasm;GO:0043226//organelle;GO:0043227//membrane-bounded organelle;GO:0043229//intracellular organelle;GO:0043231//intracellular membrane-bounded organelle;GO:0044424//intracellular part;GO:0044464//cell part	GO:0000976//transcription regulatory region sequence-specific DNA binding;GO:0000977//RNA polymerase II regulatory region sequence-specific DNA binding;GO:0001012//RNA polymerase II regulatory region DNA binding;GO:0001067//regulatory region nucleic acid binding;GO:0003674//molecular_function;GO:0003676//nucleic acid binding;GO:0003677//DNA binding;GO:0003690//double-stranded DNA binding;GO:00037…	GO:0001655//urogenital system development;GO:0001703//gastrulation with mouth forming first;GO:0002009//morphogenesis of an epithelium;GO:0002225//positive regulation of antimicrobial peptide production;GO:0002682//regulation of immune system process;GO:0002684//positive regulation of immune system process;GO:0002697//regulation of immune effector process;GO:0002699//positive regulation of immune…
Trypoxylus_dichotomus_00006853	2.445	111.4	12.342	198.075	97.333	4325	599.5	9553.83	FTH1	Ferritin heavy chain (Bos taurus)	Cellular Processes;Organismal Systems;Cellular Processes	Cell growth and death;Digestive system;Cell growth and death	ko04217//Necroptosis;ko04978//Mineral absorption;ko04216//Ferroptosis	K00522;K00522;K00522	GO:0005575//cellular_component;GO:0005622//intracellular;GO:0005623//cell;GO:0005737//cytoplasm;GO:0044424//intracellular part;GO:0044464//cell part	GO:0003674//molecular_function;GO:0005488//binding;GO:0005506//iron ion binding;GO:0043167//ion binding;GO:0043169//cation binding;GO:0046872//metal ion binding;GO:0046914//transition metal ion binding	GO:0006873//cellular ion homeostasis;GO:0006875//cellular metal ion homeostasis;GO:0006879//cellular iron ion homeostasis;GO:0006880//intracellular sequestering of iron ion;GO:0006950//response to stress;GO:0007154//cell communication;GO:0008150//biological_process;GO:0009267//cellular response to starvation;GO:0009605//response to external stimulus;GO:0009987//cellular process;GO:0009991//respon…
Trypoxylus_dichotomus_00006891	0.17	0.733	0.143	0.643	4.167	17.5	4.167	17.833	UTG2	UDP-glucosyltransferase 2 (Dactylopius coccus)	Metabolism;Metabolism;Organismal Systems;Metabolism;Metabolism;Metabolism;Metabolism;Metabolism;Metabolism;Metabolism	Global and overview maps;Xenobiotics biodegradation and metabolism;Digestive system;Xenobiotics biodegradation and metabolism;Xenobiotics biodegradation and metabolism;Carbohydrate metabolism;Carbohydrate metabolism;Metabolism of cofactors and vitamins;Metabolism of cofactors and vitamins;Lipid metabolism	ko01100//Metabolic pathways;ko00983//Drug metabolism - other enzymes;ko04976//Bile secretion;ko00982//Drug metabolism - cytochrome P450;ko00980//Metabolism of xenobiotics by cytochrome P450;ko00053//Ascorbate and aldarate metabolism;ko00040//Pentose and glucuronate interconversions;ko00830//Retinol metabolism;ko00860//Porphyrin and chlorophyll metabolism;ko00140//Steroid hormone biosynthesis	K00699;K00699;K00699;K00699;K00699;K00699;K00699;K00699;K00699;K00699	-	-	-
Trypoxylus_dichotomus_00006892	4.628	5.153	4.297	4.188	134.333	145.167	161.333	151.167	UGT5	UDP-glycosyltransferase UGT5 (Dactylopius coccus)	Metabolism;Metabolism;Organismal Systems;Metabolism;Metabolism;Metabolism;Metabolism;Metabolism;Metabolism;Metabolism	Global and overview maps;Xenobiotics biodegradation and metabolism;Digestive system;Xenobiotics biodegradation and metabolism;Xenobiotics biodegradation and metabolism;Carbohydrate metabolism;Carbohydrate metabolism;Metabolism of cofactors and vitamins;Metabolism of cofactors and vitamins;Lipid metabolism	ko01100//Metabolic pathways;ko00983//Drug metabolism - other enzymes;ko04976//Bile secretion;ko00982//Drug metabolism - cytochrome P450;ko00980//Metabolism of xenobiotics by cytochrome P450;ko00053//Ascorbate and aldarate metabolism;ko00040//Pentose and glucuronate interconversions;ko00830//Retinol metabolism;ko00860//Porphyrin and chlorophyll metabolism;ko00140//Steroid hormone biosynthesis	K00699;K00699;K00699;K00699;K00699;K00699;K00699;K00699;K00699;K00699	GO:0005575//cellular_component;GO:0005622//intracellular;GO:0005623//cell;GO:0005737//cytoplasm;GO:0005783//endoplasmic reticulum;GO:0012505//endomembrane system;GO:0043226//organelle;GO:0043227//membrane-bounded organelle;GO:0043229//intracellular organelle;GO:0043231//intracellular membrane-bounded organelle;GO:0044424//intracellular part;GO:0044444//cytoplasmic part;GO:0044464//cell part	GO:0003674//molecular_function;GO:0003824//catalytic activity;GO:0008194//UDP-glycosyltransferase activity;GO:0015020//glucuronosyltransferase activity;GO:0016740//transferase activity;GO:0016757//transferase activity, transferring glycosyl groups;GO:0016758//transferase activity, transferring hexosyl groups	GO:0006011//UDP-glucose metabolic process;GO:0006139//nucleobase-containing compound metabolic process;GO:0006725//cellular aromatic compound metabolic process;GO:0006793//phosphorus metabolic process;GO:0006805//xenobiotic metabolic process;GO:0006807//nitrogen compound metabolic process;GO:0008150//biological_process;GO:0008152//metabolic process;GO:0009225//nucleotide-sugar metabolic process;G…
Trypoxylus_dichotomus_00006999	4.18	3.892	19.978	8.465	162.833	149.333	922	404.167	LIPF	Gastric triacylglycerol lipase (Canis lupus familiaris)	Cellular Processes;Organismal Systems;Metabolism	Transport and catabolism;Digestive system;Lipid metabolism	ko04142//Lysosome;ko04979//Cholesterol metabolism;ko00100//Steroid biosynthesis	K01052;K01052;K01052	-	-	-
Trypoxylus_dichotomus_00007031	0.222	0.122	0.422	0.228	25.167	13.5	59.833	33.833	Adcy9	Adenylate cyclase type 9 (Mus musculus)	Organismal Systems;Metabolism;Environmental Information Processing;Organismal Systems;Environmental Information Processing;Environmental Information Processing;Organismal Systems;Organismal Systems;Organismal Systems;Environmental Information Processing;Organismal Systems;Organismal Systems;Organismal Systems;Organismal Systems;Organismal Systems;Organismal Systems;Cellular Processes;Environmenta…	Environmental adaptation;Nucleotide metabolism;Signal transduction;Digestive system;Signal transduction;Signal transduction;Digestive system;Nervous system;Circulatory system;Signal transduction;Immune system;Endocrine system;Endocrine system;Immune system;Aging;Circulatory system;Cell growth and death;Signal transduction;Endocrine system;Signal transduction;Endocrine system;Digestive system;Cell…	ko04714//Thermogenesis;ko00230//Purine metabolism;ko04024//cAMP signaling pathway;ko04972//Pancreatic secretion;ko04015//Rap1 signaling pathway;ko04022//cGMP - PKG signaling pathway;ko04976//Bile secretion;ko04723//Retrograde endocannabinoid signaling;ko04270//Vascular smooth muscle contraction;ko04020//Calcium signaling pathway;ko04611//Platelet activation;ko04915//Estrogen signaling pathway;ko0…	K08049;K08049;K08049;K08049;K08049;K08049;K08049;K08049;K08049;K08049;K08049;K08049;K08049;K08049;K08049;K08049;K08049;K08049;K08049;K08049;K08049;K08049;K08049;K08049;K08049;K08049;K08049;K08049;K08049;K08049;K08049;K08049;K08049;K08049;K08049;K08049;K08049;K08049;K08049;K08049;K08049	GO:0005575//cellular_component;GO:0005575//cellular_component;GO:0005622//intracellular;GO:0005622//intracellular;GO:0005623//cell;GO:0005623//cell;GO:0005737//cytoplasm;GO:0005737//cytoplasm;GO:0005829//cytosol;GO:0005829//cytosol;GO:0005886//plasma membrane;GO:0005886//plasma membrane;GO:0008074//guanylate cyclase complex, soluble;GO:0008074//guanylate cyclase complex, soluble;GO:0016020//membr…	GO:0003674//molecular_function;GO:0003674//molecular_function;GO:0003824//catalytic activity;GO:0003824//catalytic activity;GO:0004016//adenylate cyclase activity;GO:0004016//adenylate cyclase activity;GO:0004383//guanylate cyclase activity;GO:0004383//guanylate cyclase activity;GO:0009975//cyclase activity;GO:0009975//cyclase activity;GO:0016829//lyase activity;GO:0016829//lyase activity;GO:0016…	GO:0006139//nucleobase-containing compound metabolic process;GO:0006139//nucleobase-containing compound metabolic process;GO:0006163//purine nucleotide metabolic process;GO:0006163//purine nucleotide metabolic process;GO:0006164//purine nucleotide biosynthetic process;GO:0006164//purine nucleotide biosynthetic process;GO:0006171//cAMP biosynthetic process;GO:0006171//cAMP biosynthetic process;GO:…
Trypoxylus_dichotomus_00007119	0	0.318	0.003	0.12	0	11.5	0.167	5.167	path	Proton-coupled amino acid transporter-like protein pathetic (Drosophila melanogaster)	Organismal Systems	Digestive system	ko04974//Protein digestion and absorption	K14209	GO:0005575//cellular_component;GO:0005622//intracellular;GO:0005623//cell;GO:0005737//cytoplasm;GO:0005773//vacuole;GO:0005774//vacuolar membrane;GO:0016020//membrane;GO:0031090//organelle membrane;GO:0043226//organelle;GO:0043227//membrane-bounded organelle;GO:0043229//intracellular organelle;GO:0043231//intracellular membrane-bounded organelle;GO:0044422//organelle part;GO:0044424//intracellula…	GO:0003674//molecular_function;GO:0005215//transporter activity;GO:0005342//organic acid transmembrane transporter activity;GO:0008509//anion transmembrane transporter activity;GO:0008514//organic anion transmembrane transporter activity;GO:0015075//ion transmembrane transporter activity;GO:0015171//amino acid transmembrane transporter activity;GO:0015318//inorganic solute uptake transmembrane tr…	GO:0003333//amino acid transmembrane transport;GO:0006810//transport;GO:0006811//ion transport;GO:0006820//anion transport;GO:0006865//amino acid transport;GO:0008150//biological_process;GO:0015711//organic anion transport;GO:0015849//organic acid transport;GO:0034220//ion transmembrane transport;GO:0046942//carboxylic acid transport;GO:0051179//localization;GO:0051234//establishment of localizat…
Trypoxylus_dichotomus_00007137	75.422	1.123	60.465	3.158	3358.67	48	3347.17	164.833	path	Proton-coupled amino acid transporter-like protein pathetic (Drosophila melanogaster)	Organismal Systems	Digestive system	ko04974//Protein digestion and absorption	K14209	GO:0005575//cellular_component;GO:0005622//intracellular;GO:0005623//cell;GO:0005737//cytoplasm;GO:0005773//vacuole;GO:0005774//vacuolar membrane;GO:0016020//membrane;GO:0031090//organelle membrane;GO:0043226//organelle;GO:0043227//membrane-bounded organelle;GO:0043229//intracellular organelle;GO:0043231//intracellular membrane-bounded organelle;GO:0044422//organelle part;GO:0044424//intracellula…	GO:0003674//molecular_function;GO:0005215//transporter activity;GO:0005342//organic acid transmembrane transporter activity;GO:0008509//anion transmembrane transporter activity;GO:0008514//organic anion transmembrane transporter activity;GO:0015075//ion transmembrane transporter activity;GO:0015171//amino acid transmembrane transporter activity;GO:0015318//inorganic solute uptake transmembrane tr…	GO:0003333//amino acid transmembrane transport;GO:0006810//transport;GO:0006811//ion transport;GO:0006820//anion transport;GO:0006865//amino acid transport;GO:0008150//biological_process;GO:0015711//organic anion transport;GO:0015849//organic acid transport;GO:0034220//ion transmembrane transport;GO:0046942//carboxylic acid transport;GO:0051179//localization;GO:0051234//establishment of localizat…
Trypoxylus_dichotomus_00007154	2.102	1.537	6.803	4.47	149.808	106.112	598.875	393.032	Akt1	RAC serine/threonine-protein kinase (Drosophila melanogaster)	Environmental Information Processing;Environmental Information Processing;Environmental Information Processing;Organismal Systems;Environmental Information Processing;Cellular Processes;Environmental Information Processing;Organismal Systems;Environmental Information Processing;Environmental Information Processing;Cellular Processes;Environmental Information Processing;Cellular Processes;Organism…	Signal transduction;Signal transduction;Signal transduction;Endocrine system;Signal transduction;Cellular community - eukaryotes;Signal transduction;Aging;Signal transduction;Signal transduction;Transport and catabolism;Signal transduction;Cell growth and death;Endocrine system;Nervous system;Cell growth and death;Immune system;Endocrine system;Immune system;Signal transduction;Signal transductio…	ko04151//PI3K-Akt signaling pathway;ko04024//cAMP signaling pathway;ko04010//MAPK signaling pathway;ko04910//Insulin signaling pathway;ko04152//AMPK signaling pathway;ko04510//Focal adhesion;ko04015//Rap1 signaling pathway;ko04212//Longevity regulating pathway - worm;ko04022//cGMP - PKG signaling pathway;ko04150//mTOR signaling pathway;ko04140//Autophagy - animal;ko04014//Ras signaling pathway;ko…	K04456;K04456;K04456;K04456;K04456;K04456;K04456;K04456;K04456;K04456;K04456;K04456;K04456;K04456;K04456;K04456;K04456;K04456;K04456;K04456;K04456;K04456;K04456;K04456;K04456;K04456;K04456;K04456;K04456;K04456;K04456;K04456;K04456;K04456;K04456;K04456;K04456;K04456;K04456;K04456;K04456;K04456;K04456;K04456;K04456;K04456;K04456;K04456	GO:0005575//cellular_component;GO:0005622//intracellular;GO:0005623//cell;GO:0005634//nucleus;GO:0005737//cytoplasm;GO:0005829//cytosol;GO:0005938//cell cortex;GO:0036477//somatodendritic compartment;GO:0043025//neuronal cell body;GO:0043226//organelle;GO:0043227//membrane-bounded organelle;GO:0043229//intracellular organelle;GO:0043231//intracellular membrane-bounded organelle;GO:0044297//cell b…	GO:0003674//molecular_function;GO:0003824//catalytic activity;GO:0004672//protein kinase activity;GO:0004674//protein serine/threonine kinase activity;GO:0005488//binding;GO:0005515//protein binding;GO:0005543//phospholipid binding;GO:0008289//lipid binding;GO:0016301//kinase activity;GO:0016740//transferase activity;GO:0016772//transferase activity, transferring phosphorus-containing groups;GO:0…	GO:0000003//reproduction;GO:0000768//syncytium formation by plasma membrane fusion;GO:0001558//regulation of cell growth;GO:0001667//ameboidal-type cell migration;GO:0002682//regulation of immune system process;GO:0002791//regulation of peptide secretion;GO:0002792//negative regulation of peptide secretion;GO:0003006//developmental process involved in reproduction;GO:0006464//cellular protein mod…
Trypoxylus_dichotomus_00007196	8.912	5.39	24.315	12.143	1058	633.667	3538.17	1780.83	mew	Integrin alpha-PS1 (Drosophila melanogaster)	Environmental Information Processing;Cellular Processes;Cellular Processes;Environmental Information Processing;Environmental Information Processing;Organismal Systems	Signal transduction;Cellular community - eukaryotes;Cell motility;Signaling molecules and interaction;Signaling molecules and interaction;Immune system	ko04151//PI3K-Akt signaling pathway;ko04510//Focal adhesion;ko04810//Regulation of actin cytoskeleton;ko04512//ECM-receptor interaction;ko04514//Cell adhesion molecules (CAMs);ko04640//Hematopoietic cell lineage	K06485;K06485;K06485;K06485;K06485;K06485	GO:0005575//cellular_component;GO:0005623//cell;GO:0005886//plasma membrane;GO:0005887//integral component of plasma membrane;GO:0005912//adherens junction;GO:0005924//cell-substrate adherens junction;GO:0005925//focal adhesion;GO:0008305//integrin complex;GO:0009925//basal plasma membrane;GO:0016020//membrane;GO:0016021//integral component of membrane;GO:0016323//basolateral plasma membrane;GO:0…	GO:0003674//molecular_function;GO:0005488//binding;GO:0005515//protein binding;GO:0046982//protein heterodimerization activity;GO:0046983//protein dimerization activity;GO:0050839//cell adhesion molecule binding;GO:0050840//extracellular matrix binding	GO:0000902//cell morphogenesis;GO:0000904//cell morphogenesis involved in differentiation;GO:0001667//ameboidal-type cell migration;GO:0001894//tissue homeostasis;GO:0002009//morphogenesis of an epithelium;GO:0002165//instar larval or pupal development;GO:0003002//regionalization;GO:0003008//system process;GO:0006928//movement of cell or subcellular component;GO:0006935//chemotaxis;GO:0006996//or…
Trypoxylus_dichotomus_00007246	8.583	12.487	17.798	22.985	326.833	458.5	814.333	1063.33	-	-	Organismal Systems;Environmental Information Processing;Environmental Information Processing;Organismal Systems;Organismal Systems;Organismal Systems;Environmental Information Processing;Organismal Systems;Organismal Systems;Organismal Systems;Environmental Information Processing;Organismal Systems;Organismal Systems;Environmental Information Processing;Organismal Systems;Organismal Systems;Organ…	Digestive system;Signal transduction;Signal transduction;Nervous system;Nervous system;Circulatory system;Signal transduction;Immune system;Endocrine system;Endocrine system;Signal transduction;Circulatory system;Endocrine system;Signal transduction;Endocrine system;Nervous system;Endocrine system;Digestive system;Cellular community - eukaryotes;Sensory system;Endocrine system;Nervous system;Endo…	ko04972//Pancreatic secretion;ko04015//Rap1 signaling pathway;ko04022//cGMP - PKG signaling pathway;ko04723//Retrograde endocannabinoid signaling;ko04728//Dopaminergic synapse;ko04270//Vascular smooth muscle contraction;ko04020//Calcium signaling pathway;ko04611//Platelet activation;ko04915//Estrogen signaling pathway;ko04921//Oxytocin signaling pathway;ko04071//Sphingolipid signaling pathway;ko0…	K04634;K04634;K04634;K04634;K04634;K04634;K04634;K04634;K04634;K04634;K04634;K04634;K04634;K04634;K04634;K04634;K04634;K04634;K04634;K04634;K04634;K04634;K04634;K04634;K04634;K04634;K04634;K04634;K04634;K04634;K04634;K04634;K04634;K04634	GO:0005575//cellular_component;GO:0005622//intracellular;GO:0005623//cell;GO:0005834//heterotrimeric G-protein complex;GO:0005886//plasma membrane;GO:0009898//cytoplasmic side of plasma membrane;GO:0016020//membrane;GO:0016027//inaD signaling complex;GO:0016028//rhabdomere;GO:0019897//extrinsic component of plasma membrane;GO:0019898//extrinsic component of membrane;GO:0031234//extrinsic componen…	GO:0001664//G-protein coupled receptor binding;GO:0003674//molecular_function;GO:0003824//catalytic activity;GO:0003924//GTPase activity;GO:0005102//receptor binding;GO:0005488//binding;GO:0005515//protein binding;GO:0016462//pyrophosphatase activity;GO:0016787//hydrolase activity;GO:0016817//hydrolase activity, acting on acid anhydrides;GO:0016818//hydrolase activity, acting on acid anhydrides, …	GO:0000902//cell morphogenesis;GO:0000904//cell morphogenesis involved in differentiation;GO:0002251//organ or tissue specific immune response;GO:0002376//immune system process;GO:0002385//mucosal immune response;GO:0003008//system process;GO:0006810//transport;GO:0006897//endocytosis;GO:0006928//movement of cell or subcellular component;GO:0006935//chemotaxis;GO:0006955//immune response;GO:00071…
Trypoxylus_dichotomus_00007270	333.975	598.122	304.82	387.473	17997.8	31061.8	19994.7	24906.8	porin	Voltage-dependent anion-selective channel (Drosophila melanogaster)	Environmental Information Processing;Cellular Processes;Environmental Information Processing;Cellular Processes;Organismal Systems;Organismal Systems;Cellular Processes	Signal transduction;Cell growth and death;Signal transduction;Cell growth and death;Immune system;Digestive system;Cell growth and death	ko04022//cGMP - PKG signaling pathway;ko04218//Cellular senescence;ko04020//Calcium signaling pathway;ko04217//Necroptosis;ko04621//NOD-like receptor signaling pathway;ko04979//Cholesterol metabolism;ko04216//Ferroptosis	K15040;K15040;K15040;K15040;K15040;K15040;K15040	GO:0005575//cellular_component;GO:0005622//intracellular;GO:0005623//cell;GO:0005737//cytoplasm;GO:0005739//mitochondrion;GO:0005740//mitochondrial envelope;GO:0005741//mitochondrial outer membrane;GO:0016006//Nebenkern;GO:0016020//membrane;GO:0019867//outer membrane;GO:0031090//organelle membrane;GO:0031966//mitochondrial membrane;GO:0031967//organelle envelope;GO:0031968//organelle outer membra…	GO:0003674//molecular_function;GO:0005215//transporter activity;GO:0005216//ion channel activity;GO:0005244//voltage-gated ion channel activity;GO:0005253//anion channel activity;GO:0005261//cation channel activity;GO:0008308//voltage-gated anion channel activity;GO:0008324//cation transmembrane transporter activity;GO:0008509//anion transmembrane transporter activity;GO:0015075//ion transmembran…	GO:0000003//reproduction;GO:0003006//developmental process involved in reproduction;GO:0006810//transport;GO:0006811//ion transport;GO:0006812//cation transport;GO:0006820//anion transport;GO:0006839//mitochondrial transport;GO:0006996//organelle organization;GO:0007005//mitochondrion organization;GO:0007154//cell communication;GO:0007165//signal transduction;GO:0007275//multicellular organism de…
Trypoxylus_dichotomus_00007327	477.717	7.123	339.997	3.932	12476.8	186.333	10831.7	119.5	-	-	-	-	-	-	GO:0005575//cellular_component;GO:0005623//cell;GO:0005886//plasma membrane;GO:0005887//integral component of plasma membrane;GO:0005911//cell-cell junction;GO:0005918//septate junction;GO:0005920//smooth septate junction;GO:0016020//membrane;GO:0016021//integral component of membrane;GO:0016327//apicolateral plasma membrane;GO:0030054//cell junction;GO:0031224//intrinsic component of membrane;GO…	GO:0003674//molecular_function;GO:0005488//binding;GO:0005515//protein binding	GO:0001885//endothelial cell development;GO:0002064//epithelial cell development;GO:0002065//columnar/cuboidal epithelial cell differentiation;GO:0002066//columnar/cuboidal epithelial cell development;GO:0003158//endothelium development;GO:0007043//cell-cell junction assembly;GO:0007275//multicellular organism development;GO:0007494//midgut development;GO:0007496//anterior midgut development;GO:0…
Trypoxylus_dichotomus_00007328	251.083	2.725	299.165	2.617	5953.17	64.167	8657.83	75	Ssk	Protein snakeskin (Drosophila melanogaster)	-	-	-	-	GO:0005575//cellular_component;GO:0005623//cell;GO:0005886//plasma membrane;GO:0005887//integral component of plasma membrane;GO:0005911//cell-cell junction;GO:0005918//septate junction;GO:0005920//smooth septate junction;GO:0016020//membrane;GO:0016021//integral component of membrane;GO:0016327//apicolateral plasma membrane;GO:0030054//cell junction;GO:0031224//intrinsic component of membrane;GO…	GO:0003674//molecular_function;GO:0005488//binding;GO:0005515//protein binding	GO:0001885//endothelial cell development;GO:0002064//epithelial cell development;GO:0002065//columnar/cuboidal epithelial cell differentiation;GO:0002066//columnar/cuboidal epithelial cell development;GO:0003158//endothelium development;GO:0007043//cell-cell junction assembly;GO:0007275//multicellular organism development;GO:0007494//midgut development;GO:0007496//anterior midgut development;GO:0…
Trypoxylus_dichotomus_00007376	1.447	1.988	2.228	4.595	71.667	97.333	131.833	281.5	bowl	Protein bowel (Drosophila melanogaster)	-	-	-	-	GO:0005575//cellular_component;GO:0005622//intracellular;GO:0005623//cell;GO:0005634//nucleus;GO:0043226//organelle;GO:0043227//membrane-bounded organelle;GO:0043229//intracellular organelle;GO:0043231//intracellular membrane-bounded organelle;GO:0044424//intracellular part;GO:0044464//cell part	GO:0000981//RNA polymerase II transcription factor activity, sequence-specific DNA binding;GO:0003674//molecular_function;GO:0003700//transcription factor activity, sequence-specific DNA binding	GO:0000122//negative regulation of transcription from RNA polymerase II promoter;GO:0000578//embryonic axis specification;GO:0002009//morphogenesis of an epithelium;GO:0002165//instar larval or pupal development;GO:0003002//regionalization;GO:0006355//regulation of transcription, DNA-templated;GO:0006357//regulation of transcription from RNA polymerase II promoter;GO:0007275//multicellular organi…
Trypoxylus_dichotomus_00007377	2.013	0.017	2.998	0.012	98.833	0.833	176.333	0.667	odd	Protein odd-skipped (Drosophila melanogaster)	-	-	-	-	GO:0005575//cellular_component;GO:0005622//intracellular;GO:0005623//cell;GO:0005634//nucleus;GO:0043226//organelle;GO:0043227//membrane-bounded organelle;GO:0043229//intracellular organelle;GO:0043231//intracellular membrane-bounded organelle;GO:0044424//intracellular part;GO:0044464//cell part	GO:0003674//molecular_function;GO:0003676//nucleic acid binding;GO:0003677//DNA binding;GO:0003700//transcription factor activity, sequence-specific DNA binding;GO:0005488//binding;GO:0097159//organic cyclic compound binding;GO:1901363//heterocyclic compound binding	GO:0000122//negative regulation of transcription from RNA polymerase II promoter;GO:0001655//urogenital system development;GO:0002009//morphogenesis of an epithelium;GO:0002165//instar larval or pupal development;GO:0003002//regionalization;GO:0006355//regulation of transcription, DNA-templated;GO:0006357//regulation of transcription from RNA polymerase II promoter;GO:0007275//multicellular organ…
Trypoxylus_dichotomus_00007632	0.527	15.817	1.807	30.935	63.833	1909.83	270.5	4634.5	-	-	Organismal Systems;Organismal Systems	Digestive system;Endocrine system	ko04972//Pancreatic secretion;ko04924//Renin secretion	K05030;K05030	-	-	-
Trypoxylus_dichotomus_00007645	0.605	1.475	2.907	9.612	13.333	32.333	79	261.667	LDLRAP1	Low density lipoprotein receptor adapter protein 1 (Homo sapiens)	Cellular Processes;Organismal Systems	Transport and catabolism;Digestive system	ko04144//Endocytosis;ko04979//Cholesterol metabolism	K12474;K12474	-	-	-
Trypoxylus_dichotomus_00007706	4.79	4.58	10.423	13.448	1139.5	1063.5	2969.83	3906.5	Foxk1	Forkhead box protein K1 (Mus musculus)	-	-	-	-	GO:0005575//cellular_component;GO:0005622//intracellular;GO:0005623//cell;GO:0005634//nucleus;GO:0043226//organelle;GO:0043227//membrane-bounded organelle;GO:0043229//intracellular organelle;GO:0043231//intracellular membrane-bounded organelle;GO:0044424//intracellular part;GO:0044464//cell part	GO:0000981//RNA polymerase II transcription factor activity, sequence-specific DNA binding;GO:0003674//molecular_function;GO:0003700//transcription factor activity, sequence-specific DNA binding	GO:0002252//immune effector process;GO:0002376//immune system process;GO:0006355//regulation of transcription, DNA-templated;GO:0006357//regulation of transcription from RNA polymerase II promoter;GO:0006950//response to stress;GO:0006952//defense response;GO:0007154//cell communication;GO:0007267//cell-cell signaling;GO:0007275//multicellular organism development;GO:0007494//midgut development;G…
Trypoxylus_dichotomus_00007761	4.022	2.408	12.477	6.308	393.833	226.667	1494.5	753.167	Smurf	E3 ubiquitin-protein ligase Smurf1 (Drosophila melanogaster)	Cellular Processes;Genetic Information Processing;Environmental Information Processing;Environmental Information Processing;Environmental Information Processing	Transport and catabolism;Folding, sorting and degradation;Signal transduction;Signal transduction;Signal transduction	ko04144//Endocytosis;ko04120//Ubiquitin mediated proteolysis;ko04350//TGF-beta signaling pathway;ko04341//Hedgehog signaling pathway - fly;ko04340//Hedgehog signaling pathway	K04678;K04678;K04678;K04678;K04678	GO:0000151//ubiquitin ligase complex;GO:0005575//cellular_component;GO:0005622//intracellular;GO:0005623//cell;GO:0005737//cytoplasm;GO:0005829//cytosol;GO:0032991//macromolecular complex;GO:0044424//intracellular part;GO:0044444//cytoplasmic part;GO:0044464//cell part;GO:1902494//catalytic complex;GO:1990234//transferase complex	GO:0003674//molecular_function;GO:0003824//catalytic activity;GO:0004842//ubiquitin-protein transferase activity;GO:0005488//binding;GO:0005515//protein binding;GO:0016740//transferase activity;GO:0019787//ubiquitin-like protein transferase activity;GO:0061630//ubiquitin protein ligase activity;GO:0061659//ubiquitin-like protein ligase activity	GO:0000003//reproduction;GO:0001700//embryonic development via the syncytial blastoderm;GO:0003006//developmental process involved in reproduction;GO:0006355//regulation of transcription, DNA-templated;GO:0006357//regulation of transcription from RNA polymerase II promoter;GO:0006464//cellular protein modification process;GO:0006508//proteolysis;GO:0006511//ubiquitin-dependent protein catabolic p…
Trypoxylus_dichotomus_00007907	12.607	15.378	13.677	13.52	376	444.667	492.833	481.833	Pla2g12a	Group XIIA secretory phospholipase A2 (Mus musculus)	Metabolism;Organismal Systems;Environmental Information Processing;Organismal Systems;Metabolism;Metabolism;Organismal Systems;Metabolism;Metabolism;Metabolism	Global and overview maps;Digestive system;Signal transduction;Circulatory system;Lipid metabolism;Lipid metabolism;Digestive system;Lipid metabolism;Lipid metabolism;Lipid metabolism	ko01100//Metabolic pathways;ko04972//Pancreatic secretion;ko04014//Ras signaling pathway;ko04270//Vascular smooth muscle contraction;ko00564//Glycerophospholipid metabolism;ko00590//Arachidonic acid metabolism;ko04975//Fat digestion and absorption;ko00565//Ether lipid metabolism;ko00592//alpha-Linolenic acid metabolism;ko00591//Linoleic acid metabolism	K01047;K01047;K01047;K01047;K01047;K01047;K01047;K01047;K01047;K01047	-	-	-
Trypoxylus_dichotomus_00007945	9140.12	996.092	4689.42	655.297	303218	31719.7	187499	25712.5	Act5C	Actin-5C (Drosophila melanogaster)	Organismal Systems;Cellular Processes;Environmental Information Processing;Cellular Processes;Cellular Processes;Organismal Systems;Cellular Processes;Cellular Processes;Environmental Information Processing;Organismal Systems;Organismal Systems;Cellular Processes;Environmental Information Processing;Organismal Systems;Organismal Systems;Organismal Systems	Environmental adaptation;Cellular community - eukaryotes;Signal transduction;Cell motility;Cellular community - eukaryotes;Endocrine system;Transport and catabolism;Cell growth and death;Signal transduction;Immune system;Endocrine system;Cellular community - eukaryotes;Signal transduction;Digestive system;Immune system;Sensory system	ko04714//Thermogenesis;ko04510//Focal adhesion;ko04015//Rap1 signaling pathway;ko04810//Regulation of actin cytoskeleton;ko04530//Tight junction;ko04919//Thyroid hormone signaling pathway;ko04145//Phagosome;ko04210//Apoptosis;ko04390//Hippo signaling pathway;ko04611//Platelet activation;ko04921//Oxytocin signaling pathway;ko04520//Adherens junction;ko04391//Hippo signaling pathway -fly;ko04971//G…	K05692;K05692;K05692;K05692;K05692;K05692;K05692;K05692;K05692;K05692;K05692;K05692;K05692;K05692;K05692;K05692	GO:0000228//nuclear chromosome;GO:0000228//nuclear chromosome;GO:0000785//chromatin;GO:0000785//chromatin;GO:0000790//nuclear chromatin;GO:0000790//nuclear chromatin;GO:0005575//cellular_component;GO:0005575//cellular_component;GO:0005622//intracellular;GO:0005622//intracellular;GO:0005623//cell;GO:0005623//cell;GO:0005634//nucleus;GO:0005634//nucleus;GO:0005694//chromosome;GO:0005694//chromosome…	GO:0003674//molecular_function;GO:0003674//molecular_function;GO:0005198//structural molecule activity;GO:0005198//structural molecule activity;GO:0005200//structural constituent of cytoskeleton;GO:0005200//structural constituent of cytoskeleton	GO:0000003//reproduction;GO:0000003//reproduction;GO:0000278//mitotic cell cycle;GO:0000278//mitotic cell cycle;GO:0000281//mitotic cytokinesis;GO:0000281//mitotic cytokinesis;GO:0000910//cytokinesis;GO:0000910//cytokinesis;GO:0003006//developmental process involved in reproduction;GO:0003006//developmental process involved in reproduction;GO:0006325//chromatin organization;GO:0006325//chromatin …
Trypoxylus_dichotomus_00008011	30.508	0.092	45.667	0.077	2226.5	6.833	4041	7	RhoL	Ras-like GTP-binding protein RhoL (Drosophila melanogaster)	Environmental Information Processing;Environmental Information Processing;Organismal Systems;Environmental Information Processing;Environmental Information Processing;Cellular Processes;Environmental Information Processing;Cellular Processes;Cellular Processes;Environmental Information Processing;Environmental Information Processing;Organismal Systems;Cellular Processes;Organismal Systems;Environ…	Signal transduction;Signal transduction;Digestive system;Signal transduction;Signal transduction;Cellular community - eukaryotes;Signal transduction;Cell motility;Cellular community - eukaryotes;Signal transduction;Signal transduction;Development;Transport and catabolism;Immune system;Signal transduction;Nervous system;Cellular community - eukaryotes;Immune system;Development;Immune system;Immune…	ko04151//PI3K-Akt signaling pathway;ko04024//cAMP signaling pathway;ko04972//Pancreatic secretion;ko04010//MAPK signaling pathway;ko04013//MAPK signaling pathway - fly;ko04510//Focal adhesion;ko04015//Rap1 signaling pathway;ko04810//Regulation of actin cytoskeleton;ko04530//Tight junction;ko04014//Ras signaling pathway;ko04310//Wnt signaling pathway;ko04360//Axon guidance;ko04145//Phagosome;ko040…	K04392;K04392;K04392;K04392;K04392;K04392;K04392;K04392;K04392;K04392;K04392;K04392;K04392;K04392;K04392;K04392;K04392;K04392;K04392;K04392;K04392;K04392;K04392;K04392;K04392	-	GO:0003674//molecular_function;GO:0003824//catalytic activity;GO:0003924//GTPase activity;GO:0016462//pyrophosphatase activity;GO:0016787//hydrolase activity;GO:0016817//hydrolase activity, acting on acid anhydrides;GO:0016818//hydrolase activity, acting on acid anhydrides, in phosphorus-containing anhydrides;GO:0017111//nucleoside-triphosphatase activity	GO:0000003//reproduction;GO:0001667//ameboidal-type cell migration;GO:0002064//epithelial cell development;GO:0002065//columnar/cuboidal epithelial cell differentiation;GO:0002066//columnar/cuboidal epithelial cell development;GO:0002252//immune effector process;GO:0002376//immune system process;GO:0002520//immune system development;GO:0003006//developmental process involved in reproduction;GO:00…
Trypoxylus_dichotomus_00008022	30.335	15.212	65.868	55.308	6839.83	3293.33	18064.5	15231.8	NPC1	NPC intracellular cholesterol transporter 1 (Sus scrofa)	Cellular Processes;Organismal Systems	Transport and catabolism;Digestive system	ko04142//Lysosome;ko04979//Cholesterol metabolism	K12385;K12385	-	-	GO:0000003//reproduction;GO:0002165//instar larval or pupal development;GO:0003006//developmental process involved in reproduction;GO:0006629//lipid metabolic process;GO:0006694//steroid biosynthetic process;GO:0007275//multicellular organism development;GO:0007276//gamete generation;GO:0007281//germ cell development;GO:0007283//spermatogenesis;GO:0007286//spermatid development;GO:0007291//sperm …
Trypoxylus_dichotomus_00008033	3.863	13.39	14.775	35.778	180.833	603.833	848.167	1972.17	for	cGMP-dependent protein kinase%2C isozyme 2 forms cD5/T2 (Drosophila melanogaster)	Organismal Systems;Environmental Information Processing;Organismal Systems;Organismal Systems;Organismal Systems;Cellular Processes;Organismal Systems;Organismal Systems;Organismal Systems;Organismal Systems	Environmental adaptation;Signal transduction;Circulatory system;Immune system;Digestive system;Cellular community - eukaryotes;Environmental adaptation;Nervous system;Endocrine system;Sensory system	ko04714//Thermogenesis;ko04022//cGMP - PKG signaling pathway;ko04270//Vascular smooth muscle contraction;ko04611//Platelet activation;ko04970//Salivary secretion;ko04540//Gap junction;ko04713//Circadian entrainment;ko04730//Long-term depression;ko04923//Regulation of lipolysis in adipocyte;ko04740//Olfactory transduction	K07376;K07376;K07376;K07376;K07376;K07376;K07376;K07376;K07376;K07376	-	-	-
Trypoxylus_dichotomus_00008037	0.907	2.878	3.035	6.257	11.667	36	48.333	93.333	for	cGMP-dependent protein kinase%2C isozyme 2 forms cD4/T1/T3A/T3B (Drosophila melanogaster)	Organismal Systems;Environmental Information Processing;Organismal Systems;Organismal Systems;Organismal Systems;Cellular Processes;Organismal Systems;Organismal Systems;Organismal Systems;Organismal Systems	Environmental adaptation;Signal transduction;Circulatory system;Immune system;Digestive system;Cellular community - eukaryotes;Environmental adaptation;Nervous system;Endocrine system;Sensory system	ko04714//Thermogenesis;ko04022//cGMP - PKG signaling pathway;ko04270//Vascular smooth muscle contraction;ko04611//Platelet activation;ko04970//Salivary secretion;ko04540//Gap junction;ko04713//Circadian entrainment;ko04730//Long-term depression;ko04923//Regulation of lipolysis in adipocyte;ko04740//Olfactory transduction	K07376;K07376;K07376;K07376;K07376;K07376;K07376;K07376;K07376;K07376	-	-	-
Trypoxylus_dichotomus_00008044	0.66	16.803	1.31	17.202	62.167	1549.5	150.333	1963.67	mttp	Microsomal triglyceride transfer protein large subunit (Danio rerio)	Organismal Systems	Digestive system	ko04975//Fat digestion and absorption	K14463	-	-	-
Trypoxylus_dichotomus_00008096	57.793	0.512	91.553	1.525	6822	58.333	12897.3	207.167	ABCB1	ATP-dependent translocase ABCB1 (Cricetulus griseus)	Organismal Systems;Environmental Information Processing	Digestive system;Membrane transport	ko04976//Bile secretion;ko02010//ABC transporters	K05658;K05658	GO:0005575//cellular_component;GO:0005623//cell;GO:0005886//plasma membrane;GO:0016020//membrane;GO:0016021//integral component of membrane;GO:0031224//intrinsic component of membrane;GO:0032991//macromolecular complex;GO:0043190//ATP-binding cassette (ABC) transporter complex;GO:0044425//membrane part;GO:0044459//plasma membrane part;GO:0044464//cell part;GO:0071944//cell periphery;GO:0098533//A…	GO:0003674//molecular_function;GO:0003824//catalytic activity;GO:0005215//transporter activity;GO:0008559//xenobiotic-transporting ATPase activity;GO:0015238//drug transmembrane transporter activity;GO:0015399//primary active transmembrane transporter activity;GO:0015405//P-P-bond-hydrolysis-driven transmembrane transporter activity;GO:0015562//efflux transmembrane transporter activity;GO:0016462…	GO:0003008//system process;GO:0003014//renal system process;GO:0006810//transport;GO:0006855//drug transmembrane transport;GO:0008150//biological_process;GO:0009636//response to toxic substance;GO:0015893//drug transport;GO:0017085//response to insecticide;GO:0032501//multicellular organismal process;GO:0042221//response to chemical;GO:0042493//response to drug;GO:0042908//xenobiotic transport;GO…
Trypoxylus_dichotomus_00008097	76.652	0.115	109.898	0.157	9198.17	13.167	15963	21.333	ABCB1	ATP-dependent translocase ABCB1 (Cricetulus griseus)	Organismal Systems;Environmental Information Processing	Digestive system;Membrane transport	ko04976//Bile secretion;ko02010//ABC transporters	K05658;K05658	GO:0005575//cellular_component;GO:0005623//cell;GO:0005886//plasma membrane;GO:0016020//membrane;GO:0016021//integral component of membrane;GO:0031224//intrinsic component of membrane;GO:0032991//macromolecular complex;GO:0043190//ATP-binding cassette (ABC) transporter complex;GO:0044425//membrane part;GO:0044459//plasma membrane part;GO:0044464//cell part;GO:0071944//cell periphery;GO:0098533//A…	GO:0003674//molecular_function;GO:0003824//catalytic activity;GO:0005215//transporter activity;GO:0008559//xenobiotic-transporting ATPase activity;GO:0015238//drug transmembrane transporter activity;GO:0015399//primary active transmembrane transporter activity;GO:0015405//P-P-bond-hydrolysis-driven transmembrane transporter activity;GO:0015562//efflux transmembrane transporter activity;GO:0016462…	GO:0003008//system process;GO:0003014//renal system process;GO:0006810//transport;GO:0006855//drug transmembrane transport;GO:0008150//biological_process;GO:0009636//response to toxic substance;GO:0015893//drug transport;GO:0017085//response to insecticide;GO:0032501//multicellular organismal process;GO:0042221//response to chemical;GO:0042493//response to drug;GO:0042908//xenobiotic transport;GO…
Trypoxylus_dichotomus_00008153	10.817	3.503	6.875	5.068	869	268.167	666	496.167	kraken	Probable serine hydrolase (Drosophila melanogaster)	-	-	-	-	-	GO:0003674//molecular_function;GO:0003824//catalytic activity;GO:0016787//hydrolase activity;GO:0017171//serine hydrolase activity	GO:0007586//digestion;GO:0008150//biological_process;GO:0009636//response to toxic substance;GO:0032501//multicellular organismal process;GO:0042221//response to chemical;GO:0050896//response to stimulus
Trypoxylus_dichotomus_00008178	1.693	0.928	5.957	2.668	220.167	117.5	958.5	441.167	bsk	Stress-activated protein kinase JNK (Drosophila melanogaster)	Genetic Information Processing;Environmental Information Processing;Environmental Information Processing;Environmental Information Processing;Organismal Systems;Cellular Processes;Organismal Systems;Cellular Processes;Cellular Processes;Environmental Information Processing;Organismal Systems;Environmental Information Processing;Organismal Systems;Organismal Systems;Cellular Processes;Environmenta…	Folding, sorting and degradation;Signal transduction;Signal transduction;Signal transduction;Endocrine system;Cellular community - eukaryotes;Aging;Transport and catabolism;Cellular community - eukaryotes;Signal transduction;Immune system;Signal transduction;Nervous system;Nervous system;Cell growth and death;Signal transduction;Signal transduction;Nervous system;Cell growth and death;Cell growth…	ko04141//Protein processing in endoplasmic reticulum;ko04024//cAMP signaling pathway;ko04010//MAPK signaling pathway;ko04013//MAPK signaling pathway - fly;ko04910//Insulin signaling pathway;ko04510//Focal adhesion;ko04212//Longevity regulating pathway - worm;ko04140//Autophagy - animal;ko04530//Tight junction;ko04014//Ras signaling pathway;ko04624//Toll and Imd signaling pathway;ko04310//Wnt sign…	K04440;K04440;K04440;K04440;K04440;K04440;K04440;K04440;K04440;K04440;K04440;K04440;K04440;K04440;K04440;K04440;K04440;K04440;K04440;K04440;K04440;K04440;K04440;K04440;K04440;K04440;K04440;K04440;K04440;K04440;K04440;K04440;K04440;K04440;K04440;K04440;K04440;K04440;K04440;K04440;K04440	GO:0005575//cellular_component;GO:0005622//intracellular;GO:0005623//cell;GO:0005634//nucleus;GO:0005737//cytoplasm;GO:0030424//axon;GO:0030425//dendrite;GO:0036477//somatodendritic compartment;GO:0042995//cell projection;GO:0043005//neuron projection;GO:0043226//organelle;GO:0043227//membrane-bounded organelle;GO:0043229//intracellular organelle;GO:0043231//intracellular membrane-bounded organel…	GO:0003674//molecular_function;GO:0003824//catalytic activity;GO:0004672//protein kinase activity;GO:0004674//protein serine/threonine kinase activity;GO:0004705//JUN kinase activity;GO:0004707//MAP kinase activity;GO:0005488//binding;GO:0005515//protein binding;GO:0016301//kinase activity;GO:0016740//transferase activity;GO:0016772//transferase activity, transferring phosphorus-containing groups…	GO:0000003//reproduction;GO:0000165//MAPK cascade;GO:0000302//response to reactive oxygen species;GO:0000902//cell morphogenesis;GO:0000904//cell morphogenesis involved in differentiation;GO:0001667//ameboidal-type cell migration;GO:0001700//embryonic development via the syncytial blastoderm;GO:0001736//establishment of planar polarity;GO:0001738//morphogenesis of a polarized epithelium;GO:000193…
Trypoxylus_dichotomus_00008189	0.05	0.723	0.178	3.025	2.5	35.833	11.167	187.167	-	-	Environmental Information Processing;Organismal Systems;Environmental Information Processing;Environmental Information Processing;Environmental Information Processing;Cellular Processes;Organismal Systems;Organismal Systems;Environmental Information Processing;Organismal Systems;Organismal Systems;Environmental Information Processing;Organismal Systems;Organismal Systems;Cellular Processes;Organi…	Signal transduction;Endocrine system;Signal transduction;Signal transduction;Signal transduction;Cell growth and death;Nervous system;Circulatory system;Signal transduction;Endocrine system;Endocrine system;Signal transduction;Circulatory system;Nervous system;Cell growth and death;Endocrine system;Signal transduction;Endocrine system;Digestive system;Sensory system;Endocrine system;Endocrine sys…	ko04024//cAMP signaling pathway;ko04910//Insulin signaling pathway;ko04015//Rap1 signaling pathway;ko04022//cGMP - PKG signaling pathway;ko04014//Ras signaling pathway;ko04218//Cellular senescence;ko04728//Dopaminergic synapse;ko04270//Vascular smooth muscle contraction;ko04020//Calcium signaling pathway;ko04915//Estrogen signaling pathway;ko04921//Oxytocin signaling pathway;ko04070//Phosphatidyl…	K02183;K02183;K02183;K02183;K02183;K02183;K02183;K02183;K02183;K02183;K02183;K02183;K02183;K02183;K02183;K02183;K02183;K02183;K02183;K02183;K02183;K02183;K02183;K02183;K02183;K02183;K02183;K02183;K02183;K02183	-	-	-
Trypoxylus_dichotomus_00008191	13.118	20.942	26.333	36.458	810.333	1250	1957.5	2732	unc-51	Serine/threonine-protein kinase unc-51 (Caenorhabditis elegans)	Organismal Systems;Environmental Information Processing;Cellular Processes;Cellular Processes	Aging;Signal transduction;Transport and catabolism;Transport and catabolism	ko04212//Longevity regulating pathway - worm;ko04150//mTOR signaling pathway;ko04140//Autophagy - animal;ko04136//Autophagy - other eukaryotes	K08269;K08269;K08269;K08269	GO:0005575//cellular_component;GO:0005622//intracellular;GO:0005623//cell;GO:0005737//cytoplasm;GO:0032991//macromolecular complex;GO:0044424//intracellular part;GO:0044444//cytoplasmic part;GO:0044464//cell part;GO:0061695//transferase complex, transferring phosphorus-containing groups;GO:1902494//catalytic complex;GO:1902554//serine/threonine protein kinase complex;GO:1902911//protein kinase co…	GO:0003674//molecular_function;GO:0003824//catalytic activity;GO:0004672//protein kinase activity;GO:0004674//protein serine/threonine kinase activity;GO:0005488//binding;GO:0005515//protein binding;GO:0016301//kinase activity;GO:0016740//transferase activity;GO:0016772//transferase activity, transferring phosphorus-containing groups;GO:0016773//phosphotransferase activity, alcohol group as accep…	GO:0000003//reproduction;GO:0000272//polysaccharide catabolic process;GO:0001558//regulation of cell growth;GO:0001894//tissue homeostasis;GO:0002165//instar larval or pupal development;GO:0003006//developmental process involved in reproduction;GO:0003008//system process;GO:0005975//carbohydrate metabolic process;GO:0005976//polysaccharide metabolic process;GO:0005977//glycogen metabolic process;…
Trypoxylus_dichotomus_00008258	1.39	0.97	4.242	2.048	33.598	22.745	129.485	64.515	Pla2g3	Group 3 secretory phospholipase A2 (Mus musculus)	Metabolism;Organismal Systems;Environmental Information Processing;Organismal Systems;Metabolism;Metabolism;Organismal Systems;Metabolism;Metabolism;Metabolism	Global and overview maps;Digestive system;Signal transduction;Circulatory system;Lipid metabolism;Lipid metabolism;Digestive system;Lipid metabolism;Lipid metabolism;Lipid metabolism	ko01100//Metabolic pathways;ko04972//Pancreatic secretion;ko04014//Ras signaling pathway;ko04270//Vascular smooth muscle contraction;ko00564//Glycerophospholipid metabolism;ko00590//Arachidonic acid metabolism;ko04975//Fat digestion and absorption;ko00565//Ether lipid metabolism;ko00592//alpha-Linolenic acid metabolism;ko00591//Linoleic acid metabolism	K01047;K01047;K01047;K01047;K01047;K01047;K01047;K01047;K01047;K01047	-	-	-
Trypoxylus_dichotomus_00008294	56.775	6.443	131.742	21.963	10893.4	1189.16	30389.5	5110.19	Myo31DF	Unconventional myosin ID (Drosophila melanogaster)	-	-	-	-	GO:0005575//cellular_component;GO:0005622//intracellular;GO:0005623//cell;GO:0005737//cytoplasm;GO:0005856//cytoskeleton;GO:0005938//cell cortex;GO:0015629//actin cytoskeleton;GO:0016459//myosin complex;GO:0032991//macromolecular complex;GO:0043226//organelle;GO:0043228//non-membrane-bounded organelle;GO:0043229//intracellular organelle;GO:0043232//intracellular non-membrane-bounded organelle;GO:…	GO:0003674//molecular_function;GO:0003824//catalytic activity;GO:0016462//pyrophosphatase activity;GO:0016787//hydrolase activity;GO:0016817//hydrolase activity, acting on acid anhydrides;GO:0016818//hydrolase activity, acting on acid anhydrides, in phosphorus-containing anhydrides;GO:0016887//ATPase activity;GO:0017111//nucleoside-triphosphatase activity;GO:0042623//ATPase activity, coupled	GO:0000003//reproduction;GO:0002009//morphogenesis of an epithelium;GO:0002165//instar larval or pupal development;GO:0003006//developmental process involved in reproduction;GO:0007275//multicellular organism development;GO:0007368//determination of left/right symmetry;GO:0007389//pattern specification process;GO:0007444//imaginal disc development;GO:0007483//genital disc morphogenesis;GO:0007484…
Trypoxylus_dichotomus_00008298	0.803	0.692	0.902	1.253	97.262	80.397	132.453	181.592	GOT2	Aspartate aminotransferase%2C mitochondrial (Bos taurus)	Metabolism;Metabolism;Metabolism;Metabolism;Metabolism;Metabolism;Metabolism;Metabolism;Organismal Systems;Metabolism;Metabolism;Metabolism	Global and overview maps;Global and overview maps;Global and overview maps;Amino acid metabolism;Amino acid metabolism;Amino acid metabolism;Amino acid metabolism;Amino acid metabolism;Digestive system;Global and overview maps;Amino acid metabolism;Amino acid metabolism	ko01100//Metabolic pathways;ko01200//Carbon metabolism;ko01230//Biosynthesis of amino acids;ko00330//Arginine and proline metabolism;ko00270//Cysteine and methionine metabolism;ko00360//Phenylalanine metabolism;ko00350//Tyrosine metabolism;ko00250//Alanine, aspartate and glutamate metabolism;ko04975//Fat digestion and absorption;ko01210//2-Oxocarboxylic acid metabolism;ko00220//Arginine biosynthe…	K14455;K14455;K14455;K14455;K14455;K14455;K14455;K14455;K14455;K14455;K14455;K14455	GO:0005575//cellular_component;GO:0005622//intracellular;GO:0005623//cell;GO:0005737//cytoplasm;GO:0005739//mitochondrion;GO:0005759//mitochondrial matrix;GO:0031974//membrane-enclosed lumen;GO:0043226//organelle;GO:0043227//membrane-bounded organelle;GO:0043229//intracellular organelle;GO:0043231//intracellular membrane-bounded organelle;GO:0043233//organelle lumen;GO:0044422//organelle part;GO:…	GO:0003674//molecular_function;GO:0003824//catalytic activity;GO:0004069//L-aspartate:2-oxoglutarate aminotransferase activity;GO:0008483//transaminase activity;GO:0016740//transferase activity;GO:0016769//transferase activity, transferring nitrogenous groups	GO:0006082//organic acid metabolic process;GO:0006520//cellular amino acid metabolic process;GO:0006531//aspartate metabolic process;GO:0006533//aspartate catabolic process;GO:0006536//glutamate metabolic process;GO:0006537//glutamate biosynthetic process;GO:0006807//nitrogen compound metabolic process;GO:0007275//multicellular organism development;GO:0007399//nervous system development;GO:000741…
Trypoxylus_dichotomus_00008337	36123.9	132.003	7296.42	13.078	963571	3532.33	241097	413.5	TRYP7	Trypsin-7 (Anopheles gambiae)	Organismal Systems;Environmental Information Processing;Organismal Systems	Digestive system;Signaling molecules and interaction;Digestive system	ko04972//Pancreatic secretion;ko04080//Neuroactive ligand-receptor interaction;ko04974//Protein digestion and absorption	K01312;K01312;K01312	-	-	-
Trypoxylus_dichotomus_00008338	1326.72	1.817	484.325	0.377	34802	47.833	15910.2	11.5	TRYP7	Trypsin-7 (Anopheles gambiae)	Organismal Systems;Environmental Information Processing;Organismal Systems	Digestive system;Signaling molecules and interaction;Digestive system	ko04972//Pancreatic secretion;ko04080//Neuroactive ligand-receptor interaction;ko04974//Protein digestion and absorption	K01312;K01312;K01312	-	-	-
Trypoxylus_dichotomus_00008339	4.817	9.118	5.668	7.532	132	258.333	183	266.667	TRYP7	Trypsin-7 (Anopheles gambiae)	Organismal Systems;Environmental Information Processing;Organismal Systems	Digestive system;Signaling molecules and interaction;Digestive system	ko04972//Pancreatic secretion;ko04080//Neuroactive ligand-receptor interaction;ko04974//Protein digestion and absorption	K01312;K01312;K01312	GO:0005575//cellular_component;GO:0005622//intracellular;GO:0005623//cell;GO:0005737//cytoplasm;GO:0044424//intracellular part;GO:0044464//cell part	GO:0003674//molecular_function;GO:0003824//catalytic activity;GO:0004175//endopeptidase activity;GO:0004252//serine-type endopeptidase activity;GO:0008233//peptidase activity;GO:0008236//serine-type peptidase activity;GO:0016787//hydrolase activity;GO:0017171//serine hydrolase activity;GO:0070011//peptidase activity, acting on L-amino acid peptides	GO:0006508//proteolysis;GO:0006807//nitrogen compound metabolic process;GO:0008150//biological_process;GO:0008152//metabolic process;GO:0019538//protein metabolic process;GO:0043170//macromolecule metabolic process;GO:0044238//primary metabolic process;GO:0071704//organic substance metabolic process;GO:1901564//organonitrogen compound metabolic process
Trypoxylus_dichotomus_00008340	27.395	131.517	18.038	31.2	593.667	3001.17	452.833	886.5	TRYP7	Trypsin-7 (Anopheles gambiae)	Organismal Systems;Environmental Information Processing;Organismal Systems	Digestive system;Signaling molecules and interaction;Digestive system	ko04972//Pancreatic secretion;ko04080//Neuroactive ligand-receptor interaction;ko04974//Protein digestion and absorption	K01312;K01312;K01312	GO:0005575//cellular_component;GO:0005622//intracellular;GO:0005623//cell;GO:0005737//cytoplasm;GO:0044424//intracellular part;GO:0044464//cell part	GO:0003674//molecular_function;GO:0003824//catalytic activity;GO:0004175//endopeptidase activity;GO:0004252//serine-type endopeptidase activity;GO:0008233//peptidase activity;GO:0008236//serine-type peptidase activity;GO:0016787//hydrolase activity;GO:0017171//serine hydrolase activity;GO:0070011//peptidase activity, acting on L-amino acid peptides	GO:0006508//proteolysis;GO:0006807//nitrogen compound metabolic process;GO:0008150//biological_process;GO:0008152//metabolic process;GO:0019538//protein metabolic process;GO:0043170//macromolecule metabolic process;GO:0044238//primary metabolic process;GO:0071704//organic substance metabolic process;GO:1901564//organonitrogen compound metabolic process
Trypoxylus_dichotomus_00008350	3.582	0.007	3.692	0.013	172.167	0.333	219	0.667	Mvl	Protein Malvolio (Drosophila melanogaster)	Cellular Processes;Organismal Systems;Cellular Processes	Transport and catabolism;Digestive system;Cell growth and death	ko04142//Lysosome;ko04978//Mineral absorption;ko04216//Ferroptosis	K21398;K21398;K21398	GO:0005575//cellular_component;GO:0005622//intracellular;GO:0005623//cell;GO:0005737//cytoplasm;GO:0005768//endosome;GO:0005886//plasma membrane;GO:0005887//integral component of plasma membrane;GO:0012505//endomembrane system;GO:0016020//membrane;GO:0016021//integral component of membrane;GO:0031224//intrinsic component of membrane;GO:0031226//intrinsic component of plasma membrane;GO:0031410//c…	GO:0003674//molecular_function;GO:0005215//transporter activity;GO:0005375//copper ion transmembrane transporter activity;GO:0005381//iron ion transmembrane transporter activity;GO:0005384//manganese ion transmembrane transporter activity;GO:0008324//cation transmembrane transporter activity;GO:0015075//ion transmembrane transporter activity;GO:0015291//secondary active transmembrane transporter …	GO:0000041//transition metal ion transport;GO:0003008//system process;GO:0006810//transport;GO:0006811//ion transport;GO:0006812//cation transport;GO:0006825//copper ion transport;GO:0006826//iron ion transport;GO:0006828//manganese ion transport;GO:0006873//cellular ion homeostasis;GO:0006875//cellular metal ion homeostasis;GO:0006879//cellular iron ion homeostasis;GO:0007600//sensory perception…
Trypoxylus_dichotomus_00008399	0.075	7.187	0.107	1.512	2.833	264.833	4.667	67.833	PLB1	Phospholipase B1%2C membrane-associated (Monodelphis domestica)	Metabolism;Metabolism;Metabolism;Metabolism;Organismal Systems;Metabolism;Metabolism	Global and overview maps;Lipid metabolism;Lipid metabolism;Lipid metabolism;Digestive system;Lipid metabolism;Lipid metabolism	ko01100//Metabolic pathways;ko00564//Glycerophospholipid metabolism;ko00590//Arachidonic acid metabolism;ko00565//Ether lipid metabolism;ko04977//Vitamin digestion and absorption;ko00592//alpha-Linolenic acid metabolism;ko00591//Linoleic acid metabolism	K14621;K14621;K14621;K14621;K14621;K14621;K14621	-	-	GO:0006810//transport;GO:0006897//endocytosis;GO:0006909//phagocytosis;GO:0008150//biological_process;GO:0016192//vesicle-mediated transport;GO:0051179//localization;GO:0051234//establishment of localization;GO:0098657//import into cell
Trypoxylus_dichotomus_00008457	3.543	2.057	6.905	4.235	92	51.333	218.167	132	znf830	Zinc finger protein 830 (Xenopus laevis)	Organismal Systems;Environmental Information Processing;Environmental Information Processing;Organismal Systems;Organismal Systems;Organismal Systems;Environmental Information Processing;Organismal Systems;Organismal Systems;Organismal Systems;Environmental Information Processing;Organismal Systems;Organismal Systems;Environmental Information Processing;Organismal Systems;Organismal Systems;Organ…	Digestive system;Signal transduction;Signal transduction;Nervous system;Nervous system;Circulatory system;Signal transduction;Immune system;Endocrine system;Endocrine system;Signal transduction;Circulatory system;Endocrine system;Signal transduction;Endocrine system;Nervous system;Endocrine system;Digestive system;Cellular community - eukaryotes;Sensory system;Endocrine system;Nervous system;Endo…	ko04972//Pancreatic secretion;ko04015//Rap1 signaling pathway;ko04022//cGMP - PKG signaling pathway;ko04723//Retrograde endocannabinoid signaling;ko04728//Dopaminergic synapse;ko04270//Vascular smooth muscle contraction;ko04020//Calcium signaling pathway;ko04611//Platelet activation;ko04915//Estrogen signaling pathway;ko04921//Oxytocin signaling pathway;ko04071//Sphingolipid signaling pathway;ko0…	K04634;K04634;K04634;K04634;K04634;K04634;K04634;K04634;K04634;K04634;K04634;K04634;K04634;K04634;K04634;K04634;K04634;K04634;K04634;K04634;K04634;K04634;K04634;K04634;K04634;K04634;K04634;K04634;K04634;K04634;K04634;K04634;K04634;K04634	-	-	-
Trypoxylus_dichotomus_00008595	0.145	0.103	0.103	0.357	22.167	15.333	18	63.5	col2a1	Collagen alpha-1(II) chain (Xenopus laevis)	Environmental Information Processing;Organismal Systems;Cellular Processes;Environmental Information Processing	Signal transduction;Digestive system;Cellular community - eukaryotes;Signaling molecules and interaction	ko04151//PI3K-Akt signaling pathway;ko04974//Protein digestion and absorption;ko04510//Focal adhesion;ko04512//ECM-receptor interaction	K19719;K19719;K19719;K19719	-	-	-
Trypoxylus_dichotomus_00008687	1.087	0.728	1.98	1.027	76.5	48.833	170.333	83.833	CG42342	Collagen alpha chain CG42342 (Drosophila melanogaster)	Organismal Systems	Digestive system	ko04974//Protein digestion and absorption	K16617	-	-	-
Trypoxylus_dichotomus_00008770	2.68	11.597	5.652	29.312	136.5	585.5	341.667	1780.83	PRCP	Lysosomal Pro-X carboxypeptidase (Bos taurus)	Organismal Systems;Organismal Systems	Digestive system;Endocrine system	ko04974//Protein digestion and absorption;ko04614//Renin-angiotensin system	K01285;K01285	-	GO:0003674//molecular_function;GO:0003824//catalytic activity;GO:0004177//aminopeptidase activity;GO:0008233//peptidase activity;GO:0008238//exopeptidase activity;GO:0008239//dipeptidyl-peptidase activity;GO:0016787//hydrolase activity;GO:0070011//peptidase activity, acting on L-amino acid peptides	GO:0006508//proteolysis;GO:0006807//nitrogen compound metabolic process;GO:0008150//biological_process;GO:0008152//metabolic process;GO:0019538//protein metabolic process;GO:0043170//macromolecule metabolic process;GO:0044238//primary metabolic process;GO:0071704//organic substance metabolic process;GO:1901564//organonitrogen compound metabolic process
Trypoxylus_dichotomus_00008819	5.578	22.885	9.365	36.697	155.667	621.167	314	1269.33	AGPAT1	1-acyl-sn-glycerol-3-phosphate acyltransferase alpha (Homo sapiens)	Metabolism;Metabolism;Environmental Information Processing;Metabolism;Organismal Systems	Global and overview maps;Lipid metabolism;Signal transduction;Lipid metabolism;Digestive system	ko01100//Metabolic pathways;ko00564//Glycerophospholipid metabolism;ko04072//Phospholipase D signaling pathway;ko00561//Glycerolipid metabolism;ko04975//Fat digestion and absorption	K13509;K13509;K13509;K13509;K13509	-	GO:0003674//molecular_function;GO:0003824//catalytic activity;GO:0008374//O-acyltransferase activity;GO:0016411//acylglycerol O-acyltransferase activity;GO:0016740//transferase activity;GO:0016746//transferase activity, transferring acyl groups;GO:0016747//transferase activity, transferring acyl groups other than amino-acyl groups	GO:0007610//behavior;GO:0008150//biological_process;GO:0009636//response to toxic substance;GO:0010033//response to organic substance;GO:0030534//adult behavior;GO:0032501//multicellular organismal process;GO:0042221//response to chemical;GO:0042493//response to drug;GO:0045471//response to ethanol;GO:0046677//response to antibiotic;GO:0048149//behavioral response to ethanol;GO:0050896//response …
Trypoxylus_dichotomus_00008823	17.007	48.028	26.598	63.343	528.333	1460.83	1004.5	2518.83	inx2	Innexin inx2 (Schistocerca americana)	-	-	-	-	GO:0005575//cellular_component;GO:0005623//cell;GO:0005886//plasma membrane;GO:0005911//cell-cell junction;GO:0005921//gap junction;GO:0016020//membrane;GO:0016021//integral component of membrane;GO:0016324//apical plasma membrane;GO:0016327//apicolateral plasma membrane;GO:0030054//cell junction;GO:0031224//intrinsic component of membrane;GO:0044425//membrane part;GO:0044459//plasma membrane par…	GO:0003674//molecular_function;GO:0005215//transporter activity;GO:0005243//gap junction channel activity;GO:0015267//channel activity;GO:0022803//passive transmembrane transporter activity;GO:0022829//wide pore channel activity;GO:0022857//transmembrane transporter activity	GO:0000003//reproduction;GO:0002009//morphogenesis of an epithelium;GO:0003006//developmental process involved in reproduction;GO:0006810//transport;GO:0007154//cell communication;GO:0007275//multicellular organism development;GO:0007276//gamete generation;GO:0007281//germ cell development;GO:0007283//spermatogenesis;GO:0007292//female gamete generation;GO:0007293//germarium-derived egg chamber f…
Trypoxylus_dichotomus_00008861	3.225	7.763	12.437	17.907	617.333	1436.17	2923.33	4231.67	crb	Protein crumbs (Drosophila melanogaster)	Organismal Systems;Organismal Systems;Environmental Information Processing;Organismal Systems	Endocrine system;Development;Signal transduction;Immune system	ko04919//Thyroid hormone signaling pathway;ko04320//Dorso-ventral axis formation;ko04330//Notch signaling pathway;ko04658//Th1 and Th2 cell differentiation	K02599;K02599;K02599;K02599	GO:0005575//cellular_component;GO:0005623//cell;GO:0005886//plasma membrane;GO:0005911//cell-cell junction;GO:0016020//membrane;GO:0016028//rhabdomere;GO:0016324//apical plasma membrane;GO:0016327//apicolateral plasma membrane;GO:0030054//cell junction;GO:0032991//macromolecular complex;GO:0035003//subapical complex;GO:0042995//cell projection;GO:0043296//apical junction complex;GO:0044425//membr…	GO:0003674//molecular_function;GO:0005080//protein kinase C binding;GO:0005488//binding;GO:0005515//protein binding;GO:0008092//cytoskeletal protein binding;GO:0019899//enzyme binding;GO:0019900//kinase binding;GO:0019901//protein kinase binding;GO:0030507//spectrin binding	GO:0000003//reproduction;GO:0000902//cell morphogenesis;GO:0000904//cell morphogenesis involved in differentiation;GO:0001654//eye development;GO:0001655//urogenital system development;GO:0001700//embryonic development via the syncytial blastoderm;GO:0001745//compound eye morphogenesis;GO:0001751//compound eye photoreceptor cell differentiation;GO:0001754//eye photoreceptor cell differentiation;G…
Trypoxylus_dichotomus_00008878	12.787	10.142	30.748	21.695	391.833	302.167	1150	808.167	Galphai	G protein alpha i subunit (Drosophila melanogaster)	Environmental Information Processing;Environmental Information Processing;Environmental Information Processing;Organismal Systems;Organismal Systems;Organismal Systems;Organismal Systems;Organismal Systems;Organismal Systems;Organismal Systems;Environmental Information Processing;Organismal Systems;Environmental Information Processing;Organismal Systems;Organismal Systems;Cellular Processes;Organ…	Signal transduction;Signal transduction;Signal transduction;Nervous system;Development;Nervous system;Immune system;Endocrine system;Endocrine system;Immune system;Signal transduction;Circulatory system;Signal transduction;Nervous system;Endocrine system;Cellular community - eukaryotes;Endocrine system;Nervous system;Endocrine system;Endocrine system;Environmental adaptation;Endocrine system;Dige…	ko04024//cAMP signaling pathway;ko04015//Rap1 signaling pathway;ko04022//cGMP - PKG signaling pathway;ko04723//Retrograde endocannabinoid signaling;ko04360//Axon guidance;ko04728//Dopaminergic synapse;ko04611//Platelet activation;ko04915//Estrogen signaling pathway;ko04921//Oxytocin signaling pathway;ko04062//Chemokine signaling pathway;ko04071//Sphingolipid signaling pathway;ko04261//Adrenergic …	K04630;K04630;K04630;K04630;K04630;K04630;K04630;K04630;K04630;K04630;K04630;K04630;K04630;K04630;K04630;K04630;K04630;K04630;K04630;K04630;K04630;K04630;K04630;K04630;K04630;K04630;K04630;K04630	GO:0005575//cellular_component;GO:0005622//intracellular;GO:0005623//cell;GO:0005737//cytoplasm;GO:0005834//heterotrimeric G-protein complex;GO:0005886//plasma membrane;GO:0005938//cell cortex;GO:0009898//cytoplasmic side of plasma membrane;GO:0016020//membrane;GO:0019897//extrinsic component of plasma membrane;GO:0019898//extrinsic component of membrane;GO:0031234//extrinsic component of cytopla…	GO:0001664//G-protein coupled receptor binding;GO:0003674//molecular_function;GO:0003676//nucleic acid binding;GO:0003677//DNA binding;GO:0003824//catalytic activity;GO:0003924//GTPase activity;GO:0005102//receptor binding;GO:0005488//binding;GO:0005515//protein binding;GO:0016462//pyrophosphatase activity;GO:0016787//hydrolase activity;GO:0016817//hydrolase activity, acting on acid anhydrides;GO…	GO:0000226//microtubule cytoskeleton organization;GO:0001709//cell fate determination;GO:0001885//endothelial cell development;GO:0002064//epithelial cell development;GO:0003158//endothelium development;GO:0006996//organelle organization;GO:0007010//cytoskeleton organization;GO:0007017//microtubule-based process;GO:0007043//cell-cell junction assembly;GO:0007049//cell cycle;GO:0007154//cell commu…
Trypoxylus_dichotomus_00008885	8.445	7.283	28.05	18.725	1134.33	933.5	4596.67	3060.5	-	-	Organismal Systems;Environmental Information Processing;Environmental Information Processing;Organismal Systems;Organismal Systems;Organismal Systems;Environmental Information Processing;Organismal Systems;Organismal Systems;Organismal Systems;Environmental Information Processing;Organismal Systems;Organismal Systems;Environmental Information Processing;Organismal Systems;Organismal Systems;Organ…	Digestive system;Signal transduction;Signal transduction;Nervous system;Nervous system;Circulatory system;Signal transduction;Immune system;Endocrine system;Endocrine system;Signal transduction;Circulatory system;Endocrine system;Signal transduction;Endocrine system;Nervous system;Endocrine system;Digestive system;Cellular community - eukaryotes;Sensory system;Endocrine system;Nervous system;Endo…	ko04972//Pancreatic secretion;ko04015//Rap1 signaling pathway;ko04022//cGMP - PKG signaling pathway;ko04723//Retrograde endocannabinoid signaling;ko04728//Dopaminergic synapse;ko04270//Vascular smooth muscle contraction;ko04020//Calcium signaling pathway;ko04611//Platelet activation;ko04915//Estrogen signaling pathway;ko04921//Oxytocin signaling pathway;ko04071//Sphingolipid signaling pathway;ko0…	K04634;K04634;K04634;K04634;K04634;K04634;K04634;K04634;K04634;K04634;K04634;K04634;K04634;K04634;K04634;K04634;K04634;K04634;K04634;K04634;K04634;K04634;K04634;K04634;K04634;K04634;K04634;K04634;K04634;K04634;K04634;K04634;K04634;K04634	GO:0005575//cellular_component;GO:0005622//intracellular;GO:0005623//cell;GO:0005834//heterotrimeric G-protein complex;GO:0005886//plasma membrane;GO:0009898//cytoplasmic side of plasma membrane;GO:0016020//membrane;GO:0016027//inaD signaling complex;GO:0016028//rhabdomere;GO:0019897//extrinsic component of plasma membrane;GO:0019898//extrinsic component of membrane;GO:0031234//extrinsic componen…	GO:0001664//G-protein coupled receptor binding;GO:0003674//molecular_function;GO:0003824//catalytic activity;GO:0003924//GTPase activity;GO:0005102//receptor binding;GO:0005488//binding;GO:0005515//protein binding;GO:0016462//pyrophosphatase activity;GO:0016787//hydrolase activity;GO:0016817//hydrolase activity, acting on acid anhydrides;GO:0016818//hydrolase activity, acting on acid anhydrides, …	GO:0000902//cell morphogenesis;GO:0000904//cell morphogenesis involved in differentiation;GO:0002251//organ or tissue specific immune response;GO:0002376//immune system process;GO:0002385//mucosal immune response;GO:0003008//system process;GO:0006810//transport;GO:0006897//endocytosis;GO:0006928//movement of cell or subcellular component;GO:0006935//chemotaxis;GO:0006955//immune response;GO:00071…
Trypoxylus_dichotomus_00008918	0.05	0.435	0.263	2.14	3.737	32.475	25.405	209.053	grik2	Glutamate receptor ionotropic%2C kainate 2 (Xenopus laevis)	-	-	-	-	GO:0005575//cellular_component;GO:0005575//cellular_component;GO:0005623//cell;GO:0005623//cell;GO:0005886//plasma membrane;GO:0005886//plasma membrane;GO:0005887//integral component of plasma membrane;GO:0005887//integral component of plasma membrane;GO:0008328//ionotropic glutamate receptor complex;GO:0008328//ionotropic glutamate receptor complex;GO:0016020//membrane;GO:0016020//membrane;GO:00…	GO:0003674//molecular_function;GO:0003674//molecular_function;GO:0004888//transmembrane signaling receptor activity;GO:0004888//transmembrane signaling receptor activity;GO:0004970//ionotropic glutamate receptor activity;GO:0004970//ionotropic glutamate receptor activity;GO:0005215//transporter activity;GO:0005215//transporter activity;GO:0005216//ion channel activity;GO:0005216//ion channel acti…	GO:0006355//regulation of transcription, DNA-templated;GO:0006355//regulation of transcription, DNA-templated;GO:0006357//regulation of transcription from RNA polymerase II promoter;GO:0006357//regulation of transcription from RNA polymerase II promoter;GO:0006810//transport;GO:0006810//transport;GO:0006811//ion transport;GO:0006811//ion transport;GO:0006812//cation transport;GO:0006812//cation t…
Trypoxylus_dichotomus_00008919	1.395	4.905	4.367	26.263	110.432	381.547	426.07	2588.96	GRIK2	Glutamate receptor ionotropic%2C kainate 2 (Homo sapiens)	-	-	-	-	GO:0005575//cellular_component;GO:0005623//cell;GO:0005886//plasma membrane;GO:0005887//integral component of plasma membrane;GO:0008328//ionotropic glutamate receptor complex;GO:0016020//membrane;GO:0016021//integral component of membrane;GO:0031224//intrinsic component of membrane;GO:0031226//intrinsic component of plasma membrane;GO:0031594//neuromuscular junction;GO:0032991//macromolecular co…	GO:0003674//molecular_function;GO:0004888//transmembrane signaling receptor activity;GO:0004970//ionotropic glutamate receptor activity;GO:0005215//transporter activity;GO:0005216//ion channel activity;GO:0005230//extracellular ligand-gated ion channel activity;GO:0005261//cation channel activity;GO:0005262//calcium channel activity;GO:0005267//potassium channel activity;GO:0005272//sodium channe…	GO:0006355//regulation of transcription, DNA-templated;GO:0006357//regulation of transcription from RNA polymerase II promoter;GO:0006810//transport;GO:0006811//ion transport;GO:0006812//cation transport;GO:0006813//potassium ion transport;GO:0006814//sodium ion transport;GO:0006816//calcium ion transport;GO:0007154//cell communication;GO:0007165//signal transduction;GO:0007166//cell surface rece…
Trypoxylus_dichotomus_00008936	5.805	9.088	17.778	21.413	502	749.167	1864.33	2258.83	Lrpap1	Alpha-2-macroglobulin receptor-associated protein (Mus musculus)	Organismal Systems	Digestive system	ko04979//Cholesterol metabolism	K22290	-	-	-
Trypoxylus_dichotomus_00008999	6.808	2.675	8.123	2.537	137.5	51.5	200.667	63.833	TcasGA2_TC005923	Copper transporter (Tribolium castaneum)	Organismal Systems	Digestive system	ko04978//Mineral absorption	K14686	-	-	-
Trypoxylus_dichotomus_00009008	2.098	6.23	2.41	5.715	89.333	269.167	125.667	287.833	-	-	Metabolism;Organismal Systems;Organismal Systems;Organismal Systems;Metabolism	Global and overview maps;Digestive system;Digestive system;Digestive system;Carbohydrate metabolism	ko01100//Metabolic pathways;ko04972//Pancreatic secretion;ko04970//Salivary secretion;ko04973//Carbohydrate digestion and absorption;ko00500//Starch and sucrose metabolism	K01176;K01176;K01176;K01176;K01176	-	-	-
Trypoxylus_dichotomus_00009009	709.127	4.005	108.098	0.708	29872.2	145.5	6118.17	28.5	Amy35	Alpha-amylase 1 (Drosophila ananassae)	Metabolism;Organismal Systems;Organismal Systems;Organismal Systems;Metabolism	Global and overview maps;Digestive system;Digestive system;Digestive system;Carbohydrate metabolism	ko01100//Metabolic pathways;ko04972//Pancreatic secretion;ko04970//Salivary secretion;ko04973//Carbohydrate digestion and absorption;ko00500//Starch and sucrose metabolism	K01176;K01176;K01176;K01176;K01176	-	GO:0003674//molecular_function;GO:0003824//catalytic activity;GO:0004553//hydrolase activity, hydrolyzing O-glycosyl compounds;GO:0004556//alpha-amylase activity;GO:0005488//binding;GO:0005509//calcium ion binding;GO:0016160//amylase activity;GO:0016787//hydrolase activity;GO:0016798//hydrolase activity, acting on glycosyl bonds;GO:0043167//ion binding;GO:0043169//cation binding;GO:0046872//metal…	GO:0005975//carbohydrate metabolic process;GO:0008150//biological_process;GO:0008152//metabolic process;GO:0044238//primary metabolic process;GO:0071704//organic substance metabolic process
Trypoxylus_dichotomus_00009010	0.297	1.6	0.098	3.948	15.5	77.667	6	227.833	-	-	Metabolism;Organismal Systems;Organismal Systems;Organismal Systems;Metabolism	Global and overview maps;Digestive system;Digestive system;Digestive system;Carbohydrate metabolism	ko01100//Metabolic pathways;ko04972//Pancreatic secretion;ko04970//Salivary secretion;ko04973//Carbohydrate digestion and absorption;ko00500//Starch and sucrose metabolism	K01176;K01176;K01176;K01176;K01176	-	-	-
Trypoxylus_dichotomus_00009011	18.025	0.1	9.833	0.018	806.333	4.5	507	1	Amyrel	Alpha-amylase-related protein (Drosophila atripex)	Metabolism;Organismal Systems;Organismal Systems;Organismal Systems;Metabolism	Global and overview maps;Digestive system;Digestive system;Digestive system;Carbohydrate metabolism	ko01100//Metabolic pathways;ko04972//Pancreatic secretion;ko04970//Salivary secretion;ko04973//Carbohydrate digestion and absorption;ko00500//Starch and sucrose metabolism	K01176;K01176;K01176;K01176;K01176	-	GO:0003674//molecular_function;GO:0003824//catalytic activity;GO:0004553//hydrolase activity, hydrolyzing O-glycosyl compounds;GO:0004556//alpha-amylase activity;GO:0005488//binding;GO:0005509//calcium ion binding;GO:0016160//amylase activity;GO:0016787//hydrolase activity;GO:0016798//hydrolase activity, acting on glycosyl bonds;GO:0043167//ion binding;GO:0043169//cation binding;GO:0046872//metal…	GO:0005975//carbohydrate metabolic process;GO:0008150//biological_process;GO:0008152//metabolic process;GO:0044238//primary metabolic process;GO:0071704//organic substance metabolic process
Trypoxylus_dichotomus_00009019	5.95	8.483	6.665	18.467	254.5	361.833	336	1001	SCARB1	Scavenger receptor class B member 1 (Cricetulus griseus)	Organismal Systems;Cellular Processes;Organismal Systems;Organismal Systems;Organismal Systems;Organismal Systems;Organismal Systems;Organismal Systems	Digestive system;Transport and catabolism;Endocrine system;Digestive system;Digestive system;Endocrine system;Digestive system;Endocrine system	ko04976//Bile secretion;ko04145//Phagosome;ko04925//Aldosterone synthesis and secretion;ko04979//Cholesterol metabolism;ko04975//Fat digestion and absorption;ko04927//Cortisol synthesis and secretion;ko04977//Vitamin digestion and absorption;ko04913//Ovarian Steroidogenesis	K13885;K13885;K13885;K13885;K13885;K13885;K13885;K13885	-	-	-
Trypoxylus_dichotomus_00009030	0.25	1.122	0.587	4.27	33.333	144.833	96.333	688.333	Mylk	Myosin light chain kinase%2C smooth muscle (Mus musculus)	Cellular Processes;Cellular Processes;Environmental Information Processing;Organismal Systems;Environmental Information Processing;Organismal Systems;Organismal Systems;Environmental Information Processing;Organismal Systems	Cellular community - eukaryotes;Cell motility;Signal transduction;Circulatory system;Signal transduction;Immune system;Endocrine system;Signal transduction;Digestive system	ko04510//Focal adhesion;ko04810//Regulation of actin cytoskeleton;ko04022//cGMP - PKG signaling pathway;ko04270//Vascular smooth muscle contraction;ko04020//Calcium signaling pathway;ko04611//Platelet activation;ko04921//Oxytocin signaling pathway;ko04371//Apelin signaling pathway;ko04971//Gastric acid secretion	K00907;K00907;K00907;K00907;K00907;K00907;K00907;K00907;K00907	-	-	-
Trypoxylus_dichotomus_00009057	0.365	0.162	0.687	0.268	10.5	4.5	24.833	9.667	ABD-A	Homeobox protein abdominal-A homolog (Tribolium castaneum)	-	-	-	-	GO:0005575//cellular_component;GO:0005622//intracellular;GO:0005623//cell;GO:0005634//nucleus;GO:0005667//transcription factor complex;GO:0032991//macromolecular complex;GO:0043226//organelle;GO:0043227//membrane-bounded organelle;GO:0043229//intracellular organelle;GO:0043231//intracellular membrane-bounded organelle;GO:0044422//organelle part;GO:0044424//intracellular part;GO:0044428//nuclear p…	GO:0000976//transcription regulatory region sequence-specific DNA binding;GO:0000981//RNA polymerase II transcription factor activity, sequence-specific DNA binding;GO:0001067//regulatory region nucleic acid binding;GO:0001158//enhancer sequence-specific DNA binding;GO:0003674//molecular_function;GO:0003676//nucleic acid binding;GO:0003677//DNA binding;GO:0003690//double-stranded DNA binding;GO:0…	GO:0000003//reproduction;GO:0001704//formation of primary germ layer;GO:0001707//mesoderm formation;GO:0001708//cell fate specification;GO:0001709//cell fate determination;GO:0001710//mesodermal cell fate commitment;GO:0001742//oenocyte differentiation;GO:0003002//regionalization;GO:0003006//developmental process involved in reproduction;GO:0006355//regulation of transcription, DNA-templated;GO:0…
Trypoxylus_dichotomus_00009064	0.53	1.683	1.65	3.185	15	47.167	56.5	113.167	Antp	Homeotic protein antennapedia (Drosophila subobscura)	-	-	-	-	GO:0005575//cellular_component;GO:0005622//intracellular;GO:0005623//cell;GO:0005634//nucleus;GO:0005737//cytoplasm;GO:0043226//organelle;GO:0043227//membrane-bounded organelle;GO:0043229//intracellular organelle;GO:0043231//intracellular membrane-bounded organelle;GO:0044424//intracellular part;GO:0044464//cell part	GO:0000981//RNA polymerase II transcription factor activity, sequence-specific DNA binding;GO:0003674//molecular_function;GO:0003676//nucleic acid binding;GO:0003677//DNA binding;GO:0003700//transcription factor activity, sequence-specific DNA binding;GO:0003705//transcription factor activity, RNA polymerase II distal enhancer sequence-specific binding;GO:0005488//binding;GO:0043565//sequence-spe…	GO:0001708//cell fate specification;GO:0002376//immune system process;GO:0002520//immune system development;GO:0003002//regionalization;GO:0006355//regulation of transcription, DNA-templated;GO:0006357//regulation of transcription from RNA polymerase II promoter;GO:0007275//multicellular organism development;GO:0007350//blastoderm segmentation;GO:0007379//segment specification;GO:0007380//specifi…
Trypoxylus_dichotomus_00009074	38.54	0.095	60.712	0.043	1343.67	3.333	2551.83	1.667	lab	Homeotic protein labial (Drosophila melanogaster)	Cellular Processes	Cellular community - eukaryotes	ko04550//Signaling pathways regulating pluripotency of stem cells	K09301	GO:0005575//cellular_component;GO:0005622//intracellular;GO:0005623//cell;GO:0005634//nucleus;GO:0043226//organelle;GO:0043227//membrane-bounded organelle;GO:0043229//intracellular organelle;GO:0043231//intracellular membrane-bounded organelle;GO:0044424//intracellular part;GO:0044464//cell part	GO:0001067//regulatory region nucleic acid binding;GO:0003674//molecular_function;GO:0003676//nucleic acid binding;GO:0003677//DNA binding;GO:0005488//binding;GO:0005515//protein binding;GO:0035326//enhancer binding;GO:0044212//transcription regulatory region DNA binding;GO:0046982//protein heterodimerization activity;GO:0046983//protein dimerization activity;GO:0097159//organic cyclic compound b…	GO:0001709//cell fate determination;GO:0003002//regionalization;GO:0006355//regulation of transcription, DNA-templated;GO:0006357//regulation of transcription from RNA polymerase II promoter;GO:0007275//multicellular organism development;GO:0007389//pattern specification process;GO:0007399//nervous system development;GO:0007417//central nervous system development;GO:0007420//brain development;GO:…
Trypoxylus_dichotomus_00009160	0	0.343	0.01	1.253	0	8.667	0.333	31.667	TcasGA2_TC004974	Uncharacterized protein (Tribolium castaneum)	-	-	-	-	-	-	-
Trypoxylus_dichotomus_00009208	0.947	0.933	2.537	2.013	312.667	296	1025.83	803.5	ACVR2A	Activin receptor type-2A (Gallus gallus)	Cellular Processes;Environmental Information Processing;Environmental Information Processing	Cellular community - eukaryotes;Signal transduction;Signaling molecules and interaction	ko04550//Signaling pathways regulating pluripotency of stem cells;ko04350//TGF-beta signaling pathway;ko04060//Cytokine-cytokine receptor interaction	K13596;K13596;K13596	GO:0005575//cellular_component;GO:0005623//cell;GO:0005886//plasma membrane;GO:0005887//integral component of plasma membrane;GO:0016020//membrane;GO:0016021//integral component of membrane;GO:0031224//intrinsic component of membrane;GO:0031226//intrinsic component of plasma membrane;GO:0032991//macromolecular complex;GO:0043235//receptor complex;GO:0044425//membrane part;GO:0044459//plasma membr…	GO:0003674//molecular_function;GO:0003824//catalytic activity;GO:0004672//protein kinase activity;GO:0004674//protein serine/threonine kinase activity;GO:0004675//transmembrane receptor protein serine/threonine kinase activity;GO:0004888//transmembrane signaling receptor activity;GO:0005024//transforming growth factor beta-activated receptor activity;GO:0005026//transforming growth factor beta re…	GO:0000003//reproduction;GO:0000902//cell morphogenesis;GO:0000904//cell morphogenesis involved in differentiation;GO:0001654//eye development;GO:0001655//urogenital system development;GO:0001700//embryonic development via the syncytial blastoderm;GO:0001745//compound eye morphogenesis;GO:0001763//morphogenesis of a branching structure;GO:0002009//morphogenesis of an epithelium;GO:0003002//region…
Trypoxylus_dichotomus_00009290	0.747	0.033	1.363	0.033	39.667	1.667	90.833	1.833	shd	Ecdysone 20-monooxygenase (Drosophila melanogaster)	Metabolism	Metabolism of terpenoids and polyketides	ko00981//Insect hormone biosynthesis	K10723	GO:0005575//cellular_component;GO:0005622//intracellular;GO:0005623//cell;GO:0005737//cytoplasm;GO:0005739//mitochondrion;GO:0043226//organelle;GO:0043227//membrane-bounded organelle;GO:0043229//intracellular organelle;GO:0043231//intracellular membrane-bounded organelle;GO:0044424//intracellular part;GO:0044444//cytoplasmic part;GO:0044464//cell part	GO:0003674//molecular_function;GO:0003824//catalytic activity;GO:0004497//monooxygenase activity;GO:0004501//ecdysone 20-monooxygenase activity;GO:0008395//steroid hydroxylase activity;GO:0016491//oxidoreductase activity;GO:0016705//oxidoreductase activity, acting on paired donors, with incorporation or reduction of molecular oxygen	GO:0000003//reproduction;GO:0001667//ameboidal-type cell migration;GO:0001700//embryonic development via the syncytial blastoderm;GO:0002009//morphogenesis of an epithelium;GO:0002064//epithelial cell development;GO:0002065//columnar/cuboidal epithelial cell differentiation;GO:0002066//columnar/cuboidal epithelial cell development;GO:0002165//instar larval or pupal development;GO:0003006//develop…
Trypoxylus_dichotomus_00009297	0	0.178	0.013	0.192	0	5.833	0.5	7.833	Dll4	Delta-like protein 4 (Mus musculus)	Cellular Processes;Organismal Systems;Metabolism	Transport and catabolism;Digestive system;Lipid metabolism	ko04142//Lysosome;ko04979//Cholesterol metabolism;ko00100//Steroid biosynthesis	K01052;K01052;K01052	-	-	-
Trypoxylus_dichotomus_00009476	466.315	53.972	442.02	50.153	29011.3	3295.67	32924	3806.33	Hex-t2	Hexokinase type 2 (Drosophila melanogaster)	Metabolism;Metabolism;Organismal Systems;Metabolism;Metabolism;Environmental Information Processing;Metabolism;Organismal Systems;Metabolism;Metabolism;Metabolism	Global and overview maps;Global and overview maps;Endocrine system;Carbohydrate metabolism;Carbohydrate metabolism;Signal transduction;Carbohydrate metabolism;Digestive system;Carbohydrate metabolism;Carbohydrate metabolism;Biosynthesis of other secondary metabolites	ko01100//Metabolic pathways;ko01200//Carbon metabolism;ko04910//Insulin signaling pathway;ko00010//Glycolysis / Gluconeogenesis;ko00520//Amino sugar and nucleotide sugar metabolism;ko04066//HIF-1 signaling pathway;ko00052//Galactose metabolism;ko04973//Carbohydrate digestion and absorption;ko00051//Fructose and mannose metabolism;ko00500//Starch and sucrose metabolism;ko00524//Neomycin, kanamycin…	K00844;K00844;K00844;K00844;K00844;K00844;K00844;K00844;K00844;K00844;K00844	GO:0005575//cellular_component;GO:0005575//cellular_component;GO:0005622//intracellular;GO:0005622//intracellular;GO:0005623//cell;GO:0005623//cell;GO:0005737//cytoplasm;GO:0005737//cytoplasm;GO:0005829//cytosol;GO:0005829//cytosol;GO:0044424//intracellular part;GO:0044424//intracellular part;GO:0044444//cytoplasmic part;GO:0044444//cytoplasmic part;GO:0044464//cell part;GO:0044464//cell part	GO:0003674//molecular_function;GO:0003674//molecular_function;GO:0003824//catalytic activity;GO:0003824//catalytic activity;GO:0004340//glucokinase activity;GO:0004340//glucokinase activity;GO:0004396//hexokinase activity;GO:0004396//hexokinase activity;GO:0008865//fructokinase activity;GO:0008865//fructokinase activity;GO:0016301//kinase activity;GO:0016301//kinase activity;GO:0016740//transfera…	GO:0001678//cellular glucose homeostasis;GO:0001678//cellular glucose homeostasis;GO:0005975//carbohydrate metabolic process;GO:0005975//carbohydrate metabolic process;GO:0006082//organic acid metabolic process;GO:0006082//organic acid metabolic process;GO:0006090//pyruvate metabolic process;GO:0006090//pyruvate metabolic process;GO:0006091//generation of precursor metabolites and energy;GO:00060…
Trypoxylus_dichotomus_00009510	2.38	2.832	6.18	6.918	70.667	81.667	226.833	252.833	Pka-C1	cAMP-dependent protein kinase catalytic subunit 1 (Drosophila melanogaster)	Organismal Systems;Environmental Information Processing;Environmental Information Processing;Organismal Systems;Cellular Processes;Cellular Processes;Environmental Information Processing;Environmental Information Processing;Organismal Systems;Organismal Systems;Organismal Systems;Organismal Systems;Organismal Systems;Environmental Information Processing;Organismal Systems;Organismal Systems;Organ…	Environmental adaptation;Signal transduction;Signal transduction;Endocrine system;Transport and catabolism;Cellular community - eukaryotes;Signal transduction;Signal transduction;Digestive system;Nervous system;Endocrine system;Nervous system;Circulatory system;Signal transduction;Immune system;Endocrine system;Endocrine system;Immune system;Aging;Circulatory system;Cell growth and death;Endocrin…	ko04714//Thermogenesis;ko04024//cAMP signaling pathway;ko04010//MAPK signaling pathway;ko04910//Insulin signaling pathway;ko04140//Autophagy - animal;ko04530//Tight junction;ko04014//Ras signaling pathway;ko04310//Wnt signaling pathway;ko04976//Bile secretion;ko04723//Retrograde endocannabinoid signaling;ko04919//Thyroid hormone signaling pathway;ko04728//Dopaminergic synapse;ko04270//Vascular sm…	K04345;K04345;K04345;K04345;K04345;K04345;K04345;K04345;K04345;K04345;K04345;K04345;K04345;K04345;K04345;K04345;K04345;K04345;K04345;K04345;K04345;K04345;K04345;K04345;K04345;K04345;K04345;K04345;K04345;K04345;K04345;K04345;K04345;K04345;K04345;K04345;K04345;K04345;K04345;K04345;K04345;K04345;K04345;K04345;K04345;K04345;K04345;K04345;K04345;K04345;K04345;K04345	GO:0005575//cellular_component;GO:0005622//intracellular;GO:0005623//cell;GO:0005737//cytoplasm;GO:0005886//plasma membrane;GO:0016020//membrane;GO:0030425//dendrite;GO:0036477//somatodendritic compartment;GO:0042995//cell projection;GO:0043005//neuron projection;GO:0044297//cell body;GO:0044424//intracellular part;GO:0044463//cell projection part;GO:0044464//cell part;GO:0071944//cell periphery;…	GO:0003674//molecular_function;GO:0003824//catalytic activity;GO:0004672//protein kinase activity;GO:0004674//protein serine/threonine kinase activity;GO:0005488//binding;GO:0005515//protein binding;GO:0016301//kinase activity;GO:0016740//transferase activity;GO:0016772//transferase activity, transferring phosphorus-containing groups;GO:0016773//phosphotransferase activity, alcohol group as accep…	GO:0000003//reproduction;GO:0000226//microtubule cytoskeleton organization;GO:0000578//embryonic axis specification;GO:0001654//eye development;GO:0002009//morphogenesis of an epithelium;GO:0002165//instar larval or pupal development;GO:0003002//regionalization;GO:0003006//developmental process involved in reproduction;GO:0003008//system process;GO:0006355//regulation of transcription, DNA-templa…
Trypoxylus_dichotomus_00009571	5720.05	16.525	202.2	0.332	147044	423.5	5905.17	9.833	TRYP7	Trypsin-7 (Anopheles gambiae)	Organismal Systems;Environmental Information Processing;Organismal Systems	Digestive system;Signaling molecules and interaction;Digestive system	ko04972//Pancreatic secretion;ko04080//Neuroactive ligand-receptor interaction;ko04974//Protein digestion and absorption	K01312;K01312;K01312	-	-	-
Trypoxylus_dichotomus_00009578	0.298	0.073	1.035	0.235	35.333	8.167	137.667	32.833	ABCC4	Multidrug resistance-associated protein 4 (Homo sapiens)	Environmental Information Processing;Organismal Systems;Environmental Information Processing	Signal transduction;Digestive system;Membrane transport	ko04024//cAMP signaling pathway;ko04976//Bile secretion;ko02010//ABC transporters	K05673;K05673;K05673	-	-	-
Trypoxylus_dichotomus_00009588	30.82	35.513	41.608	42.828	1341	1493.5	2240.17	2276.33	ACAT1	Acetyl-CoA acetyltransferase%2C mitochondrial (Bos taurus)	Metabolism;Metabolism;Metabolism;Metabolism;Metabolism;Metabolism;Metabolism;Metabolism;Metabolism;Organismal Systems;Metabolism;Metabolism;Metabolism;Metabolism	Global and overview maps;Amino acid metabolism;Global and overview maps;Global and overview maps;Amino acid metabolism;Carbohydrate metabolism;Amino acid metabolism;Metabolism of terpenoids and polyketides;Lipid metabolism;Digestive system;Carbohydrate metabolism;Carbohydrate metabolism;Carbohydrate metabolism;Lipid metabolism	ko01100//Metabolic pathways;ko00310//Lysine degradation;ko01200//Carbon metabolism;ko01212//Fatty acid metabolism;ko00380//Tryptophan metabolism;ko00620//Pyruvate metabolism;ko00280//Valine, leucine and isoleucine degradation;ko00900//Terpenoid backbone biosynthesis;ko00071//Fatty acid degradation;ko04975//Fat digestion and absorption;ko00630//Glyoxylate and dicarboxylate metabolism;ko00640//Prop…	K00626;K00626;K00626;K00626;K00626;K00626;K00626;K00626;K00626;K00626;K00626;K00626;K00626;K00626	GO:0005575//cellular_component;GO:0005622//intracellular;GO:0005623//cell;GO:0005737//cytoplasm;GO:0005739//mitochondrion;GO:0005777//peroxisome;GO:0042579//microbody;GO:0043226//organelle;GO:0043227//membrane-bounded organelle;GO:0043229//intracellular organelle;GO:0043231//intracellular membrane-bounded organelle;GO:0044424//intracellular part;GO:0044444//cytoplasmic part;GO:0044464//cell part	GO:0003674//molecular_function;GO:0003824//catalytic activity;GO:0003985//acetyl-CoA C-acetyltransferase activity;GO:0003988//acetyl-CoA C-acyltransferase activity;GO:0016407//acetyltransferase activity;GO:0016408//C-acyltransferase activity;GO:0016453//C-acetyltransferase activity;GO:0016740//transferase activity;GO:0016746//transferase activity, transferring acyl groups;GO:0016747//transferase …	GO:0006082//organic acid metabolic process;GO:0006090//pyruvate metabolic process;GO:0006629//lipid metabolic process;GO:0006631//fatty acid metabolic process;GO:0006633//fatty acid biosynthetic process;GO:0006635//fatty acid beta-oxidation;GO:0008150//biological_process;GO:0008152//metabolic process;GO:0008610//lipid biosynthetic process;GO:0009056//catabolic process;GO:0009058//biosynthetic pro…
Trypoxylus_dichotomus_00009603	0.105	2.56	0.518	6.282	8.667	202.167	52.333	641.833	GRIK2	Glutamate receptor ionotropic%2C kainate 2 (Homo sapiens)	-	-	-	-	GO:0005575//cellular_component;GO:0005623//cell;GO:0005886//plasma membrane;GO:0016020//membrane;GO:0044456//synapse part;GO:0044464//cell part;GO:0045202//synapse;GO:0048786//presynaptic active zone;GO:0071944//cell periphery;GO:0097458//neuron part;GO:0098793//presynapse	GO:0003674//molecular_function;GO:0004888//transmembrane signaling receptor activity;GO:0004970//ionotropic glutamate receptor activity;GO:0005215//transporter activity;GO:0005216//ion channel activity;GO:0005230//extracellular ligand-gated ion channel activity;GO:0005261//cation channel activity;GO:0005262//calcium channel activity;GO:0005267//potassium channel activity;GO:0005272//sodium channe…	GO:0006810//transport;GO:0006811//ion transport;GO:0006812//cation transport;GO:0006813//potassium ion transport;GO:0006814//sodium ion transport;GO:0006816//calcium ion transport;GO:0006873//cellular ion homeostasis;GO:0006874//cellular calcium ion homeostasis;GO:0006875//cellular metal ion homeostasis;GO:0007154//cell communication;GO:0007165//signal transduction;GO:0007166//cell surface recept…
Trypoxylus_dichotomus_00009616	0.068	0.555	0.2	0.925	3.333	26.167	11.333	52.833	TRYP7	Trypsin-7 (Anopheles gambiae)	Organismal Systems;Environmental Information Processing;Organismal Systems	Digestive system;Signaling molecules and interaction;Digestive system	ko04972//Pancreatic secretion;ko04080//Neuroactive ligand-receptor interaction;ko04974//Protein digestion and absorption	K01312;K01312;K01312	GO:0005575//cellular_component;GO:0005576//extracellular region;GO:0005615//extracellular space;GO:0005622//intracellular;GO:0005623//cell;GO:0005737//cytoplasm;GO:0044421//extracellular region part;GO:0044424//intracellular part;GO:0044464//cell part	GO:0003674//molecular_function;GO:0003824//catalytic activity;GO:0004175//endopeptidase activity;GO:0004252//serine-type endopeptidase activity;GO:0008233//peptidase activity;GO:0008236//serine-type peptidase activity;GO:0016787//hydrolase activity;GO:0017171//serine hydrolase activity;GO:0070011//peptidase activity, acting on L-amino acid peptides	GO:0006508//proteolysis;GO:0006807//nitrogen compound metabolic process;GO:0008150//biological_process;GO:0008152//metabolic process;GO:0019538//protein metabolic process;GO:0043170//macromolecule metabolic process;GO:0044238//primary metabolic process;GO:0071704//organic substance metabolic process;GO:1901564//organonitrogen compound metabolic process
Trypoxylus_dichotomus_00009632	0.27	0.723	0.655	1.753	21	54	60.833	161	GRIK2	Glutamate receptor ionotropic%2C kainate 2 (Homo sapiens)	-	-	-	-	GO:0005575//cellular_component;GO:0005623//cell;GO:0005886//plasma membrane;GO:0005887//integral component of plasma membrane;GO:0008328//ionotropic glutamate receptor complex;GO:0016020//membrane;GO:0016021//integral component of membrane;GO:0031224//intrinsic component of membrane;GO:0031226//intrinsic component of plasma membrane;GO:0031594//neuromuscular junction;GO:0032991//macromolecular co…	GO:0003674//molecular_function;GO:0004888//transmembrane signaling receptor activity;GO:0004970//ionotropic glutamate receptor activity;GO:0005215//transporter activity;GO:0005216//ion channel activity;GO:0005230//extracellular ligand-gated ion channel activity;GO:0005261//cation channel activity;GO:0005262//calcium channel activity;GO:0005267//potassium channel activity;GO:0005272//sodium channe…	GO:0001505//regulation of neurotransmitter levels;GO:0006355//regulation of transcription, DNA-templated;GO:0006357//regulation of transcription from RNA polymerase II promoter;GO:0006810//transport;GO:0006811//ion transport;GO:0006812//cation transport;GO:0006813//potassium ion transport;GO:0006814//sodium ion transport;GO:0006816//calcium ion transport;GO:0007154//cell communication;GO:0007165/…
Trypoxylus_dichotomus_00009636	0.033	0.012	0.077	0.042	2	0.667	5.667	3	grik2	Glutamate receptor ionotropic%2C kainate 2 (Xenopus laevis)	-	-	-	-	GO:0005575//cellular_component;GO:0005623//cell;GO:0005886//plasma membrane;GO:0016020//membrane;GO:0044456//synapse part;GO:0044464//cell part;GO:0045202//synapse;GO:0048786//presynaptic active zone;GO:0071944//cell periphery;GO:0097458//neuron part;GO:0098793//presynapse	GO:0003674//molecular_function;GO:0004888//transmembrane signaling receptor activity;GO:0004970//ionotropic glutamate receptor activity;GO:0005215//transporter activity;GO:0005216//ion channel activity;GO:0005230//extracellular ligand-gated ion channel activity;GO:0005261//cation channel activity;GO:0005262//calcium channel activity;GO:0005267//potassium channel activity;GO:0005272//sodium channe…	GO:0006810//transport;GO:0006811//ion transport;GO:0006812//cation transport;GO:0006813//potassium ion transport;GO:0006814//sodium ion transport;GO:0006816//calcium ion transport;GO:0006873//cellular ion homeostasis;GO:0006874//cellular calcium ion homeostasis;GO:0006875//cellular metal ion homeostasis;GO:0007154//cell communication;GO:0007165//signal transduction;GO:0007166//cell surface recept…
Trypoxylus_dichotomus_00009644	4.958	1.322	8.035	2.09	724	186	1408.67	369.667	-	-	Organismal Systems;Organismal Systems	Digestive system;Digestive system	ko04972//Pancreatic secretion;ko04970//Salivary secretion	K10951;K10951	GO:0005575//cellular_component;GO:0005623//cell;GO:0005886//plasma membrane;GO:0016020//membrane;GO:0044464//cell part;GO:0071944//cell periphery	GO:0003674//molecular_function;GO:0005215//transporter activity;GO:0005342//organic acid transmembrane transporter activity;GO:0008324//cation transmembrane transporter activity;GO:0008509//anion transmembrane transporter activity;GO:0008511//sodium:potassium:chloride symporter activity;GO:0008514//organic anion transmembrane transporter activity;GO:0009674//potassium:sodium symporter activity;GO…	GO:0003333//amino acid transmembrane transport;GO:0006810//transport;GO:0006811//ion transport;GO:0006812//cation transport;GO:0006813//potassium ion transport;GO:0006814//sodium ion transport;GO:0006820//anion transport;GO:0006821//chloride transport;GO:0006865//amino acid transport;GO:0008150//biological_process;GO:0009987//cellular process;GO:0015672//monovalent inorganic cation transport;GO:0…
Trypoxylus_dichotomus_00009683	252.592	5.597	242.56	4.355	12423.3	274.333	14634.8	260.667	TMPRSS9	Transmembrane protease serine 9 (Homo sapiens)	Organismal Systems;Environmental Information Processing;Organismal Systems	Digestive system;Signaling molecules and interaction;Digestive system	ko04972//Pancreatic secretion;ko04080//Neuroactive ligand-receptor interaction;ko04974//Protein digestion and absorption	K01312;K01312;K01312	-	-	-
Trypoxylus_dichotomus_00009684	99.723	0.248	112.068	0.27	2711.5	6.5	3510.33	8.5	zetaTry	Trypsin zeta (Drosophila erecta)	Organismal Systems;Environmental Information Processing;Organismal Systems	Digestive system;Signaling molecules and interaction;Digestive system	ko04972//Pancreatic secretion;ko04080//Neuroactive ligand-receptor interaction;ko04974//Protein digestion and absorption	K01312;K01312;K01312	-	GO:0003674//molecular_function;GO:0003824//catalytic activity;GO:0004175//endopeptidase activity;GO:0004252//serine-type endopeptidase activity;GO:0008233//peptidase activity;GO:0008236//serine-type peptidase activity;GO:0016787//hydrolase activity;GO:0017171//serine hydrolase activity;GO:0070011//peptidase activity, acting on L-amino acid peptides	GO:0006508//proteolysis;GO:0006807//nitrogen compound metabolic process;GO:0008150//biological_process;GO:0008152//metabolic process;GO:0019538//protein metabolic process;GO:0043170//macromolecule metabolic process;GO:0044238//primary metabolic process;GO:0071704//organic substance metabolic process;GO:1901564//organonitrogen compound metabolic process
Trypoxylus_dichotomus_00009685	559.702	1.923	418.348	0.985	18667.7	61.167	16913.8	35.5	Prss2	Anionic trypsin-2 (Mus musculus)	Organismal Systems;Environmental Information Processing;Organismal Systems	Digestive system;Signaling molecules and interaction;Digestive system	ko04972//Pancreatic secretion;ko04080//Neuroactive ligand-receptor interaction;ko04974//Protein digestion and absorption	K01312;K01312;K01312	-	-	-
Trypoxylus_dichotomus_00009686	348.145	1.397	341.58	0.967	13906.7	54.167	16500.2	41.167	betaTry	Trypsin beta (Drosophila erecta)	Organismal Systems;Environmental Information Processing;Organismal Systems	Digestive system;Signaling molecules and interaction;Digestive system	ko04972//Pancreatic secretion;ko04080//Neuroactive ligand-receptor interaction;ko04974//Protein digestion and absorption	K01312;K01312;K01312	GO:0005575//cellular_component;GO:0005576//extracellular region;GO:0005615//extracellular space;GO:0005622//intracellular;GO:0005623//cell;GO:0005737//cytoplasm;GO:0044421//extracellular region part;GO:0044424//intracellular part;GO:0044464//cell part	GO:0003674//molecular_function;GO:0003824//catalytic activity;GO:0004175//endopeptidase activity;GO:0004252//serine-type endopeptidase activity;GO:0008233//peptidase activity;GO:0008236//serine-type peptidase activity;GO:0016787//hydrolase activity;GO:0017171//serine hydrolase activity;GO:0070011//peptidase activity, acting on L-amino acid peptides	GO:0006508//proteolysis;GO:0006807//nitrogen compound metabolic process;GO:0008150//biological_process;GO:0008152//metabolic process;GO:0019538//protein metabolic process;GO:0043170//macromolecule metabolic process;GO:0044238//primary metabolic process;GO:0071704//organic substance metabolic process;GO:1901564//organonitrogen compound metabolic process
Trypoxylus_dichotomus_00009687	553.38	1.658	329.655	0.64	16357	47.667	11791.2	20.167	-	-	Organismal Systems;Environmental Information Processing;Organismal Systems	Digestive system;Signaling molecules and interaction;Digestive system	ko04972//Pancreatic secretion;ko04080//Neuroactive ligand-receptor interaction;ko04974//Protein digestion and absorption	K01312;K01312;K01312	-	GO:0003674//molecular_function;GO:0003824//catalytic activity;GO:0004175//endopeptidase activity;GO:0004252//serine-type endopeptidase activity;GO:0008233//peptidase activity;GO:0008236//serine-type peptidase activity;GO:0016787//hydrolase activity;GO:0017171//serine hydrolase activity;GO:0070011//peptidase activity, acting on L-amino acid peptides	GO:0006508//proteolysis;GO:0006807//nitrogen compound metabolic process;GO:0008150//biological_process;GO:0008152//metabolic process;GO:0019538//protein metabolic process;GO:0043170//macromolecule metabolic process;GO:0044238//primary metabolic process;GO:0071704//organic substance metabolic process;GO:1901564//organonitrogen compound metabolic process
Trypoxylus_dichotomus_00009688	208.627	0.708	136.233	0.273	6141.17	20.333	4891.5	8.833	betaTry	Trypsin beta (Drosophila erecta)	Organismal Systems;Environmental Information Processing;Organismal Systems	Digestive system;Signaling molecules and interaction;Digestive system	ko04972//Pancreatic secretion;ko04080//Neuroactive ligand-receptor interaction;ko04974//Protein digestion and absorption	K01312;K01312;K01312	GO:0005575//cellular_component;GO:0005622//intracellular;GO:0005623//cell;GO:0005737//cytoplasm;GO:0044424//intracellular part;GO:0044464//cell part	GO:0003674//molecular_function;GO:0003824//catalytic activity;GO:0004175//endopeptidase activity;GO:0004252//serine-type endopeptidase activity;GO:0008233//peptidase activity;GO:0008236//serine-type peptidase activity;GO:0016787//hydrolase activity;GO:0017171//serine hydrolase activity;GO:0070011//peptidase activity, acting on L-amino acid peptides	GO:0006508//proteolysis;GO:0006807//nitrogen compound metabolic process;GO:0006950//response to stress;GO:0008150//biological_process;GO:0008152//metabolic process;GO:0009611//response to wounding;GO:0019538//protein metabolic process;GO:0042060//wound healing;GO:0043170//macromolecule metabolic process;GO:0044238//primary metabolic process;GO:0050896//response to stimulus;GO:0071704//organic sub…
Trypoxylus_dichotomus_00009689	104.545	0.26	152.86	0.51	2983.17	7.333	5204	16.833	deltaTry	Trypsin delta (Drosophila melanogaster)	Organismal Systems;Environmental Information Processing;Organismal Systems	Digestive system;Signaling molecules and interaction;Digestive system	ko04972//Pancreatic secretion;ko04080//Neuroactive ligand-receptor interaction;ko04974//Protein digestion and absorption	K01312;K01312;K01312	GO:0005575//cellular_component;GO:0005622//intracellular;GO:0005623//cell;GO:0005737//cytoplasm;GO:0044424//intracellular part;GO:0044464//cell part	GO:0003674//molecular_function;GO:0003824//catalytic activity;GO:0004175//endopeptidase activity;GO:0004252//serine-type endopeptidase activity;GO:0008233//peptidase activity;GO:0008236//serine-type peptidase activity;GO:0016787//hydrolase activity;GO:0017171//serine hydrolase activity;GO:0070011//peptidase activity, acting on L-amino acid peptides	GO:0006508//proteolysis;GO:0006807//nitrogen compound metabolic process;GO:0008150//biological_process;GO:0008152//metabolic process;GO:0019538//protein metabolic process;GO:0043170//macromolecule metabolic process;GO:0044238//primary metabolic process;GO:0071704//organic substance metabolic process;GO:1901564//organonitrogen compound metabolic process
Trypoxylus_dichotomus_00009690	272.207	1.038	330.932	1.837	14601.7	55.833	21232.7	120	-	-	Organismal Systems;Environmental Information Processing;Organismal Systems	Digestive system;Signaling molecules and interaction;Digestive system	ko04972//Pancreatic secretion;ko04080//Neuroactive ligand-receptor interaction;ko04974//Protein digestion and absorption	K01312;K01312;K01312	-	GO:0003674//molecular_function;GO:0003824//catalytic activity;GO:0004175//endopeptidase activity;GO:0004252//serine-type endopeptidase activity;GO:0008233//peptidase activity;GO:0008236//serine-type peptidase activity;GO:0016787//hydrolase activity;GO:0017171//serine hydrolase activity;GO:0070011//peptidase activity, acting on L-amino acid peptides	GO:0006508//proteolysis;GO:0006807//nitrogen compound metabolic process;GO:0008150//biological_process;GO:0008152//metabolic process;GO:0019538//protein metabolic process;GO:0043170//macromolecule metabolic process;GO:0044238//primary metabolic process;GO:0071704//organic substance metabolic process;GO:1901564//organonitrogen compound metabolic process
Trypoxylus_dichotomus_00009691	621.223	1.155	1383.03	2.02	60063.3	112.667	165740	244	-	-	Organismal Systems;Environmental Information Processing;Organismal Systems	Digestive system;Signaling molecules and interaction;Digestive system	ko04972//Pancreatic secretion;ko04080//Neuroactive ligand-receptor interaction;ko04974//Protein digestion and absorption	K01312;K01312;K01312	GO:0005575//cellular_component;GO:0005576//extracellular region;GO:0005622//intracellular;GO:0005623//cell;GO:0005737//cytoplasm;GO:0005886//plasma membrane;GO:0016020//membrane;GO:0044424//intracellular part;GO:0044464//cell part;GO:0071944//cell periphery	GO:0003674//molecular_function;GO:0003824//catalytic activity;GO:0004175//endopeptidase activity;GO:0004252//serine-type endopeptidase activity;GO:0008233//peptidase activity;GO:0008236//serine-type peptidase activity;GO:0016787//hydrolase activity;GO:0017171//serine hydrolase activity;GO:0070011//peptidase activity, acting on L-amino acid peptides	GO:0000003//reproduction;GO:0006508//proteolysis;GO:0006807//nitrogen compound metabolic process;GO:0007276//gamete generation;GO:0007283//spermatogenesis;GO:0008150//biological_process;GO:0008152//metabolic process;GO:0019538//protein metabolic process;GO:0019953//sexual reproduction;GO:0022414//reproductive process;GO:0032501//multicellular organismal process;GO:0032504//multicellular organism …
Trypoxylus_dichotomus_00009692	18.345	0.525	14.562	0.563	584.5	16.333	580.167	20.667	-	-	Organismal Systems;Environmental Information Processing;Organismal Systems	Digestive system;Signaling molecules and interaction;Digestive system	ko04972//Pancreatic secretion;ko04080//Neuroactive ligand-receptor interaction;ko04974//Protein digestion and absorption	K01312;K01312;K01312	-	GO:0003674//molecular_function;GO:0003824//catalytic activity;GO:0004175//endopeptidase activity;GO:0004252//serine-type endopeptidase activity;GO:0008233//peptidase activity;GO:0008236//serine-type peptidase activity;GO:0016787//hydrolase activity;GO:0017171//serine hydrolase activity;GO:0070011//peptidase activity, acting on L-amino acid peptides	GO:0006508//proteolysis;GO:0006807//nitrogen compound metabolic process;GO:0008150//biological_process;GO:0008152//metabolic process;GO:0019538//protein metabolic process;GO:0043170//macromolecule metabolic process;GO:0044238//primary metabolic process;GO:0071704//organic substance metabolic process;GO:1901564//organonitrogen compound metabolic process
Trypoxylus_dichotomus_00009707	8.785	4.287	11.898	7.098	319.833	151.167	518.833	310.5	Hakai	E3 ubiquitin-protein ligase Hakai (Drosophila melanogaster)	-	-	-	-	GO:0005575//cellular_component;GO:0005622//intracellular;GO:0005623//cell;GO:0005737//cytoplasm;GO:0005886//plasma membrane;GO:0016020//membrane;GO:0031410//cytoplasmic vesicle;GO:0031982//vesicle;GO:0043226//organelle;GO:0043227//membrane-bounded organelle;GO:0043229//intracellular organelle;GO:0044424//intracellular part;GO:0044444//cytoplasmic part;GO:0044464//cell part;GO:0048471//perinuclear…	GO:0003674//molecular_function;GO:0003824//catalytic activity;GO:0004842//ubiquitin-protein transferase activity;GO:0005488//binding;GO:0005515//protein binding;GO:0008270//zinc ion binding;GO:0016740//transferase activity;GO:0019787//ubiquitin-like protein transferase activity;GO:0043167//ion binding;GO:0043169//cation binding;GO:0045296//cadherin binding;GO:0046872//metal ion binding;GO:0046914…	GO:0001667//ameboidal-type cell migration;GO:0001700//embryonic development via the syncytial blastoderm;GO:0002009//morphogenesis of an epithelium;GO:0003002//regionalization;GO:0006464//cellular protein modification process;GO:0006807//nitrogen compound metabolic process;GO:0006928//movement of cell or subcellular component;GO:0006996//organelle organization;GO:0007010//cytoskeleton organizatio…
Trypoxylus_dichotomus_00009709	0.065	0.163	0.118	0.647	12.333	30.167	28.333	162.675	slo	Calcium-activated potassium channel slowpoke (Drosophila melanogaster)	Organismal Systems;Environmental Information Processing;Organismal Systems;Organismal Systems;Organismal Systems;Organismal Systems	Digestive system;Signal transduction;Circulatory system;Digestive system;Endocrine system;Endocrine system	ko04972//Pancreatic secretion;ko04022//cGMP - PKG signaling pathway;ko04270//Vascular smooth muscle contraction;ko04970//Salivary secretion;ko04911//Insulin secretion;ko04924//Renin secretion	K04936;K04936;K04936;K04936;K04936;K04936	GO:0005575//cellular_component;GO:0005575//cellular_component;GO:0005575//cellular_component;GO:0005623//cell;GO:0005623//cell;GO:0005623//cell;GO:0005886//plasma membrane;GO:0005886//plasma membrane;GO:0005886//plasma membrane;GO:0005887//integral component of plasma membrane;GO:0005887//integral component of plasma membrane;GO:0005887//integral component of plasma membrane;GO:0008076//voltage-g…	GO:0003674//molecular_function;GO:0003674//molecular_function;GO:0003674//molecular_function;GO:0005215//transporter activity;GO:0005215//transporter activity;GO:0005215//transporter activity;GO:0005216//ion channel activity;GO:0005216//ion channel activity;GO:0005216//ion channel activity;GO:0005227//calcium activated cation channel activity;GO:0005227//calcium activated cation channel activity;…	GO:0000003//reproduction;GO:0000003//reproduction;GO:0000003//reproduction;GO:0006810//transport;GO:0006810//transport;GO:0006810//transport;GO:0006811//ion transport;GO:0006811//ion transport;GO:0006811//ion transport;GO:0006812//cation transport;GO:0006812//cation transport;GO:0006812//cation transport;GO:0006813//potassium ion transport;GO:0006813//potassium ion transport;GO:0006813//potassium…
Trypoxylus_dichotomus_00009726	18.962	12.38	15.688	21.05	780.167	492	774.333	1063.67	MOGAT1	2-acylglycerol O-acyltransferase 1 (Bos taurus)	Metabolism;Organismal Systems	Lipid metabolism;Digestive system	ko00561//Glycerolipid metabolism;ko04975//Fat digestion and absorption	K14457;K14457	-	-	GO:0007498//mesoderm development;GO:0008150//biological_process;GO:0009888//tissue development;GO:0032502//developmental process;GO:0048856//anatomical structure development
Trypoxylus_dichotomus_00009773	0.825	0.182	5.807	0.872	98	20.667	861.667	120.333	sli	Protein slit (Drosophila melanogaster)	Organismal Systems	Development	ko04360//Axon guidance	K06839	GO:0005575//cellular_component;GO:0005575//cellular_component;GO:0005576//extracellular region;GO:0005576//extracellular region;GO:0032991//macromolecular complex;GO:0032991//macromolecular complex;GO:0032992//protein-carbohydrate complex;GO:0032992//protein-carbohydrate complex;GO:0071666//Slit-Robo signaling complex;GO:0071666//Slit-Robo signaling complex	GO:0003674//molecular_function;GO:0003674//molecular_function;GO:0005102//receptor binding;GO:0005102//receptor binding;GO:0005488//binding;GO:0005488//binding;GO:0005515//protein binding;GO:0005515//protein binding;GO:0005539//glycosaminoglycan binding;GO:0005539//glycosaminoglycan binding;GO:0008201//heparin binding;GO:0008201//heparin binding;GO:0043167//ion binding;GO:0043167//ion binding;GO:…	GO:0000003//reproduction;GO:0000003//reproduction;GO:0000902//cell morphogenesis;GO:0000902//cell morphogenesis;GO:0000904//cell morphogenesis involved in differentiation;GO:0000904//cell morphogenesis involved in differentiation;GO:0001667//ameboidal-type cell migration;GO:0001667//ameboidal-type cell migration;GO:0001704//formation of primary germ layer;GO:0001704//formation of primary germ lay…
Trypoxylus_dichotomus_00009802	9.433	52.415	7.402	106.552	852.333	4600	808	11680.8	Slc7a9	b(0%2C+)-type amino acid transporter 1 (Mus musculus)	Organismal Systems	Digestive system	ko04974//Protein digestion and absorption	K13868	GO:0005575//cellular_component;GO:0005623//cell;GO:0005886//plasma membrane;GO:0005887//integral component of plasma membrane;GO:0016020//membrane;GO:0016021//integral component of membrane;GO:0031224//intrinsic component of membrane;GO:0031226//intrinsic component of plasma membrane;GO:0044425//membrane part;GO:0044459//plasma membrane part;GO:0044464//cell part;GO:0071944//cell periphery	GO:0003674//molecular_function;GO:0005215//transporter activity;GO:0005342//organic acid transmembrane transporter activity;GO:0008509//anion transmembrane transporter activity;GO:0008514//organic anion transmembrane transporter activity;GO:0015075//ion transmembrane transporter activity;GO:0015171//amino acid transmembrane transporter activity;GO:0015179//L-amino acid transmembrane transporter a…	GO:0003333//amino acid transmembrane transport;GO:0006810//transport;GO:0006811//ion transport;GO:0006820//anion transport;GO:0006865//amino acid transport;GO:0008150//biological_process;GO:0015711//organic anion transport;GO:0015807//L-amino acid transport;GO:0015849//organic acid transport;GO:0034220//ion transmembrane transport;GO:0046942//carboxylic acid transport;GO:0051179//localization;GO:…
Trypoxylus_dichotomus_00009804	73.482	0.67	73.94	0.635	1236	11.167	1500.17	12.833	CDC42	Cell division control protein 42 homolog (Bos taurus)	Environmental Information Processing;Environmental Information Processing;Organismal Systems;Environmental Information Processing;Environmental Information Processing;Cellular Processes;Environmental Information Processing;Cellular Processes;Cellular Processes;Environmental Information Processing;Environmental Information Processing;Organismal Systems;Cellular Processes;Organismal Systems;Environ…	Signal transduction;Signal transduction;Digestive system;Signal transduction;Signal transduction;Cellular community - eukaryotes;Signal transduction;Cell motility;Cellular community - eukaryotes;Signal transduction;Signal transduction;Development;Transport and catabolism;Immune system;Signal transduction;Nervous system;Cellular community - eukaryotes;Immune system;Development;Immune system;Immune…	ko04151//PI3K-Akt signaling pathway;ko04024//cAMP signaling pathway;ko04972//Pancreatic secretion;ko04010//MAPK signaling pathway;ko04013//MAPK signaling pathway - fly;ko04510//Focal adhesion;ko04015//Rap1 signaling pathway;ko04810//Regulation of actin cytoskeleton;ko04530//Tight junction;ko04014//Ras signaling pathway;ko04310//Wnt signaling pathway;ko04360//Axon guidance;ko04145//Phagosome;ko040…	K04392;K04392;K04392;K04392;K04392;K04392;K04392;K04392;K04392;K04392;K04392;K04392;K04392;K04392;K04392;K04392;K04392;K04392;K04392;K04392;K04392;K04392;K04392;K04392;K04392	-	GO:0003674//molecular_function;GO:0003824//catalytic activity;GO:0003924//GTPase activity;GO:0016462//pyrophosphatase activity;GO:0016787//hydrolase activity;GO:0016817//hydrolase activity, acting on acid anhydrides;GO:0016818//hydrolase activity, acting on acid anhydrides, in phosphorus-containing anhydrides;GO:0017111//nucleoside-triphosphatase activity	GO:0000003//reproduction;GO:0001667//ameboidal-type cell migration;GO:0002064//epithelial cell development;GO:0002065//columnar/cuboidal epithelial cell differentiation;GO:0002066//columnar/cuboidal epithelial cell development;GO:0002252//immune effector process;GO:0002376//immune system process;GO:0002520//immune system development;GO:0003006//developmental process involved in reproduction;GO:00…
Trypoxylus_dichotomus_00009805	31.338	0.06	24.173	0.147	522.833	1	497	2.833	racC	Rho-related protein racC (Dictyostelium discoideum)	Environmental Information Processing;Environmental Information Processing;Organismal Systems;Environmental Information Processing;Environmental Information Processing;Cellular Processes;Environmental Information Processing;Cellular Processes;Cellular Processes;Environmental Information Processing;Environmental Information Processing;Organismal Systems;Cellular Processes;Organismal Systems;Environ…	Signal transduction;Signal transduction;Digestive system;Signal transduction;Signal transduction;Cellular community - eukaryotes;Signal transduction;Cell motility;Cellular community - eukaryotes;Signal transduction;Signal transduction;Development;Transport and catabolism;Immune system;Signal transduction;Nervous system;Cellular community - eukaryotes;Immune system;Development;Immune system;Immune…	ko04151//PI3K-Akt signaling pathway;ko04024//cAMP signaling pathway;ko04972//Pancreatic secretion;ko04010//MAPK signaling pathway;ko04013//MAPK signaling pathway - fly;ko04510//Focal adhesion;ko04015//Rap1 signaling pathway;ko04810//Regulation of actin cytoskeleton;ko04530//Tight junction;ko04014//Ras signaling pathway;ko04310//Wnt signaling pathway;ko04360//Axon guidance;ko04145//Phagosome;ko040…	K04392;K04392;K04392;K04392;K04392;K04392;K04392;K04392;K04392;K04392;K04392;K04392;K04392;K04392;K04392;K04392;K04392;K04392;K04392;K04392;K04392;K04392;K04392;K04392;K04392	-	GO:0003674//molecular_function;GO:0003824//catalytic activity;GO:0003924//GTPase activity;GO:0016462//pyrophosphatase activity;GO:0016787//hydrolase activity;GO:0016817//hydrolase activity, acting on acid anhydrides;GO:0016818//hydrolase activity, acting on acid anhydrides, in phosphorus-containing anhydrides;GO:0017111//nucleoside-triphosphatase activity	GO:0000003//reproduction;GO:0001667//ameboidal-type cell migration;GO:0002064//epithelial cell development;GO:0002065//columnar/cuboidal epithelial cell differentiation;GO:0002066//columnar/cuboidal epithelial cell development;GO:0002252//immune effector process;GO:0002376//immune system process;GO:0002520//immune system development;GO:0003006//developmental process involved in reproduction;GO:00…
Trypoxylus_dichotomus_00009826	2.78	4.258	2.938	7.02	115.833	171.833	156.667	357	slc16a10	Monocarboxylate transporter 10 (Danio rerio)	Organismal Systems;Organismal Systems	Digestive system;Endocrine system	ko04974//Protein digestion and absorption;ko04919//Thyroid hormone signaling pathway	K08187;K08187	GO:0005575//cellular_component;GO:0016020//membrane;GO:0016021//integral component of membrane;GO:0031224//intrinsic component of membrane;GO:0044425//membrane part	GO:0003674//molecular_function;GO:0005215//transporter activity;GO:0005342//organic acid transmembrane transporter activity;GO:0008028//monocarboxylic acid transmembrane transporter activity;GO:0008509//anion transmembrane transporter activity;GO:0008514//organic anion transmembrane transporter activity;GO:0015075//ion transmembrane transporter activity;GO:0015318//inorganic solute uptake transme…	GO:0006725//cellular aromatic compound metabolic process;GO:0006726//eye pigment biosynthetic process;GO:0006727//ommochrome biosynthetic process;GO:0006810//transport;GO:0006811//ion transport;GO:0006820//anion transport;GO:0008055//ocellus pigment biosynthetic process;GO:0008150//biological_process;GO:0008152//metabolic process;GO:0009058//biosynthetic process;GO:0009987//cellular process;GO:00…
[truncated: 68 more rows]
