# Supplementary material for: A chromosome-level genome assembly and intestinal transcriptome of Trypoxylus dichotomus (Coleoptera: Scarabaeidae) to understand its lignocellulose digestion ability
Source: Gigascience. 2022 Jun 28;11:giac059. doi: 10.1093/gigascience/giac059 (PMC9239855; doi:10.1093/gigascience/giac059)
Supplement: giac059_Supplemental_Files [file giac059_supplemental_files.zip › Table S16.xlsx]

## Sheet: SM1-6-vs-SH1-6
A chromosome-level genome assembly and intestinal transcriptome of Trypoxylus dichotomus (Coleoptera: Scarabaeidae) to understand its lignocellulose digestion ability
Qingyun Wanga, Liwei Liua,b, Sujiong Zhangc, Hong Wua, Junhao Huanga* a National Joint Local Engineering Laboratory for High-Efficient Preparation of Biopesticide, Zhejiang A&F University, 666 Wusu Street, Lin’an, Hangzhou, Zhejiang 311300, China b Zhejiang Museum of Natural History, No.6 West Lake Cultural Square, Hangzhou, Zhejiang 310014, China c Dapanshan Insect Institute of Zhejiang, Pan’an,…
Table S14. Comparison of differentially expressed digestion-related genes among different groups
id	SM1_fpkm	SM2_fpkm	SM3_fpkm	SM4_fpkm	SM5_fpkm	SM6_fpkm	SH1_fpkm	SH2_fpkm	SH3_fpkm	SH4_fpkm	SH5_fpkm	SH6_fpkm	SM1-6_mean	SH1-6_mean	log2(fc)	PValue	FDR	Symbol	Description	KEGG_A_class	KEGG_B_class	Pathway	K_ID	GO Component	GO Function	GO Process
Trypoxylus_dichotomus_00004349	24.51	37.57	14.36	21.75	25.24	52.79	0	0.01	0.04	0.05	0.06	0.05	29.37	0.035	-9.71277	1.47146e-105	3.28896e-102	Pkg21D	cGMP-dependent protein kinase%2C isozyme 1 (Drosophila melanogaster)	Organismal Systems;Environmental Information Processing;Organismal Systems;Organismal Systems;Organismal Systems;Cellular Processes;Organismal Systems;Organismal Systems;Organismal Systems;Organismal Systems	Environmental adaptation;Signal transduction;Circulatory system;Immune system;Digestive system;Cellular community - eukaryotes;Environmental adaptation;Nervous system;Endocrine system;Sensory system	ko04714//Thermogenesis;ko04022//cGMP - PKG signaling pathway;ko04270//Vascular smooth muscle contraction;ko04611//Platelet activation;ko04970//Salivary secretion;ko04540//Gap junction;ko04713//Circadian entrainment;ko04730//Long-term depression;ko04923//Regulation of lipolysis in adipocyte;ko04740//Olfactory transduction	K07376;K07376;K07376;K07376;K07376;K07376;K07376;K07376;K07376;K07376	GO:0005575//cellular_component;GO:0005622//intracellular;GO:0005623//cell;GO:0005737//cytoplasm;GO:0005886//plasma membrane;GO:0016020//membrane;GO:0044424//intracellular part;GO:0044464//cell part;GO:0071944//cell periphery	GO:0003674//molecular_function;GO:0003824//catalytic activity;GO:0004672//protein kinase activity;GO:0004674//protein serine/threonine kinase activity;GO:0004690//cyclic nucleotide-dependent protein kinase activity;GO:0004692//cGMP-dependent protein kinase activity;GO:0016301//kinase activity;GO:0016740//transferase activity;GO:0016772//transferase activity, transferring phosphorus-containing gro…	GO:0006464//cellular protein modification process;GO:0006468//protein phosphorylation;GO:0006793//phosphorus metabolic process;GO:0006796//phosphate-containing compound metabolic process;GO:0006807//nitrogen compound metabolic process;GO:0008150//biological_process;GO:0008152//metabolic process;GO:0009987//cellular process;GO:0016310//phosphorylation;GO:0019538//protein metabolic process;GO:00362…
Trypoxylus_dichotomus_00010010	10.7	20.08	5.61	7.7	9.89	26.72	0.73	1.46	1.17	0.96	0.49	1.46	13.45	1.045	-3.68603	5.22079e-67	2.188e-64	AGPAT1	1-acyl-sn-glycerol-3-phosphate acyltransferase alpha (Homo sapiens)	Metabolism;Metabolism;Environmental Information Processing;Metabolism;Organismal Systems	Global and overview maps;Lipid metabolism;Signal transduction;Lipid metabolism;Digestive system	ko01100//Metabolic pathways;ko00564//Glycerophospholipid metabolism;ko04072//Phospholipase D signaling pathway;ko00561//Glycerolipid metabolism;ko04975//Fat digestion and absorption	K13509;K13509;K13509;K13509;K13509	-	GO:0003674//molecular_function;GO:0003824//catalytic activity;GO:0008374//O-acyltransferase activity;GO:0016411//acylglycerol O-acyltransferase activity;GO:0016740//transferase activity;GO:0016746//transferase activity, transferring acyl groups;GO:0016747//transferase activity, transferring acyl groups other than amino-acyl groups	-
Trypoxylus_dichotomus_00008096	43.61	75.28	67.35	62.54	43.14	54.84	0.19	0.84	0.92	0.36	0.33	0.43	57.7933	0.511667	-6.81956	4.53031e-61	1.35013e-58	ABCB1	ATP-dependent translocase ABCB1 (Cricetulus griseus)	Organismal Systems;Environmental Information Processing	Digestive system;Membrane transport	ko04976//Bile secretion;ko02010//ABC transporters	K05658;K05658	GO:0005575//cellular_component;GO:0005623//cell;GO:0005886//plasma membrane;GO:0016020//membrane;GO:0016021//integral component of membrane;GO:0031224//intrinsic component of membrane;GO:0032991//macromolecular complex;GO:0043190//ATP-binding cassette (ABC) transporter complex;GO:0044425//membrane part;GO:0044459//plasma membrane part;GO:0044464//cell part;GO:0071944//cell periphery;GO:0098533//A…	GO:0003674//molecular_function;GO:0003824//catalytic activity;GO:0005215//transporter activity;GO:0008559//xenobiotic-transporting ATPase activity;GO:0015238//drug transmembrane transporter activity;GO:0015399//primary active transmembrane transporter activity;GO:0015405//P-P-bond-hydrolysis-driven transmembrane transporter activity;GO:0015562//efflux transmembrane transporter activity;GO:0016462…	GO:0003008//system process;GO:0003014//renal system process;GO:0006810//transport;GO:0006855//drug transmembrane transport;GO:0008150//biological_process;GO:0009636//response to toxic substance;GO:0015893//drug transport;GO:0017085//response to insecticide;GO:0032501//multicellular organismal process;GO:0042221//response to chemical;GO:0042493//response to drug;GO:0042908//xenobiotic transport;GO…
Trypoxylus_dichotomus_00006853	0.64	4.46	0.36	0.75	2.02	6.44	75.52	150.5	140.51	65.37	78.47	158.03	2.445	111.4	5.50977	9.12863e-60	2.5505e-57	FTH1	Ferritin heavy chain (Bos taurus)	Cellular Processes;Organismal Systems;Cellular Processes	Cell growth and death;Digestive system;Cell growth and death	ko04217//Necroptosis;ko04978//Mineral absorption;ko04216//Ferroptosis	K00522;K00522;K00522	GO:0005575//cellular_component;GO:0005622//intracellular;GO:0005623//cell;GO:0005737//cytoplasm;GO:0044424//intracellular part;GO:0044464//cell part	GO:0003674//molecular_function;GO:0005488//binding;GO:0005506//iron ion binding;GO:0043167//ion binding;GO:0043169//cation binding;GO:0046872//metal ion binding;GO:0046914//transition metal ion binding	GO:0006873//cellular ion homeostasis;GO:0006875//cellular metal ion homeostasis;GO:0006879//cellular iron ion homeostasis;GO:0006880//intracellular sequestering of iron ion;GO:0006950//response to stress;GO:0007154//cell communication;GO:0008150//biological_process;GO:0009267//cellular response to starvation;GO:0009605//response to external stimulus;GO:0009987//cellular process;GO:0009991//respon…
Trypoxylus_dichotomus_00003833	0	0	0	0	0	0	70.87	86.01	155.55	111.94	99.14	169.13	0.001	115.44	16.8168	8.1682e-51	1.24482e-48	D	SOX domain-containing protein dichaete (Drosophila melanogaster)	-	-	-	-	GO:0005575//cellular_component;GO:0005622//intracellular;GO:0005623//cell;GO:0005634//nucleus;GO:0005737//cytoplasm;GO:0043226//organelle;GO:0043227//membrane-bounded organelle;GO:0043229//intracellular organelle;GO:0043231//intracellular membrane-bounded organelle;GO:0044424//intracellular part;GO:0044464//cell part	GO:0000981//RNA polymerase II transcription factor activity, sequence-specific DNA binding;GO:0003674//molecular_function;GO:0003676//nucleic acid binding;GO:0003677//DNA binding;GO:0003700//transcription factor activity, sequence-specific DNA binding;GO:0003705//transcription factor activity, RNA polymerase II distal enhancer sequence-specific binding;GO:0003723//RNA binding;GO:0003729//mRNA bin…	GO:0000122//negative regulation of transcription from RNA polymerase II promoter;GO:0000902//cell morphogenesis;GO:0000904//cell morphogenesis involved in differentiation;GO:0002164//larval development;GO:0002165//instar larval or pupal development;GO:0002168//instar larval development;GO:0003002//regionalization;GO:0006355//regulation of transcription, DNA-templated;GO:0006357//regulation of tra…
Trypoxylus_dichotomus_00009689	53.16	233.03	88.72	56.97	72.73	122.66	0.04	0.24	0.04	0.3	0.54	0.4	104.545	0.26	-8.6514	8.70275e-48	1.05146e-45	deltaTry	Trypsin delta (Drosophila melanogaster)	Organismal Systems;Environmental Information Processing;Organismal Systems	Digestive system;Signaling molecules and interaction;Digestive system	ko04972//Pancreatic secretion;ko04080//Neuroactive ligand-receptor interaction;ko04974//Protein digestion and absorption	K01312;K01312;K01312	GO:0005575//cellular_component;GO:0005622//intracellular;GO:0005623//cell;GO:0005737//cytoplasm;GO:0044424//intracellular part;GO:0044464//cell part	GO:0003674//molecular_function;GO:0003824//catalytic activity;GO:0004175//endopeptidase activity;GO:0004252//serine-type endopeptidase activity;GO:0008233//peptidase activity;GO:0008236//serine-type peptidase activity;GO:0016787//hydrolase activity;GO:0017171//serine hydrolase activity;GO:0070011//peptidase activity, acting on L-amino acid peptides	GO:0006508//proteolysis;GO:0006807//nitrogen compound metabolic process;GO:0008150//biological_process;GO:0008152//metabolic process;GO:0019538//protein metabolic process;GO:0043170//macromolecule metabolic process;GO:0044238//primary metabolic process;GO:0071704//organic substance metabolic process;GO:1901564//organonitrogen compound metabolic process
Trypoxylus_dichotomus_00008097	31.61	144.53	50.8	36.75	47.58	148.64	0.03	0.06	0	0.09	0.16	0.35	76.6517	0.115	-9.38054	1.44687e-45	1.54e-43	ABCB1	ATP-dependent translocase ABCB1 (Cricetulus griseus)	Organismal Systems;Environmental Information Processing	Digestive system;Membrane transport	ko04976//Bile secretion;ko02010//ABC transporters	K05658;K05658	GO:0005575//cellular_component;GO:0005623//cell;GO:0005886//plasma membrane;GO:0016020//membrane;GO:0016021//integral component of membrane;GO:0031224//intrinsic component of membrane;GO:0032991//macromolecular complex;GO:0043190//ATP-binding cassette (ABC) transporter complex;GO:0044425//membrane part;GO:0044459//plasma membrane part;GO:0044464//cell part;GO:0071944//cell periphery;GO:0098533//A…	GO:0003674//molecular_function;GO:0003824//catalytic activity;GO:0005215//transporter activity;GO:0008559//xenobiotic-transporting ATPase activity;GO:0015238//drug transmembrane transporter activity;GO:0015399//primary active transmembrane transporter activity;GO:0015405//P-P-bond-hydrolysis-driven transmembrane transporter activity;GO:0015562//efflux transmembrane transporter activity;GO:0016462…	GO:0003008//system process;GO:0003014//renal system process;GO:0006810//transport;GO:0006855//drug transmembrane transport;GO:0008150//biological_process;GO:0009636//response to toxic substance;GO:0015893//drug transport;GO:0017085//response to insecticide;GO:0032501//multicellular organismal process;GO:0042221//response to chemical;GO:0042493//response to drug;GO:0042908//xenobiotic transport;GO…
Trypoxylus_dichotomus_00001122	50.32	169.83	154.43	54.61	84.62	122.19	0.19	1.06	0.13	0.53	0.73	0.74	106	0.563333	-7.55586	5.358e-43	4.82256e-41	-	-	Metabolism;Metabolism;Organismal Systems	Global and overview maps;Carbohydrate metabolism;Digestive system	ko01100//Metabolic pathways;ko00052//Galactose metabolism;ko04973//Carbohydrate digestion and absorption	K01229;K01229;K01229	-	GO:0003674//molecular_function;GO:0003824//catalytic activity;GO:0004553//hydrolase activity, hydrolyzing O-glycosyl compounds;GO:0008422//beta-glucosidase activity;GO:0015926//glucosidase activity;GO:0016787//hydrolase activity;GO:0016798//hydrolase activity, acting on glycosyl bonds	GO:0008150//biological_process;GO:0008152//metabolic process;GO:0071704//organic substance metabolic process;GO:1901135//carbohydrate derivative metabolic process;GO:1901657//glycosyl compound metabolic process
Trypoxylus_dichotomus_00007632	0.1	0.81	0.17	0.24	0.18	1.66	13.12	27.18	24.42	8.85	9.3	12.03	0.526667	15.8167	4.90841	9.43287e-41	7.39791e-39	-	-	Organismal Systems;Organismal Systems	Digestive system;Endocrine system	ko04972//Pancreatic secretion;ko04924//Renin secretion	K05030;K05030	-	-	-
Trypoxylus_dichotomus_00000152	34.78	72.17	25.88	21.75	30.9	74.42	1.98	1.57	0.59	1.94	1.07	2.42	43.3167	1.595	-4.76329	1.22951e-38	8.54351e-37	UGT5	UDP-glycosyltransferase UGT5 (Dactylopius coccus)	Metabolism;Metabolism;Organismal Systems;Metabolism;Metabolism;Metabolism;Metabolism;Metabolism;Metabolism;Metabolism	Global and overview maps;Xenobiotics biodegradation and metabolism;Digestive system;Xenobiotics biodegradation and metabolism;Xenobiotics biodegradation and metabolism;Carbohydrate metabolism;Carbohydrate metabolism;Metabolism of cofactors and vitamins;Metabolism of cofactors and vitamins;Lipid metabolism	ko01100//Metabolic pathways;ko00983//Drug metabolism - other enzymes;ko04976//Bile secretion;ko00982//Drug metabolism - cytochrome P450;ko00980//Metabolism of xenobiotics by cytochrome P450;ko00053//Ascorbate and aldarate metabolism;ko00040//Pentose and glucuronate interconversions;ko00830//Retinol metabolism;ko00860//Porphyrin and chlorophyll metabolism;ko00140//Steroid hormone biosynthesis	K00699;K00699;K00699;K00699;K00699;K00699;K00699;K00699;K00699;K00699	-	-	-
Trypoxylus_dichotomus_00009684	41.59	109.35	104.25	36.06	56.57	250.52	0.04	0.04	0.04	0.31	0.35	0.71	99.7233	0.248333	-8.64951	2.05249e-36	1.202e-34	zetaTry	Trypsin zeta (Drosophila erecta)	Organismal Systems;Environmental Information Processing;Organismal Systems	Digestive system;Signaling molecules and interaction;Digestive system	ko04972//Pancreatic secretion;ko04080//Neuroactive ligand-receptor interaction;ko04974//Protein digestion and absorption	K01312;K01312;K01312	-	GO:0003674//molecular_function;GO:0003824//catalytic activity;GO:0004175//endopeptidase activity;GO:0004252//serine-type endopeptidase activity;GO:0008233//peptidase activity;GO:0008236//serine-type peptidase activity;GO:0016787//hydrolase activity;GO:0017171//serine hydrolase activity;GO:0070011//peptidase activity, acting on L-amino acid peptides	GO:0006508//proteolysis;GO:0006807//nitrogen compound metabolic process;GO:0008150//biological_process;GO:0008152//metabolic process;GO:0019538//protein metabolic process;GO:0043170//macromolecule metabolic process;GO:0044238//primary metabolic process;GO:0071704//organic substance metabolic process;GO:1901564//organonitrogen compound metabolic process
Trypoxylus_dichotomus_00006311	0	0	0	0	0	0.04	60.88	7.98	35.27	14.44	14.05	34.03	0.00666667	27.775	12.0245	2.4141e-36	1.40154e-34	Ork1	Open rectifier potassium channel protein 1 (Drosophila melanogaster)	Organismal Systems	Digestive system	ko04971//Gastric acid secretion	K04920	GO:0005575//cellular_component;GO:0005623//cell;GO:0005886//plasma membrane;GO:0005887//integral component of plasma membrane;GO:0016020//membrane;GO:0016021//integral component of membrane;GO:0031224//intrinsic component of membrane;GO:0031226//intrinsic component of plasma membrane;GO:0032991//macromolecular complex;GO:0034702//ion channel complex;GO:0034703//cation channel complex;GO:0034705//…	GO:0003674//molecular_function;GO:0005215//transporter activity;GO:0005216//ion channel activity;GO:0005261//cation channel activity;GO:0005267//potassium channel activity;GO:0005488//binding;GO:0005515//protein binding;GO:0008324//cation transmembrane transporter activity;GO:0015075//ion transmembrane transporter activity;GO:0015077//monovalent inorganic cation transmembrane transporter activity…	GO:0002027//regulation of heart rate;GO:0006810//transport;GO:0006811//ion transport;GO:0006812//cation transport;GO:0006813//potassium ion transport;GO:0007610//behavior;GO:0007622//rhythmic behavior;GO:0007623//circadian rhythm;GO:0007626//locomotory behavior;GO:0008016//regulation of heart contraction;GO:0008150//biological_process;GO:0009987//cellular process;GO:0015672//monovalent inorganic …
Trypoxylus_dichotomus_00003236	637.09	618.04	1066.72	776.52	543.25	406.5	8.55	8.57	9.3	11.15	7.88	5.47	674.687	8.48667	-6.31288	3.96281e-35	2.12581e-33	yin	Peptide transporter family 1 (Drosophila melanogaster)	Organismal Systems	Digestive system	ko04974//Protein digestion and absorption	K14206	-	-	-
Trypoxylus_dichotomus_00009685	274.56	735.09	642.87	215.95	306.37	1183.37	0.29	0.7	0.35	1.96	2.27	5.97	559.702	1.92333	-8.18491	5.79391e-35	3.07123e-33	Prss2	Anionic trypsin-2 (Mus musculus)	Organismal Systems;Environmental Information Processing;Organismal Systems	Digestive system;Signaling molecules and interaction;Digestive system	ko04972//Pancreatic secretion;ko04080//Neuroactive ligand-receptor interaction;ko04974//Protein digestion and absorption	K01312;K01312;K01312	-	-	-
Trypoxylus_dichotomus_00009687	270.75	632.23	800.54	303.8	418.22	894.74	0.37	0.4	0.43	2.43	2.84	3.48	553.38	1.65833	-8.38239	5.06083e-34	2.45021e-32	-	-	Organismal Systems;Environmental Information Processing;Organismal Systems	Digestive system;Signaling molecules and interaction;Digestive system	ko04972//Pancreatic secretion;ko04080//Neuroactive ligand-receptor interaction;ko04974//Protein digestion and absorption	K01312;K01312;K01312	-	GO:0003674//molecular_function;GO:0003824//catalytic activity;GO:0004175//endopeptidase activity;GO:0004252//serine-type endopeptidase activity;GO:0008233//peptidase activity;GO:0008236//serine-type peptidase activity;GO:0016787//hydrolase activity;GO:0017171//serine hydrolase activity;GO:0070011//peptidase activity, acting on L-amino acid peptides	GO:0006508//proteolysis;GO:0006807//nitrogen compound metabolic process;GO:0008150//biological_process;GO:0008152//metabolic process;GO:0019538//protein metabolic process;GO:0043170//macromolecule metabolic process;GO:0044238//primary metabolic process;GO:0071704//organic substance metabolic process;GO:1901564//organonitrogen compound metabolic process
Trypoxylus_dichotomus_00003478	6.46	17.58	6.28	5.98	5.17	9.15	0	0.02	0	0.05	0	0	8.43667	0.0116667	-9.49814	1.46104e-32	6.30034e-31	-	-	-	-	-	-	GO:0005575//cellular_component;GO:0005622//intracellular;GO:0005623//cell;GO:0005634//nucleus;GO:0043226//organelle;GO:0043227//membrane-bounded organelle;GO:0043229//intracellular organelle;GO:0043231//intracellular membrane-bounded organelle;GO:0044424//intracellular part;GO:0044464//cell part	GO:0000976//transcription regulatory region sequence-specific DNA binding;GO:0000977//RNA polymerase II regulatory region sequence-specific DNA binding;GO:0000981//RNA polymerase II transcription factor activity, sequence-specific DNA binding;GO:0000982//transcription factor activity, RNA polymerase II core promoter proximal region sequence-specific binding;GO:0001012//RNA polymerase II regulator…	GO:0000122//negative regulation of transcription from RNA polymerase II promoter;GO:0001654//eye development;GO:0001655//urogenital system development;GO:0001667//ameboidal-type cell migration;GO:0001703//gastrulation with mouth forming first;GO:0001704//formation of primary germ layer;GO:0001707//mesoderm formation;GO:0001708//cell fate specification;GO:0001709//cell fate determination;GO:000171…
Trypoxylus_dichotomus_00005778	0.42	1.38	0.16	0.23	0.4	1.74	4.79	7.66	9.16	2.76	3.27	8.7	0.721667	6.05667	3.06912	1.00488e-31	4.04698e-30	Ptbp1	Polypyrimidine tract-binding protein 1 (Rattus norvegicus)	Environmental Information Processing;Organismal Systems;Organismal Systems;Organismal Systems;Organismal Systems;Organismal Systems;Organismal Systems	Signal transduction;Digestive system;Endocrine system;Endocrine system;Endocrine system;Endocrine system;Immune system	ko04151//PI3K-Akt signaling pathway;ko04976//Bile secretion;ko04919//Thyroid hormone signaling pathway;ko03320//PPAR signaling pathway;ko04928//Parathyroid hormone synthesis, secretion and action;ko04920//Adipocytokine signaling pathway;ko04659//Th17 cell differentiation	K08524;K08524;K08524;K08524;K08524;K08524;K08524	-	-	-
Trypoxylus_dichotomus_00003593	179.04	66.16	180.79	236.53	148.85	111.89	0.16	0.24	0.16	0.77	0.97	0.28	153.877	0.43	-8.48322	2.69865e-31	1.05515e-29	-	-	Organismal Systems	Digestive system	ko04974//Protein digestion and absorption	K01278	-	GO:0003674//molecular_function;GO:0003824//catalytic activity;GO:0004177//aminopeptidase activity;GO:0008233//peptidase activity;GO:0008238//exopeptidase activity;GO:0008239//dipeptidyl-peptidase activity;GO:0016787//hydrolase activity;GO:0070011//peptidase activity, acting on L-amino acid peptides	GO:0006508//proteolysis;GO:0006807//nitrogen compound metabolic process;GO:0008150//biological_process;GO:0008152//metabolic process;GO:0019538//protein metabolic process;GO:0043170//macromolecule metabolic process;GO:0044238//primary metabolic process;GO:0071704//organic substance metabolic process;GO:1901564//organonitrogen compound metabolic process
Trypoxylus_dichotomus_00000236	12.13	11.23	19.76	17.01	19.11	7.83	0.06	0.05	0	0	0.05	0	14.5117	0.0266667	-9.08796	3.84317e-31	1.48532e-29	Slc46a1	Proton-coupled folate transporter (Mus musculus)	Organismal Systems;Organismal Systems	Digestive system;Digestive system	ko04978//Mineral absorption;ko04977//Vitamin digestion and absorption	K14613;K14613	-	-	-
Trypoxylus_dichotomus_00011309	3.38	7.82	2.68	2.34	2.25	15.25	35.22	36.1	39.16	20.04	26.5	63.95	5.62	36.8283	2.71217	1.19622e-30	4.51901e-29	STARD13	StAR-related lipid transfer protein 13 (Homo sapiens)	-	-	-	-	GO:0005575//cellular_component;GO:0005622//intracellular;GO:0005623//cell;GO:0005737//cytoplasm;GO:0005886//plasma membrane;GO:0005938//cell cortex;GO:0016020//membrane;GO:0016323//basolateral plasma membrane;GO:0044424//intracellular part;GO:0044425//membrane part;GO:0044444//cytoplasmic part;GO:0044459//plasma membrane part;GO:0044464//cell part;GO:0071944//cell periphery;GO:0098590//plasma mem…	GO:0003674//molecular_function;GO:0005096//GTPase activator activity;GO:0008047//enzyme activator activity;GO:0030234//enzyme regulator activity;GO:0030695//GTPase regulator activity;GO:0060589//nucleoside-triphosphatase regulator activity;GO:0098772//molecular function regulator	GO:0000132//establishment of mitotic spindle orientation;GO:0000226//microtubule cytoskeleton organization;GO:0000278//mitotic cell cycle;GO:0000902//cell morphogenesis;GO:0000910//cytokinesis;GO:0000912//assembly of actomyosin apparatus involved in cytokinesis;GO:0001655//urogenital system development;GO:0001667//ameboidal-type cell migration;GO:0001700//embryonic development via the syncytial b…
Trypoxylus_dichotomus_00009805	41.83	32.97	29.04	26.83	31.22	26.14	0	0.06	0	0.06	0.24	0	31.3383	0.06	-9.02875	1.52659e-30	5.75087e-29	racC	Rho-related protein racC (Dictyostelium discoideum)	Environmental Information Processing;Environmental Information Processing;Organismal Systems;Environmental Information Processing;Environmental Information Processing;Cellular Processes;Environmental Information Processing;Cellular Processes;Cellular Processes;Environmental Information Processing;Environmental Information Processing;Organismal Systems;Cellular Processes;Organismal Systems;Environ…	Signal transduction;Signal transduction;Digestive system;Signal transduction;Signal transduction;Cellular community - eukaryotes;Signal transduction;Cell motility;Cellular community - eukaryotes;Signal transduction;Signal transduction;Development;Transport and catabolism;Immune system;Signal transduction;Nervous system;Cellular community - eukaryotes;Immune system;Development;Immune system;Immune…	ko04151//PI3K-Akt signaling pathway;ko04024//cAMP signaling pathway;ko04972//Pancreatic secretion;ko04010//MAPK signaling pathway;ko04013//MAPK signaling pathway - fly;ko04510//Focal adhesion;ko04015//Rap1 signaling pathway;ko04810//Regulation of actin cytoskeleton;ko04530//Tight junction;ko04014//Ras signaling pathway;ko04310//Wnt signaling pathway;ko04360//Axon guidance;ko04145//Phagosome;ko040…	K04392;K04392;K04392;K04392;K04392;K04392;K04392;K04392;K04392;K04392;K04392;K04392;K04392;K04392;K04392;K04392;K04392;K04392;K04392;K04392;K04392;K04392;K04392;K04392;K04392	-	GO:0003674//molecular_function;GO:0003824//catalytic activity;GO:0003924//GTPase activity;GO:0016462//pyrophosphatase activity;GO:0016787//hydrolase activity;GO:0016817//hydrolase activity, acting on acid anhydrides;GO:0016818//hydrolase activity, acting on acid anhydrides, in phosphorus-containing anhydrides;GO:0017111//nucleoside-triphosphatase activity	GO:0000003//reproduction;GO:0001667//ameboidal-type cell migration;GO:0002064//epithelial cell development;GO:0002065//columnar/cuboidal epithelial cell differentiation;GO:0002066//columnar/cuboidal epithelial cell development;GO:0002252//immune effector process;GO:0002376//immune system process;GO:0002520//immune system development;GO:0003006//developmental process involved in reproduction;GO:00…
Trypoxylus_dichotomus_00009690	329.91	331.17	325.69	238.42	179.48	228.57	0.27	0.6	0.4	2.15	2.2	0.61	272.207	1.03833	-8.03429	3.80623e-30	1.3871e-28	-	-	Organismal Systems;Environmental Information Processing;Organismal Systems	Digestive system;Signaling molecules and interaction;Digestive system	ko04972//Pancreatic secretion;ko04080//Neuroactive ligand-receptor interaction;ko04974//Protein digestion and absorption	K01312;K01312;K01312	-	GO:0003674//molecular_function;GO:0003824//catalytic activity;GO:0004175//endopeptidase activity;GO:0004252//serine-type endopeptidase activity;GO:0008233//peptidase activity;GO:0008236//serine-type peptidase activity;GO:0016787//hydrolase activity;GO:0017171//serine hydrolase activity;GO:0070011//peptidase activity, acting on L-amino acid peptides	GO:0006508//proteolysis;GO:0006807//nitrogen compound metabolic process;GO:0008150//biological_process;GO:0008152//metabolic process;GO:0019538//protein metabolic process;GO:0043170//macromolecule metabolic process;GO:0044238//primary metabolic process;GO:0071704//organic substance metabolic process;GO:1901564//organonitrogen compound metabolic process
Trypoxylus_dichotomus_00001590	68.45	15.47	33.69	70.41	71.68	62.38	1.71	1	0.9	0.67	0.71	1.41	53.68	1.06667	-5.6532	4.04256e-30	1.46131e-28	Npc1b	NPC intracellular cholesterol transporter 1 homolog 1b (Drosophila melanogaster)	Cellular Processes;Organismal Systems	Transport and catabolism;Digestive system	ko04142//Lysosome;ko04979//Cholesterol metabolism	K12385;K12385	-	-	-
Trypoxylus_dichotomus_00011052	526.26	248.93	545.08	599.99	270.47	296.61	2.83	5.78	1.43	5.27	5.11	2.5	414.557	3.82	-6.76185	7.71125e-30	2.73586e-28	vanin-like	Vanin-like protein 1 (Drosophila melanogaster)	Metabolism;Organismal Systems;Metabolism	Global and overview maps;Digestive system;Metabolism of cofactors and vitamins	ko01100//Metabolic pathways;ko04977//Vitamin digestion and absorption;ko00780//Biotin metabolism	K01435;K01435;K01435	GO:0005575//cellular_component;GO:0016020//membrane;GO:0019898//extrinsic component of membrane;GO:0044425//membrane part	GO:0003674//molecular_function;GO:0003824//catalytic activity;GO:0016787//hydrolase activity;GO:0016810//hydrolase activity, acting on carbon-nitrogen (but not peptide) bonds	-
Trypoxylus_dichotomus_00002920	40.53	41.33	9.62	32.48	23.12	9.05	0.12	0	0	0.05	0.03	0	26.0217	0.0333333	-9.60853	1.83747e-29	6.35111e-28	CPA2	Carboxypeptidase A2 (Homo sapiens)	Organismal Systems;Organismal Systems	Digestive system;Digestive system	ko04972//Pancreatic secretion;ko04974//Protein digestion and absorption	K01291;K01291	-	-	-
Trypoxylus_dichotomus_00004455	0.47	3.21	0.56	0.19	0.58	7.32	33.78	80.78	79.2	35.52	43.15	82.35	2.055	59.13	4.84668	2.06691e-29	7.10752e-28	nrv2	Sodium/potassium-transporting ATPase subunit beta-2 (Drosophila melanogaster)	Environmental Information Processing;Organismal Systems;Organismal Systems;Environmental Information Processing;Organismal Systems;Organismal Systems;Organismal Systems;Organismal Systems;Organismal Systems;Organismal Systems;Organismal Systems;Organismal Systems;Organismal Systems;Organismal Systems;Organismal Systems;Organismal Systems;Organismal Systems;Organismal Systems	Signal transduction;Digestive system;Digestive system;Signal transduction;Digestive system;Endocrine system;Circulatory system;Endocrine system;Digestive system;Endocrine system;Digestive system;Circulatory system;Endocrine system;Excretory system;Digestive system;Digestive system;Excretory system;Excretory system	ko04024//cAMP signaling pathway;ko04972//Pancreatic secretion;ko04974//Protein digestion and absorption;ko04022//cGMP - PKG signaling pathway;ko04976//Bile secretion;ko04919//Thyroid hormone signaling pathway;ko04261//Adrenergic signaling in cardiomyocytes;ko04925//Aldosterone synthesis and secretion;ko04970//Salivary secretion;ko04911//Insulin secretion;ko04971//Gastric acid secretion;ko04260//C…	K01540;K01540;K01540;K01540;K01540;K01540;K01540;K01540;K01540;K01540;K01540;K01540;K01540;K01540;K01540;K01540;K01540;K01540	-	-	-
Trypoxylus_dichotomus_00005265	0.01	0.02	0.01	0.01	0.04	0.04	2.57	1.89	0.84	3.7	0.81	1.41	0.0216667	1.87	6.43142	3.27254e-29	1.0972e-27	AMK59_6894	VWFC domain-containing protein (Fragment) (Oryctes borbonicus)	-	-	-	-	GO:0005575//cellular_component;GO:0005576//extracellular region;GO:0005615//extracellular space;GO:0031012//extracellular matrix;GO:0044421//extracellular region part	GO:0003674//molecular_function;GO:0005198//structural molecule activity;GO:0005201//extracellular matrix structural constituent	GO:0000003//reproduction;GO:0002009//morphogenesis of an epithelium;GO:0002165//instar larval or pupal development;GO:0003006//developmental process involved in reproduction;GO:0007275//multicellular organism development;GO:0007442//hindgut morphogenesis;GO:0007444//imaginal disc development;GO:0007472//wing disc morphogenesis;GO:0007476//imaginal disc-derived wing morphogenesis;GO:0007483//genit…
Trypoxylus_dichotomus_00001389	27.35	20.07	17.55	23.17	25.88	7.63	0.05	0.05	0.05	0.04	0.18	0.11	20.275	0.08	-7.98549	3.61448e-29	1.20581e-27	NPC2	NPC intracellular cholesterol transporter 2 (Sus scrofa)	Cellular Processes;Organismal Systems	Transport and catabolism;Digestive system	ko04142//Lysosome;ko04979//Cholesterol metabolism	K13443;K13443	-	GO:0003674//molecular_function;GO:0005488//binding;GO:0005496//steroid binding;GO:0008289//lipid binding;GO:0032934//sterol binding;GO:0097159//organic cyclic compound binding	GO:0006810//transport;GO:0006869//lipid transport;GO:0008150//biological_process;GO:0010876//lipid localization;GO:0015850//organic hydroxy compound transport;GO:0015918//sterol transport;GO:0033036//macromolecule localization;GO:0051179//localization;GO:0051234//establishment of localization;GO:0071702//organic substance transport
Trypoxylus_dichotomus_00008294	47.57	88.41	51.84	42.56	43.13	67.14	5.01	13.25	6.29	3.37	3.27	7.47	56.775	6.44333	-3.13938	3.75685e-29	1.2502e-27	Myo31DF	Unconventional myosin ID (Drosophila melanogaster)	-	-	-	-	GO:0005575//cellular_component;GO:0005622//intracellular;GO:0005623//cell;GO:0005737//cytoplasm;GO:0005856//cytoskeleton;GO:0005938//cell cortex;GO:0015629//actin cytoskeleton;GO:0016459//myosin complex;GO:0032991//macromolecular complex;GO:0043226//organelle;GO:0043228//non-membrane-bounded organelle;GO:0043229//intracellular organelle;GO:0043232//intracellular non-membrane-bounded organelle;GO:…	GO:0003674//molecular_function;GO:0003824//catalytic activity;GO:0016462//pyrophosphatase activity;GO:0016787//hydrolase activity;GO:0016817//hydrolase activity, acting on acid anhydrides;GO:0016818//hydrolase activity, acting on acid anhydrides, in phosphorus-containing anhydrides;GO:0016887//ATPase activity;GO:0017111//nucleoside-triphosphatase activity;GO:0042623//ATPase activity, coupled	GO:0000003//reproduction;GO:0002009//morphogenesis of an epithelium;GO:0002165//instar larval or pupal development;GO:0003006//developmental process involved in reproduction;GO:0007275//multicellular organism development;GO:0007368//determination of left/right symmetry;GO:0007389//pattern specification process;GO:0007444//imaginal disc development;GO:0007483//genital disc morphogenesis;GO:0007484…
Trypoxylus_dichotomus_00008399	0	0.29	0	0	0.05	0.11	5.97	4.71	12.37	8.75	3.38	7.94	0.075	7.18667	6.58229	5.9997e-29	1.96249e-27	PLB1	Phospholipase B1%2C membrane-associated (Monodelphis domestica)	Metabolism;Metabolism;Metabolism;Metabolism;Organismal Systems;Metabolism;Metabolism	Global and overview maps;Lipid metabolism;Lipid metabolism;Lipid metabolism;Digestive system;Lipid metabolism;Lipid metabolism	ko01100//Metabolic pathways;ko00564//Glycerophospholipid metabolism;ko00590//Arachidonic acid metabolism;ko00565//Ether lipid metabolism;ko04977//Vitamin digestion and absorption;ko00592//alpha-Linolenic acid metabolism;ko00591//Linoleic acid metabolism	K14621;K14621;K14621;K14621;K14621;K14621;K14621	-	-	GO:0006810//transport;GO:0006897//endocytosis;GO:0006909//phagocytosis;GO:0008150//biological_process;GO:0016192//vesicle-mediated transport;GO:0051179//localization;GO:0051234//establishment of localization;GO:0098657//import into cell
Trypoxylus_dichotomus_00001390	3.23	28.22	4.25	2.5	5.37	70.01	455.79	843.37	582.72	471.87	561.79	507.61	18.93	570.525	4.91354	1.60359e-28	5.02472e-27	NPC2	NPC intracellular cholesterol transporter 2 (Bos taurus)	Cellular Processes;Organismal Systems	Transport and catabolism;Digestive system	ko04142//Lysosome;ko04979//Cholesterol metabolism	K13443;K13443	-	GO:0003674//molecular_function;GO:0005488//binding;GO:0005496//steroid binding;GO:0008289//lipid binding;GO:0032934//sterol binding;GO:0097159//organic cyclic compound binding	GO:0002165//instar larval or pupal development;GO:0006629//lipid metabolic process;GO:0006694//steroid biosynthetic process;GO:0006810//transport;GO:0006869//lipid transport;GO:0007275//multicellular organism development;GO:0008150//biological_process;GO:0008152//metabolic process;GO:0008202//steroid metabolic process;GO:0008610//lipid biosynthetic process;GO:0009058//biosynthetic process;GO:0009…
Trypoxylus_dichotomus_00002528	6.96	18.54	4.73	4.86	6.9	16.58	1.87	1.34	1.31	0.65	0.5	1.94	9.76167	1.26833	-2.94419	1.64428e-28	5.14021e-27	path	Proton-coupled amino acid transporter-like protein pathetic (Drosophila melanogaster)	Organismal Systems	Digestive system	ko04974//Protein digestion and absorption	K14209	GO:0000323//lytic vacuole;GO:0005575//cellular_component;GO:0005622//intracellular;GO:0005623//cell;GO:0005737//cytoplasm;GO:0005764//lysosome;GO:0005768//endosome;GO:0005773//vacuole;GO:0005774//vacuolar membrane;GO:0005886//plasma membrane;GO:0012505//endomembrane system;GO:0016020//membrane;GO:0030424//axon;GO:0030425//dendrite;GO:0031090//organelle membrane;GO:0031410//cytoplasmic vesicle;GO:…	GO:0003674//molecular_function;GO:0005215//transporter activity;GO:0005342//organic acid transmembrane transporter activity;GO:0008509//anion transmembrane transporter activity;GO:0008514//organic anion transmembrane transporter activity;GO:0015075//ion transmembrane transporter activity;GO:0015171//amino acid transmembrane transporter activity;GO:0015318//inorganic solute uptake transmembrane tr…	GO:0000902//cell morphogenesis;GO:0000904//cell morphogenesis involved in differentiation;GO:0002009//morphogenesis of an epithelium;GO:0002165//instar larval or pupal development;GO:0003333//amino acid transmembrane transport;GO:0006810//transport;GO:0006811//ion transport;GO:0006820//anion transport;GO:0006865//amino acid transport;GO:0007275//multicellular organism development;GO:0007399//nerv…
Trypoxylus_dichotomus_00009804	68.97	107.66	53.47	62.75	67.85	80.19	0.45	0.59	0	1.64	0.58	0.76	73.4817	0.67	-6.77708	8.71482e-28	2.57433e-26	CDC42	Cell division control protein 42 homolog (Bos taurus)	Environmental Information Processing;Environmental Information Processing;Organismal Systems;Environmental Information Processing;Environmental Information Processing;Cellular Processes;Environmental Information Processing;Cellular Processes;Cellular Processes;Environmental Information Processing;Environmental Information Processing;Organismal Systems;Cellular Processes;Organismal Systems;Environ…	Signal transduction;Signal transduction;Digestive system;Signal transduction;Signal transduction;Cellular community - eukaryotes;Signal transduction;Cell motility;Cellular community - eukaryotes;Signal transduction;Signal transduction;Development;Transport and catabolism;Immune system;Signal transduction;Nervous system;Cellular community - eukaryotes;Immune system;Development;Immune system;Immune…	ko04151//PI3K-Akt signaling pathway;ko04024//cAMP signaling pathway;ko04972//Pancreatic secretion;ko04010//MAPK signaling pathway;ko04013//MAPK signaling pathway - fly;ko04510//Focal adhesion;ko04015//Rap1 signaling pathway;ko04810//Regulation of actin cytoskeleton;ko04530//Tight junction;ko04014//Ras signaling pathway;ko04310//Wnt signaling pathway;ko04360//Axon guidance;ko04145//Phagosome;ko040…	K04392;K04392;K04392;K04392;K04392;K04392;K04392;K04392;K04392;K04392;K04392;K04392;K04392;K04392;K04392;K04392;K04392;K04392;K04392;K04392;K04392;K04392;K04392;K04392;K04392	-	GO:0003674//molecular_function;GO:0003824//catalytic activity;GO:0003924//GTPase activity;GO:0016462//pyrophosphatase activity;GO:0016787//hydrolase activity;GO:0016817//hydrolase activity, acting on acid anhydrides;GO:0016818//hydrolase activity, acting on acid anhydrides, in phosphorus-containing anhydrides;GO:0017111//nucleoside-triphosphatase activity	GO:0000003//reproduction;GO:0001667//ameboidal-type cell migration;GO:0002064//epithelial cell development;GO:0002065//columnar/cuboidal epithelial cell differentiation;GO:0002066//columnar/cuboidal epithelial cell development;GO:0002252//immune effector process;GO:0002376//immune system process;GO:0002520//immune system development;GO:0003006//developmental process involved in reproduction;GO:00…
Trypoxylus_dichotomus_00009686	154.79	552.13	347.22	105.34	171	758.39	0.08	0.32	0.56	1.66	2.24	3.52	348.145	1.39667	-7.96156	1.93369e-27	5.61313e-26	betaTry	Trypsin beta (Drosophila erecta)	Organismal Systems;Environmental Information Processing;Organismal Systems	Digestive system;Signaling molecules and interaction;Digestive system	ko04972//Pancreatic secretion;ko04080//Neuroactive ligand-receptor interaction;ko04974//Protein digestion and absorption	K01312;K01312;K01312	GO:0005575//cellular_component;GO:0005576//extracellular region;GO:0005615//extracellular space;GO:0005622//intracellular;GO:0005623//cell;GO:0005737//cytoplasm;GO:0044421//extracellular region part;GO:0044424//intracellular part;GO:0044464//cell part	GO:0003674//molecular_function;GO:0003824//catalytic activity;GO:0004175//endopeptidase activity;GO:0004252//serine-type endopeptidase activity;GO:0008233//peptidase activity;GO:0008236//serine-type peptidase activity;GO:0016787//hydrolase activity;GO:0017171//serine hydrolase activity;GO:0070011//peptidase activity, acting on L-amino acid peptides	GO:0006508//proteolysis;GO:0006807//nitrogen compound metabolic process;GO:0008150//biological_process;GO:0008152//metabolic process;GO:0019538//protein metabolic process;GO:0043170//macromolecule metabolic process;GO:0044238//primary metabolic process;GO:0071704//organic substance metabolic process;GO:1901564//organonitrogen compound metabolic process
Trypoxylus_dichotomus_00009691	211.27	719.97	364.92	240.12	437.9	1753.16	0.06	0.24	0.51	1.18	3.39	1.55	621.223	1.155	-9.07108	2.02084e-27	5.84084e-26	-	-	Organismal Systems;Environmental Information Processing;Organismal Systems	Digestive system;Signaling molecules and interaction;Digestive system	ko04972//Pancreatic secretion;ko04080//Neuroactive ligand-receptor interaction;ko04974//Protein digestion and absorption	K01312;K01312;K01312	GO:0005575//cellular_component;GO:0005576//extracellular region;GO:0005622//intracellular;GO:0005623//cell;GO:0005737//cytoplasm;GO:0005886//plasma membrane;GO:0016020//membrane;GO:0044424//intracellular part;GO:0044464//cell part;GO:0071944//cell periphery	GO:0003674//molecular_function;GO:0003824//catalytic activity;GO:0004175//endopeptidase activity;GO:0004252//serine-type endopeptidase activity;GO:0008233//peptidase activity;GO:0008236//serine-type peptidase activity;GO:0016787//hydrolase activity;GO:0017171//serine hydrolase activity;GO:0070011//peptidase activity, acting on L-amino acid peptides	GO:0000003//reproduction;GO:0006508//proteolysis;GO:0006807//nitrogen compound metabolic process;GO:0007276//gamete generation;GO:0007283//spermatogenesis;GO:0008150//biological_process;GO:0008152//metabolic process;GO:0019538//protein metabolic process;GO:0019953//sexual reproduction;GO:0022414//reproductive process;GO:0032501//multicellular organismal process;GO:0032504//multicellular organism …
Trypoxylus_dichotomus_00011494	79.7	227.97	99.14	117.4	85.17	300.14	23.6	26.04	18.16	16.97	8.57	17.46	151.587	18.4667	-3.03715	9.77528e-27	2.66456e-25	shg	DE-cadherin (Drosophila melanogaster)	-	-	-	-	GO:0005575//cellular_component;GO:0005622//intracellular;GO:0005623//cell;GO:0005737//cytoplasm;GO:0005768//endosome;GO:0005886//plasma membrane;GO:0005887//integral component of plasma membrane;GO:0005911//cell-cell junction;GO:0005912//adherens junction;GO:0005913//cell-cell adherens junction;GO:0005914//spot adherens junction;GO:0005915//zonula adherens;GO:0005938//cell cortex;GO:0012505//endo…	GO:0003674//molecular_function;GO:0005488//binding;GO:0005509//calcium ion binding;GO:0005515//protein binding;GO:0008013//beta-catenin binding;GO:0008092//cytoskeletal protein binding;GO:0017022//myosin binding;GO:0042802//identical protein binding;GO:0042803//protein homodimerization activity;GO:0043167//ion binding;GO:0043169//cation binding;GO:0046872//metal ion binding;GO:0046983//protein di…	GO:0000003//reproduction;GO:0000578//embryonic axis specification;GO:0000902//cell morphogenesis;GO:0000904//cell morphogenesis involved in differentiation;GO:0001654//eye development;GO:0001667//ameboidal-type cell migration;GO:0001700//embryonic development via the syncytial blastoderm;GO:0001703//gastrulation with mouth forming first;GO:0001736//establishment of planar polarity;GO:0001738//mor…
Trypoxylus_dichotomus_00007137	133.66	25.92	63.95	100.04	93.47	35.49	0.7	2.53	1.23	0.85	0.87	0.56	75.4217	1.12333	-6.06912	1.68415e-26	4.50822e-25	path	Proton-coupled amino acid transporter-like protein pathetic (Drosophila melanogaster)	Organismal Systems	Digestive system	ko04974//Protein digestion and absorption	K14209	GO:0005575//cellular_component;GO:0005622//intracellular;GO:0005623//cell;GO:0005737//cytoplasm;GO:0005773//vacuole;GO:0005774//vacuolar membrane;GO:0016020//membrane;GO:0031090//organelle membrane;GO:0043226//organelle;GO:0043227//membrane-bounded organelle;GO:0043229//intracellular organelle;GO:0043231//intracellular membrane-bounded organelle;GO:0044422//organelle part;GO:0044424//intracellula…	GO:0003674//molecular_function;GO:0005215//transporter activity;GO:0005342//organic acid transmembrane transporter activity;GO:0008509//anion transmembrane transporter activity;GO:0008514//organic anion transmembrane transporter activity;GO:0015075//ion transmembrane transporter activity;GO:0015171//amino acid transmembrane transporter activity;GO:0015318//inorganic solute uptake transmembrane tr…	GO:0003333//amino acid transmembrane transport;GO:0006810//transport;GO:0006811//ion transport;GO:0006820//anion transport;GO:0006865//amino acid transport;GO:0008150//biological_process;GO:0015711//organic anion transport;GO:0015849//organic acid transport;GO:0034220//ion transmembrane transport;GO:0046942//carboxylic acid transport;GO:0051179//localization;GO:0051234//establishment of localizat…
Trypoxylus_dichotomus_00001841	1.77	4.05	1.6	1.72	1.56	4.22	25.14	15.03	30.56	16.09	10.97	15.47	2.48667	18.8767	2.92432	3.1268e-26	8.28727e-25	Pkg21D	cGMP-dependent protein kinase%2C isozyme 1 (Drosophila melanogaster)	Organismal Systems;Environmental Information Processing;Organismal Systems;Organismal Systems;Organismal Systems;Cellular Processes;Organismal Systems;Organismal Systems;Organismal Systems;Organismal Systems	Environmental adaptation;Signal transduction;Circulatory system;Immune system;Digestive system;Cellular community - eukaryotes;Environmental adaptation;Nervous system;Endocrine system;Sensory system	ko04714//Thermogenesis;ko04022//cGMP - PKG signaling pathway;ko04270//Vascular smooth muscle contraction;ko04611//Platelet activation;ko04970//Salivary secretion;ko04540//Gap junction;ko04713//Circadian entrainment;ko04730//Long-term depression;ko04923//Regulation of lipolysis in adipocyte;ko04740//Olfactory transduction	K07376;K07376;K07376;K07376;K07376;K07376;K07376;K07376;K07376;K07376	GO:0005575//cellular_component;GO:0005622//intracellular;GO:0005623//cell;GO:0005737//cytoplasm;GO:0044424//intracellular part;GO:0044464//cell part	GO:0003674//molecular_function;GO:0003824//catalytic activity;GO:0004672//protein kinase activity;GO:0004674//protein serine/threonine kinase activity;GO:0004690//cyclic nucleotide-dependent protein kinase activity;GO:0004692//cGMP-dependent protein kinase activity;GO:0016301//kinase activity;GO:0016740//transferase activity;GO:0016772//transferase activity, transferring phosphorus-containing gro…	GO:0002164//larval development;GO:0006464//cellular protein modification process;GO:0006468//protein phosphorylation;GO:0006793//phosphorus metabolic process;GO:0006796//phosphate-containing compound metabolic process;GO:0006807//nitrogen compound metabolic process;GO:0007275//multicellular organism development;GO:0007525//somatic muscle development;GO:0007526//larval somatic muscle development;G…
Trypoxylus_dichotomus_00003617	5.26	1.38	6.55	9.81	4.45	5.42	0	0	0.03	0.03	0.02	0.01	5.47833	0.015	-8.51263	3.7303e-26	9.84784e-25	-	Probable multidrug resistance-associated protein lethal(2)03659 (Drosophila melanogaster)	Environmental Information Processing;Organismal Systems;Environmental Information Processing	Signal transduction;Digestive system;Membrane transport	ko04024//cAMP signaling pathway;ko04976//Bile secretion;ko02010//ABC transporters	K05673;K05673;K05673	-	-	-
Trypoxylus_dichotomus_00008044	0.22	0.71	0.15	0.17	0.4	2.31	26.01	6.14	29.87	16.09	8.49	14.22	0.66	16.8033	4.67014	5.38365e-26	1.39923e-24	mttp	Microsomal triglyceride transfer protein large subunit (Danio rerio)	Organismal Systems	Digestive system	ko04975//Fat digestion and absorption	K14463	-	-	-
Trypoxylus_dichotomus_00003498	59.51	77.81	128.45	89.87	65.31	75.59	0.28	0.09	0.07	1.03	0.49	0.23	82.7567	0.365	-7.82484	9.21553e-26	2.35858e-24	Pkg21D	cGMP-dependent protein kinase%2C isozyme 1 (Drosophila melanogaster)	Organismal Systems;Environmental Information Processing;Organismal Systems;Organismal Systems;Organismal Systems;Cellular Processes;Organismal Systems;Organismal Systems;Organismal Systems;Organismal Systems	Environmental adaptation;Signal transduction;Circulatory system;Immune system;Digestive system;Cellular community - eukaryotes;Environmental adaptation;Nervous system;Endocrine system;Sensory system	ko04714//Thermogenesis;ko04022//cGMP - PKG signaling pathway;ko04270//Vascular smooth muscle contraction;ko04611//Platelet activation;ko04970//Salivary secretion;ko04540//Gap junction;ko04713//Circadian entrainment;ko04730//Long-term depression;ko04923//Regulation of lipolysis in adipocyte;ko04740//Olfactory transduction	K07376;K07376;K07376;K07376;K07376;K07376;K07376;K07376;K07376;K07376	GO:0005575//cellular_component;GO:0005622//intracellular;GO:0005623//cell;GO:0005737//cytoplasm;GO:0005886//plasma membrane;GO:0016020//membrane;GO:0044424//intracellular part;GO:0044464//cell part;GO:0071944//cell periphery	GO:0003674//molecular_function;GO:0003824//catalytic activity;GO:0004672//protein kinase activity;GO:0004674//protein serine/threonine kinase activity;GO:0004690//cyclic nucleotide-dependent protein kinase activity;GO:0004692//cGMP-dependent protein kinase activity;GO:0016301//kinase activity;GO:0016740//transferase activity;GO:0016772//transferase activity, transferring phosphorus-containing gro…	GO:0006464//cellular protein modification process;GO:0006468//protein phosphorylation;GO:0006793//phosphorus metabolic process;GO:0006796//phosphate-containing compound metabolic process;GO:0006807//nitrogen compound metabolic process;GO:0008150//biological_process;GO:0008152//metabolic process;GO:0009987//cellular process;GO:0016310//phosphorylation;GO:0019538//protein metabolic process;GO:00362…
Trypoxylus_dichotomus_00006078	49.64	87.25	11.61	27.61	32.88	26.31	0.67	1.84	0.52	1.1	1.03	0.4	39.2167	0.926667	-5.40327	9.37108e-25	2.28501e-23	SLC30A1	Zinc transporter 1 (Macaca fascicularis)	Organismal Systems	Digestive system	ko04978//Mineral absorption	K14688	GO:0005575//cellular_component;GO:0005623//cell;GO:0005886//plasma membrane;GO:0016020//membrane;GO:0016323//basolateral plasma membrane;GO:0044425//membrane part;GO:0044459//plasma membrane part;GO:0044464//cell part;GO:0071944//cell periphery;GO:0098590//plasma membrane region	GO:0003674//molecular_function;GO:0005215//transporter activity;GO:0005385//zinc ion transmembrane transporter activity;GO:0008324//cation transmembrane transporter activity;GO:0015075//ion transmembrane transporter activity;GO:0015318//inorganic solute uptake transmembrane transporter activity;GO:0015562//efflux transmembrane transporter activity;GO:0022857//transmembrane transporter activity;GO…	GO:0000041//transition metal ion transport;GO:0006810//transport;GO:0006811//ion transport;GO:0006812//cation transport;GO:0006829//zinc II ion transport;GO:0006950//response to stress;GO:0008150//biological_process;GO:0009636//response to toxic substance;GO:0010035//response to inorganic substance;GO:0010038//response to metal ion;GO:0010043//response to zinc ion;GO:0010312//detoxification of zi…
Trypoxylus_dichotomus_00001180	23.42	21.1	3.19	10.56	8.18	20.96	266.3	149.44	388.67	210.32	171.29	238.68	14.5683	237.45	4.02672	5.13863e-23	1.10617e-21	UTG2	UDP-glucosyltransferase 2 (Dactylopius coccus)	Metabolism;Metabolism;Organismal Systems;Metabolism;Metabolism;Metabolism;Metabolism;Metabolism;Metabolism;Metabolism	Global and overview maps;Xenobiotics biodegradation and metabolism;Digestive system;Xenobiotics biodegradation and metabolism;Xenobiotics biodegradation and metabolism;Carbohydrate metabolism;Carbohydrate metabolism;Metabolism of cofactors and vitamins;Metabolism of cofactors and vitamins;Lipid metabolism	ko01100//Metabolic pathways;ko00983//Drug metabolism - other enzymes;ko04976//Bile secretion;ko00982//Drug metabolism - cytochrome P450;ko00980//Metabolism of xenobiotics by cytochrome P450;ko00053//Ascorbate and aldarate metabolism;ko00040//Pentose and glucuronate interconversions;ko00830//Retinol metabolism;ko00860//Porphyrin and chlorophyll metabolism;ko00140//Steroid hormone biosynthesis	K00699;K00699;K00699;K00699;K00699;K00699;K00699;K00699;K00699;K00699	GO:0005575//cellular_component;GO:0005622//intracellular;GO:0005623//cell;GO:0005737//cytoplasm;GO:0005783//endoplasmic reticulum;GO:0005789//endoplasmic reticulum membrane;GO:0005886//plasma membrane;GO:0005887//integral component of plasma membrane;GO:0012505//endomembrane system;GO:0016020//membrane;GO:0016021//integral component of membrane;GO:0031224//intrinsic component of membrane;GO:00312…	GO:0001972//retinoic acid binding;GO:0003674//molecular_function;GO:0003824//catalytic activity;GO:0004857//enzyme inhibitor activity;GO:0005080//protein kinase C binding;GO:0005488//binding;GO:0005496//steroid binding;GO:0005501//retinoid binding;GO:0005504//fatty acid binding;GO:0005515//protein binding;GO:0008144//drug binding;GO:0008194//UDP-glycosyltransferase activity;GO:0008289//lipid bind…	GO:0001523//retinoid metabolic process;GO:0001889//liver development;GO:0002237//response to molecule of bacterial origin;GO:0002526//acute inflammatory response;GO:0003008//system process;GO:0005975//carbohydrate metabolic process;GO:0005996//monosaccharide metabolic process;GO:0006063//uronic acid metabolic process;GO:0006082//organic acid metabolic process;GO:0006109//regulation of carbohydrat…
Trypoxylus_dichotomus_00003620	2.82	1.31	1.52	3.93	3.44	2.95	0.02	0	0	0	0.03	0.01	2.66167	0.01	-8.05619	1.97455e-22	4.01831e-21	ABCC4	Multidrug resistance-associated protein 4 (Homo sapiens)	Environmental Information Processing;Organismal Systems;Environmental Information Processing	Signal transduction;Digestive system;Membrane transport	ko04024//cAMP signaling pathway;ko04976//Bile secretion;ko02010//ABC transporters	K05673;K05673;K05673	-	-	-
Trypoxylus_dichotomus_00000922	28.91	32.79	20.94	21.92	20.79	42.69	3	8.61	6.74	3.78	2.13	6.72	28.0067	5.16333	-2.4394	5.2707e-22	1.04719e-20	Plpp1	Phospholipid phosphatase 1 (Rattus norvegicus)	Metabolism;Metabolism;Environmental Information Processing;Metabolism;Organismal Systems;Metabolism;Organismal Systems;Metabolism	Global and overview maps;Lipid metabolism;Signal transduction;Lipid metabolism;Immune system;Lipid metabolism;Digestive system;Lipid metabolism	ko01100//Metabolic pathways;ko00564//Glycerophospholipid metabolism;ko04072//Phospholipase D signaling pathway;ko00561//Glycerolipid metabolism;ko04666//Fc gamma R-mediated phagocytosis;ko00600//Sphingolipid metabolism;ko04975//Fat digestion and absorption;ko00565//Ether lipid metabolism	K01080;K01080;K01080;K01080;K01080;K01080;K01080;K01080	GO:0005575//cellular_component;GO:0005575//cellular_component;GO:0005622//intracellular;GO:0005622//intracellular;GO:0005623//cell;GO:0005623//cell;GO:0005737//cytoplasm;GO:0005737//cytoplasm;GO:0005739//mitochondrion;GO:0005739//mitochondrion;GO:0005759//mitochondrial matrix;GO:0005759//mitochondrial matrix;GO:0031974//membrane-enclosed lumen;GO:0031974//membrane-enclosed lumen;GO:0043226//organ…	GO:0003674//molecular_function;GO:0003674//molecular_function;GO:0003824//catalytic activity;GO:0003824//catalytic activity;GO:0004774//succinate-CoA ligase activity;GO:0004774//succinate-CoA ligase activity;GO:0004776//succinate-CoA ligase (GDP-forming) activity;GO:0004776//succinate-CoA ligase (GDP-forming) activity;GO:0016874//ligase activity;GO:0016874//ligase activity;GO:0016877//ligase acti…	-
Trypoxylus_dichotomus_00006722	0.66	3.62	0.18	0.73	0.96	8.2	18.16	48.2	76.86	25.01	19.5	70.06	2.39167	42.965	4.16707	7.41713e-22	1.45852e-20	-	-	-	-	-	-	GO:0005575//cellular_component;GO:0005576//extracellular region;GO:0005615//extracellular space;GO:0005622//intracellular;GO:0005623//cell;GO:0005737//cytoplasm;GO:0044421//extracellular region part;GO:0044424//intracellular part;GO:0044464//cell part	GO:0003674//molecular_function;GO:0005102//receptor binding;GO:0005126//cytokine receptor binding;GO:0005172//vascular endothelial growth factor receptor binding;GO:0005488//binding;GO:0005515//protein binding;GO:0005539//glycosaminoglycan binding;GO:0008201//heparin binding;GO:0043167//ion binding;GO:0043168//anion binding;GO:0070851//growth factor receptor binding;GO:0097367//carbohydrate deriv…	GO:0000003//reproduction;GO:0001655//urogenital system development;GO:0001667//ameboidal-type cell migration;GO:0001932//regulation of protein phosphorylation;GO:0001934//positive regulation of protein phosphorylation;GO:0002009//morphogenesis of an epithelium;GO:0002064//epithelial cell development;GO:0002065//columnar/cuboidal epithelial cell differentiation;GO:0002066//columnar/cuboidal epithe…
Trypoxylus_dichotomus_00001784	264.61	163.15	434.6	402.57	343.89	118.54	0.32	0.15	0.14	0.93	2.61	0.22	287.893	0.728333	-8.62672	9.26133e-22	1.80529e-20	ABCB1	ATP-dependent translocase ABCB1 (Cricetulus griseus)	Organismal Systems;Environmental Information Processing	Digestive system;Membrane transport	ko04976//Bile secretion;ko02010//ABC transporters	K05658;K05658	GO:0005575//cellular_component;GO:0005623//cell;GO:0005886//plasma membrane;GO:0016020//membrane;GO:0016021//integral component of membrane;GO:0031224//intrinsic component of membrane;GO:0032991//macromolecular complex;GO:0043190//ATP-binding cassette (ABC) transporter complex;GO:0044425//membrane part;GO:0044459//plasma membrane part;GO:0044464//cell part;GO:0071944//cell periphery;GO:0098533//A…	GO:0003674//molecular_function;GO:0003824//catalytic activity;GO:0005215//transporter activity;GO:0008559//xenobiotic-transporting ATPase activity;GO:0015238//drug transmembrane transporter activity;GO:0015399//primary active transmembrane transporter activity;GO:0015405//P-P-bond-hydrolysis-driven transmembrane transporter activity;GO:0015562//efflux transmembrane transporter activity;GO:0016462…	GO:0003008//system process;GO:0003014//renal system process;GO:0006810//transport;GO:0006855//drug transmembrane transport;GO:0008150//biological_process;GO:0009636//response to toxic substance;GO:0015893//drug transport;GO:0017085//response to insecticide;GO:0032501//multicellular organismal process;GO:0042221//response to chemical;GO:0042493//response to drug;GO:0042908//xenobiotic transport;GO…
Trypoxylus_dichotomus_00001259	6.49	11.6	4.69	6.8	7.46	27.72	1.3	1.41	2.03	0.95	1.11	3.5	10.7933	1.71667	-2.65246	1.20408e-21	2.32678e-20	Ngly1	Peptide-N(4)-(N-acetyl-beta-glucosaminyl)asparagine amidase (Mus musculus)	Genetic Information Processing	Folding, sorting and degradation	ko04141//Protein processing in endoplasmic reticulum	K01456	GO:0005575//cellular_component;GO:0005622//intracellular;GO:0005623//cell;GO:0005634//nucleus;GO:0005737//cytoplasm;GO:0005829//cytosol;GO:0043226//organelle;GO:0043227//membrane-bounded organelle;GO:0043229//intracellular organelle;GO:0043231//intracellular membrane-bounded organelle;GO:0044424//intracellular part;GO:0044444//cytoplasmic part;GO:0044464//cell part	GO:0000224//peptide-N4-(N-acetyl-beta-glucosaminyl)asparagine amidase activity;GO:0003674//molecular_function;GO:0003824//catalytic activity;GO:0005488//binding;GO:0016787//hydrolase activity;GO:0016810//hydrolase activity, acting on carbon-nitrogen (but not peptide) bonds;GO:0016811//hydrolase activity, acting on carbon-nitrogen (but not peptide) bonds, in linear amides;GO:0030246//carbohydrate …	GO:0006355//regulation of transcription, DNA-templated;GO:0006357//regulation of transcription from RNA polymerase II promoter;GO:0006464//cellular protein modification process;GO:0006508//proteolysis;GO:0006515//misfolded or incompletely synthesized protein catabolic process;GO:0006516//glycoprotein catabolic process;GO:0006517//protein deglycosylation;GO:0006807//nitrogen compound metabolic pro…
Trypoxylus_dichotomus_00002625	92.11	139.77	40.05	40.36	63	181.87	373.14	330.22	645.63	285.91	191.81	648.68	92.86	412.565	2.15149	1.82454e-21	3.47077e-20	path	Proton-coupled amino acid transporter-like protein pathetic (Drosophila melanogaster)	Organismal Systems	Digestive system	ko04974//Protein digestion and absorption	K14209	GO:0005575//cellular_component;GO:0005622//intracellular;GO:0005623//cell;GO:0005737//cytoplasm;GO:0005773//vacuole;GO:0005774//vacuolar membrane;GO:0016020//membrane;GO:0031090//organelle membrane;GO:0043226//organelle;GO:0043227//membrane-bounded organelle;GO:0043229//intracellular organelle;GO:0043231//intracellular membrane-bounded organelle;GO:0044422//organelle part;GO:0044424//intracellula…	GO:0003674//molecular_function;GO:0005215//transporter activity;GO:0005342//organic acid transmembrane transporter activity;GO:0008509//anion transmembrane transporter activity;GO:0008514//organic anion transmembrane transporter activity;GO:0015075//ion transmembrane transporter activity;GO:0015171//amino acid transmembrane transporter activity;GO:0015318//inorganic solute uptake transmembrane tr…	GO:0003333//amino acid transmembrane transport;GO:0006810//transport;GO:0006811//ion transport;GO:0006820//anion transport;GO:0006865//amino acid transport;GO:0008150//biological_process;GO:0015711//organic anion transport;GO:0015849//organic acid transport;GO:0034220//ion transmembrane transport;GO:0046942//carboxylic acid transport;GO:0051179//localization;GO:0051234//establishment of localizat…
Trypoxylus_dichotomus_00003586	27.96	124.01	49.07	25.71	34.69	84.34	2.59	8.42	8.85	2.59	4.83	5.03	57.63	5.385	-3.4198	4.45585e-21	8.20844e-20	mys	Integrin beta-PS (Drosophila melanogaster)	Environmental Information Processing;Cellular Processes;Environmental Information Processing;Cellular Processes;Cellular Processes;Organismal Systems;Cellular Processes;Organismal Systems;Environmental Information Processing;Organismal Systems;Environmental Information Processing	Signal transduction;Cellular community - eukaryotes;Signal transduction;Cell motility;Cellular community - eukaryotes;Development;Transport and catabolism;Immune system;Signaling molecules and interaction;Immune system;Signaling molecules and interaction	ko04151//PI3K-Akt signaling pathway;ko04510//Focal adhesion;ko04015//Rap1 signaling pathway;ko04810//Regulation of actin cytoskeleton;ko04530//Tight junction;ko04360//Axon guidance;ko04145//Phagosome;ko04611//Platelet activation;ko04512//ECM-receptor interaction;ko04670//Leukocyte transendothelial migration;ko04514//Cell adhesion molecules (CAMs)	K05719;K05719;K05719;K05719;K05719;K05719;K05719;K05719;K05719;K05719;K05719	GO:0005575//cellular_component;GO:0005622//intracellular;GO:0005623//cell;GO:0005737//cytoplasm;GO:0005886//plasma membrane;GO:0005887//integral component of plasma membrane;GO:0005912//adherens junction;GO:0005924//cell-substrate adherens junction;GO:0005925//focal adhesion;GO:0005927//muscle tendon junction;GO:0008305//integrin complex;GO:0009925//basal plasma membrane;GO:0016020//membrane;GO:0…	GO:0003674//molecular_function;GO:0005488//binding;GO:0005515//protein binding;GO:0046982//protein heterodimerization activity;GO:0046983//protein dimerization activity	GO:0000003//reproduction;GO:0000902//cell morphogenesis;GO:0000904//cell morphogenesis involved in differentiation;GO:0001667//ameboidal-type cell migration;GO:0001700//embryonic development via the syncytial blastoderm;GO:0001703//gastrulation with mouth forming first;GO:0001894//tissue homeostasis;GO:0002009//morphogenesis of an epithelium;GO:0002011//morphogenesis of an epithelial sheet;GO:000…
Trypoxylus_dichotomus_00009688	94.39	281.21	325.14	99.74	101.24	350.04	0.07	0	0.43	0.48	1.86	1.41	208.627	0.708333	-8.20228	8.28373e-21	1.4952e-19	betaTry	Trypsin beta (Drosophila erecta)	Organismal Systems;Environmental Information Processing;Organismal Systems	Digestive system;Signaling molecules and interaction;Digestive system	ko04972//Pancreatic secretion;ko04080//Neuroactive ligand-receptor interaction;ko04974//Protein digestion and absorption	K01312;K01312;K01312	GO:0005575//cellular_component;GO:0005622//intracellular;GO:0005623//cell;GO:0005737//cytoplasm;GO:0044424//intracellular part;GO:0044464//cell part	GO:0003674//molecular_function;GO:0003824//catalytic activity;GO:0004175//endopeptidase activity;GO:0004252//serine-type endopeptidase activity;GO:0008233//peptidase activity;GO:0008236//serine-type peptidase activity;GO:0016787//hydrolase activity;GO:0017171//serine hydrolase activity;GO:0070011//peptidase activity, acting on L-amino acid peptides	GO:0006508//proteolysis;GO:0006807//nitrogen compound metabolic process;GO:0006950//response to stress;GO:0008150//biological_process;GO:0008152//metabolic process;GO:0009611//response to wounding;GO:0019538//protein metabolic process;GO:0042060//wound healing;GO:0043170//macromolecule metabolic process;GO:0044238//primary metabolic process;GO:0050896//response to stimulus;GO:0071704//organic sub…
Trypoxylus_dichotomus_00006646	24.38	36.66	25.51	15.77	22.92	47.03	3.89	4.96	5.67	1.82	2.2	2.29	28.7117	3.47167	-3.04794	1.61592e-20	2.87797e-19	path	Proton-coupled amino acid transporter-like protein pathetic (Drosophila melanogaster)	Organismal Systems	Digestive system	ko04974//Protein digestion and absorption	K14209	GO:0005575//cellular_component;GO:0005575//cellular_component;GO:0005622//intracellular;GO:0005622//intracellular;GO:0005623//cell;GO:0005623//cell;GO:0005737//cytoplasm;GO:0005737//cytoplasm;GO:0005773//vacuole;GO:0005773//vacuole;GO:0005774//vacuolar membrane;GO:0005774//vacuolar membrane;GO:0016020//membrane;GO:0016020//membrane;GO:0031090//organelle membrane;GO:0031090//organelle membrane;GO:…	GO:0003674//molecular_function;GO:0003674//molecular_function;GO:0005215//transporter activity;GO:0005215//transporter activity;GO:0005342//organic acid transmembrane transporter activity;GO:0005342//organic acid transmembrane transporter activity;GO:0008509//anion transmembrane transporter activity;GO:0008509//anion transmembrane transporter activity;GO:0008514//organic anion transmembrane trans…	GO:0003333//amino acid transmembrane transport;GO:0003333//amino acid transmembrane transport;GO:0006810//transport;GO:0006810//transport;GO:0006811//ion transport;GO:0006811//ion transport;GO:0006820//anion transport;GO:0006820//anion transport;GO:0006865//amino acid transport;GO:0006865//amino acid transport;GO:0008150//biological_process;GO:0008150//biological_process;GO:0015711//organic anion…
Trypoxylus_dichotomus_00009603	0.03	0.18	0.08	0	0.01	0.33	1.21	3.07	4.06	1.02	1.55	4.45	0.105	2.56	4.60768	1.68443e-20	2.99204e-19	GRIK2	Glutamate receptor ionotropic%2C kainate 2 (Homo sapiens)	-	-	-	-	GO:0005575//cellular_component;GO:0005623//cell;GO:0005886//plasma membrane;GO:0016020//membrane;GO:0044456//synapse part;GO:0044464//cell part;GO:0045202//synapse;GO:0048786//presynaptic active zone;GO:0071944//cell periphery;GO:0097458//neuron part;GO:0098793//presynapse	GO:0003674//molecular_function;GO:0004888//transmembrane signaling receptor activity;GO:0004970//ionotropic glutamate receptor activity;GO:0005215//transporter activity;GO:0005216//ion channel activity;GO:0005230//extracellular ligand-gated ion channel activity;GO:0005261//cation channel activity;GO:0005262//calcium channel activity;GO:0005267//potassium channel activity;GO:0005272//sodium channe…	GO:0006810//transport;GO:0006811//ion transport;GO:0006812//cation transport;GO:0006813//potassium ion transport;GO:0006814//sodium ion transport;GO:0006816//calcium ion transport;GO:0006873//cellular ion homeostasis;GO:0006874//cellular calcium ion homeostasis;GO:0006875//cellular metal ion homeostasis;GO:0007154//cell communication;GO:0007165//signal transduction;GO:0007166//cell surface recept…
Trypoxylus_dichotomus_00009802	9.38	13.41	4.92	5.57	3.27	20.05	31.44	86.75	65.56	27.65	35.43	67.66	9.43333	52.415	2.47414	2.47271e-20	4.3462e-19	Slc7a9	b(0%2C+)-type amino acid transporter 1 (Mus musculus)	Organismal Systems	Digestive system	ko04974//Protein digestion and absorption	K13868	GO:0005575//cellular_component;GO:0005623//cell;GO:0005886//plasma membrane;GO:0005887//integral component of plasma membrane;GO:0016020//membrane;GO:0016021//integral component of membrane;GO:0031224//intrinsic component of membrane;GO:0031226//intrinsic component of plasma membrane;GO:0044425//membrane part;GO:0044459//plasma membrane part;GO:0044464//cell part;GO:0071944//cell periphery	GO:0003674//molecular_function;GO:0005215//transporter activity;GO:0005342//organic acid transmembrane transporter activity;GO:0008509//anion transmembrane transporter activity;GO:0008514//organic anion transmembrane transporter activity;GO:0015075//ion transmembrane transporter activity;GO:0015171//amino acid transmembrane transporter activity;GO:0015179//L-amino acid transmembrane transporter a…	GO:0003333//amino acid transmembrane transport;GO:0006810//transport;GO:0006811//ion transport;GO:0006820//anion transport;GO:0006865//amino acid transport;GO:0008150//biological_process;GO:0015711//organic anion transport;GO:0015807//L-amino acid transport;GO:0015849//organic acid transport;GO:0034220//ion transmembrane transport;GO:0046942//carboxylic acid transport;GO:0051179//localization;GO:…
Trypoxylus_dichotomus_00001230	1552.24	1018.9	2053.36	2249.35	1120.94	410.13	0.28	0.68	0.19	6.36	6.65	0.33	1400.82	2.415	-9.18003	4.19101e-20	7.25234e-19	LCT	Lactase-phlorizin hydrolase (Oryctolagus cuniculus)	Metabolism;Metabolism;Organismal Systems	Global and overview maps;Carbohydrate metabolism;Digestive system	ko01100//Metabolic pathways;ko00052//Galactose metabolism;ko04973//Carbohydrate digestion and absorption	K01229;K01229;K01229	-	-	-
Trypoxylus_dichotomus_00005653	0.45	2.44	0.64	0.35	0.57	9.02	36.61	36.07	40.29	19.29	14.62	43.31	2.245	31.6983	3.81962	4.39826e-20	7.59139e-19	if	Integrin alpha-PS2 (Drosophila melanogaster)	Environmental Information Processing;Cellular Processes;Cellular Processes;Environmental Information Processing;Environmental Information Processing	Signal transduction;Cellular community - eukaryotes;Cell motility;Signaling molecules and interaction;Signaling molecules and interaction	ko04151//PI3K-Akt signaling pathway;ko04510//Focal adhesion;ko04810//Regulation of actin cytoskeleton;ko04512//ECM-receptor interaction;ko04514//Cell adhesion molecules (CAMs)	K06584;K06584;K06584;K06584;K06584	GO:0005575//cellular_component;GO:0005623//cell;GO:0005886//plasma membrane;GO:0005887//integral component of plasma membrane;GO:0005912//adherens junction;GO:0005924//cell-substrate adherens junction;GO:0005925//focal adhesion;GO:0008305//integrin complex;GO:0009925//basal plasma membrane;GO:0016020//membrane;GO:0016021//integral component of membrane;GO:0016323//basolateral plasma membrane;GO:0…	GO:0003674//molecular_function;GO:0005488//binding;GO:0005515//protein binding;GO:0046982//protein heterodimerization activity;GO:0046983//protein dimerization activity;GO:0050840//extracellular matrix binding	GO:0000003//reproduction;GO:0000902//cell morphogenesis;GO:0000904//cell morphogenesis involved in differentiation;GO:0001667//ameboidal-type cell migration;GO:0001894//tissue homeostasis;GO:0002009//morphogenesis of an epithelium;GO:0002064//epithelial cell development;GO:0002065//columnar/cuboidal epithelial cell differentiation;GO:0002066//columnar/cuboidal epithelial cell development;GO:00021…
Trypoxylus_dichotomus_00008011	26.5	40.17	23.21	22.52	46.5	24.15	0	0.01	0.04	0.16	0.32	0.02	30.5083	0.0916667	-8.37859	6.7013e-20	1.14195e-18	RhoL	Ras-like GTP-binding protein RhoL (Drosophila melanogaster)	Environmental Information Processing;Environmental Information Processing;Organismal Systems;Environmental Information Processing;Environmental Information Processing;Cellular Processes;Environmental Information Processing;Cellular Processes;Cellular Processes;Environmental Information Processing;Environmental Information Processing;Organismal Systems;Cellular Processes;Organismal Systems;Environ…	Signal transduction;Signal transduction;Digestive system;Signal transduction;Signal transduction;Cellular community - eukaryotes;Signal transduction;Cell motility;Cellular community - eukaryotes;Signal transduction;Signal transduction;Development;Transport and catabolism;Immune system;Signal transduction;Nervous system;Cellular community - eukaryotes;Immune system;Development;Immune system;Immune…	ko04151//PI3K-Akt signaling pathway;ko04024//cAMP signaling pathway;ko04972//Pancreatic secretion;ko04010//MAPK signaling pathway;ko04013//MAPK signaling pathway - fly;ko04510//Focal adhesion;ko04015//Rap1 signaling pathway;ko04810//Regulation of actin cytoskeleton;ko04530//Tight junction;ko04014//Ras signaling pathway;ko04310//Wnt signaling pathway;ko04360//Axon guidance;ko04145//Phagosome;ko040…	K04392;K04392;K04392;K04392;K04392;K04392;K04392;K04392;K04392;K04392;K04392;K04392;K04392;K04392;K04392;K04392;K04392;K04392;K04392;K04392;K04392;K04392;K04392;K04392;K04392	-	GO:0003674//molecular_function;GO:0003824//catalytic activity;GO:0003924//GTPase activity;GO:0016462//pyrophosphatase activity;GO:0016787//hydrolase activity;GO:0016817//hydrolase activity, acting on acid anhydrides;GO:0016818//hydrolase activity, acting on acid anhydrides, in phosphorus-containing anhydrides;GO:0017111//nucleoside-triphosphatase activity	GO:0000003//reproduction;GO:0001667//ameboidal-type cell migration;GO:0002064//epithelial cell development;GO:0002065//columnar/cuboidal epithelial cell differentiation;GO:0002066//columnar/cuboidal epithelial cell development;GO:0002252//immune effector process;GO:0002376//immune system process;GO:0002520//immune system development;GO:0003006//developmental process involved in reproduction;GO:00…
Trypoxylus_dichotomus_00002655	2.33	3.86	1.65	1.64	3.13	4.91	0	0	0	0	0	0.04	2.92	0.00666667	-8.77479	7.12344e-20	1.20927e-18	-	-	Metabolism;Organismal Systems;Environmental Information Processing;Organismal Systems;Metabolism;Metabolism;Organismal Systems;Metabolism;Metabolism;Metabolism	Global and overview maps;Digestive system;Signal transduction;Circulatory system;Lipid metabolism;Lipid metabolism;Digestive system;Lipid metabolism;Lipid metabolism;Lipid metabolism	ko01100//Metabolic pathways;ko04972//Pancreatic secretion;ko04014//Ras signaling pathway;ko04270//Vascular smooth muscle contraction;ko00564//Glycerophospholipid metabolism;ko00590//Arachidonic acid metabolism;ko04975//Fat digestion and absorption;ko00565//Ether lipid metabolism;ko00592//alpha-Linolenic acid metabolism;ko00591//Linoleic acid metabolism	K01047;K01047;K01047;K01047;K01047;K01047;K01047;K01047;K01047;K01047	-	-	-
Trypoxylus_dichotomus_00010983	209.35	376.11	118.19	145.3	198.37	314.89	46.93	58.5	60.75	56.2	34.35	64.18	227.035	53.485	-2.08571	7.38725e-20	1.25247e-18	-	-	Organismal Systems;Organismal Systems;Organismal Systems;Genetic Information Processing;Organismal Systems	Digestive system;Endocrine system;Nervous system;Folding, sorting and degradation;Excretory system	ko04970//Salivary secretion;ko04911//Insulin secretion;ko04721//Synaptic vesicle cycle;ko04130//SNARE interactions in vesicular transport;ko04962//Vasopressin-regulated water reabsorption	K13504;K13504;K13504;K13504;K13504	GO:0005575//cellular_component;GO:0005575//cellular_component;GO:0005622//intracellular;GO:0005622//intracellular;GO:0005623//cell;GO:0005623//cell;GO:0005737//cytoplasm;GO:0005737//cytoplasm;GO:0005886//plasma membrane;GO:0005886//plasma membrane;GO:0008021//synaptic vesicle;GO:0008021//synaptic vesicle;GO:0012505//endomembrane system;GO:0012505//endomembrane system;GO:0016020//membrane;GO:00160…	GO:0000149//SNARE binding;GO:0000149//SNARE binding;GO:0003674//molecular_function;GO:0003674//molecular_function;GO:0005484//SNAP receptor activity;GO:0005484//SNAP receptor activity;GO:0005488//binding;GO:0005488//binding;GO:0005515//protein binding;GO:0005515//protein binding	GO:0001505//regulation of neurotransmitter levels;GO:0001505//regulation of neurotransmitter levels;GO:0006810//transport;GO:0006810//transport;GO:0006836//neurotransmitter transport;GO:0006836//neurotransmitter transport;GO:0006887//exocytosis;GO:0006887//exocytosis;GO:0006904//vesicle docking involved in exocytosis;GO:0006904//vesicle docking involved in exocytosis;GO:0006906//vesicle fusion;GO…
Trypoxylus_dichotomus_00007328	232.07	554.95	244.56	100.83	117.59	256.5	3.89	1.46	0.18	6.5	2.32	2	251.083	2.725	-6.52577	1.07539e-19	1.79602e-18	Ssk	Protein snakeskin (Drosophila melanogaster)	-	-	-	-	GO:0005575//cellular_component;GO:0005623//cell;GO:0005886//plasma membrane;GO:0005887//integral component of plasma membrane;GO:0005911//cell-cell junction;GO:0005918//septate junction;GO:0005920//smooth septate junction;GO:0016020//membrane;GO:0016021//integral component of membrane;GO:0016327//apicolateral plasma membrane;GO:0030054//cell junction;GO:0031224//intrinsic component of membrane;GO…	GO:0003674//molecular_function;GO:0005488//binding;GO:0005515//protein binding	GO:0001885//endothelial cell development;GO:0002064//epithelial cell development;GO:0002065//columnar/cuboidal epithelial cell differentiation;GO:0002066//columnar/cuboidal epithelial cell development;GO:0003158//endothelium development;GO:0007043//cell-cell junction assembly;GO:0007275//multicellular organism development;GO:0007494//midgut development;GO:0007496//anterior midgut development;GO:0…
Trypoxylus_dichotomus_00001173	51.36	77.44	22.21	39.55	28.72	63.56	5.58	15.51	9.78	4.81	3.96	14.51	47.14	9.025	-2.38495	1.61664e-19	2.6537e-18	UTG2	UDP-glucosyltransferase 2 (Dactylopius coccus)	Metabolism;Metabolism;Organismal Systems;Metabolism;Metabolism;Metabolism;Metabolism;Metabolism;Metabolism;Metabolism	Global and overview maps;Xenobiotics biodegradation and metabolism;Digestive system;Xenobiotics biodegradation and metabolism;Xenobiotics biodegradation and metabolism;Carbohydrate metabolism;Carbohydrate metabolism;Metabolism of cofactors and vitamins;Metabolism of cofactors and vitamins;Lipid metabolism	ko01100//Metabolic pathways;ko00983//Drug metabolism - other enzymes;ko04976//Bile secretion;ko00982//Drug metabolism - cytochrome P450;ko00980//Metabolism of xenobiotics by cytochrome P450;ko00053//Ascorbate and aldarate metabolism;ko00040//Pentose and glucuronate interconversions;ko00830//Retinol metabolism;ko00860//Porphyrin and chlorophyll metabolism;ko00140//Steroid hormone biosynthesis	K00699;K00699;K00699;K00699;K00699;K00699;K00699;K00699;K00699;K00699	GO:0005575//cellular_component;GO:0005622//intracellular;GO:0005623//cell;GO:0005737//cytoplasm;GO:0005783//endoplasmic reticulum;GO:0005789//endoplasmic reticulum membrane;GO:0005886//plasma membrane;GO:0005887//integral component of plasma membrane;GO:0012505//endomembrane system;GO:0016020//membrane;GO:0016021//integral component of membrane;GO:0031224//intrinsic component of membrane;GO:00312…	GO:0001972//retinoic acid binding;GO:0003674//molecular_function;GO:0003824//catalytic activity;GO:0004857//enzyme inhibitor activity;GO:0005080//protein kinase C binding;GO:0005488//binding;GO:0005496//steroid binding;GO:0005501//retinoid binding;GO:0005504//fatty acid binding;GO:0005515//protein binding;GO:0008144//drug binding;GO:0008194//UDP-glycosyltransferase activity;GO:0008289//lipid bind…	GO:0001523//retinoid metabolic process;GO:0001889//liver development;GO:0002237//response to molecule of bacterial origin;GO:0002526//acute inflammatory response;GO:0003008//system process;GO:0005975//carbohydrate metabolic process;GO:0005996//monosaccharide metabolic process;GO:0006063//uronic acid metabolic process;GO:0006082//organic acid metabolic process;GO:0006109//regulation of carbohydrat…
Trypoxylus_dichotomus_00009883	7.3	42.32	10.79	5.93	10.02	115.08	0.04	1.18	0.49	0.04	0.23	0.39	31.9067	0.395	-6.33586	3.20966e-19	5.13049e-18	Abca3	ATP-binding cassette sub-family A member 3 (Mus musculus)	Organismal Systems;Organismal Systems;Environmental Information Processing	Digestive system;Digestive system;Membrane transport	ko04979//Cholesterol metabolism;ko04975//Fat digestion and absorption;ko02010//ABC transporters	K05641;K05641;K05641	GO:0005575//cellular_component;GO:0005622//intracellular;GO:0005623//cell;GO:0016020//membrane;GO:0016021//integral component of membrane;GO:0031224//intrinsic component of membrane;GO:0043226//organelle;GO:0043227//membrane-bounded organelle;GO:0043229//intracellular organelle;GO:0043231//intracellular membrane-bounded organelle;GO:0044424//intracellular part;GO:0044425//membrane part;GO:0044464…	GO:0003674//molecular_function;GO:0003824//catalytic activity;GO:0005215//transporter activity;GO:0015399//primary active transmembrane transporter activity;GO:0015405//P-P-bond-hydrolysis-driven transmembrane transporter activity;GO:0016462//pyrophosphatase activity;GO:0016787//hydrolase activity;GO:0016817//hydrolase activity, acting on acid anhydrides;GO:0016818//hydrolase activity, acting on …	GO:0006810//transport;GO:0006869//lipid transport;GO:0008150//biological_process;GO:0010876//lipid localization;GO:0033036//macromolecule localization;GO:0051179//localization;GO:0051234//establishment of localization;GO:0055085//transmembrane transport;GO:0071702//organic substance transport
Trypoxylus_dichotomus_00010491	0.34	0.71	0.35	0.3	0.37	1.74	0.03	0.08	0.06	0.02	0.02	0.14	0.635	0.0583333	-3.44436	3.74686e-19	5.95368e-18	CG3556	Uncharacterized protein CG3556 (Drosophila melanogaster)	Organismal Systems	Digestive system	ko04977//Vitamin digestion and absorption	K14615	-	-	-
Trypoxylus_dichotomus_00004637	9.3	12.55	2.51	4.09	4.51	14.1	45.98	38.92	75.51	27.13	26.99	46.06	7.84333	43.4317	2.46921	7.92347e-19	1.23417e-17	SLC27A4	Long-chain fatty acid transport protein 4 (Pongo abelii)	Organismal Systems;Organismal Systems	Endocrine system;Digestive system	ko03320//PPAR signaling pathway;ko04975//Fat digestion and absorption	K08745;K08745	GO:0005575//cellular_component;GO:0016020//membrane;GO:0016021//integral component of membrane;GO:0031224//intrinsic component of membrane;GO:0044425//membrane part	GO:0003674//molecular_function;GO:0003824//catalytic activity;GO:0005215//transporter activity;GO:0005319//lipid transporter activity;GO:0005342//organic acid transmembrane transporter activity;GO:0008028//monocarboxylic acid transmembrane transporter activity;GO:0008509//anion transmembrane transporter activity;GO:0008514//organic anion transmembrane transporter activity;GO:0015075//ion transmem…	GO:0006082//organic acid metabolic process;GO:0006629//lipid metabolic process;GO:0006631//fatty acid metabolic process;GO:0006633//fatty acid biosynthetic process;GO:0006810//transport;GO:0006811//ion transport;GO:0006820//anion transport;GO:0006869//lipid transport;GO:0008150//biological_process;GO:0008152//metabolic process;GO:0008610//lipid biosynthetic process;GO:0009058//biosynthetic proces…
Trypoxylus_dichotomus_00007327	369.78	721.85	466.92	327.7	426.7	553.35	6.39	4.1	0.82	20.29	6.47	4.67	477.717	7.12333	-6.06746	1.03918e-18	1.61302e-17	-	-	-	-	-	-	GO:0005575//cellular_component;GO:0005623//cell;GO:0005886//plasma membrane;GO:0005887//integral component of plasma membrane;GO:0005911//cell-cell junction;GO:0005918//septate junction;GO:0005920//smooth septate junction;GO:0016020//membrane;GO:0016021//integral component of membrane;GO:0016327//apicolateral plasma membrane;GO:0030054//cell junction;GO:0031224//intrinsic component of membrane;GO…	GO:0003674//molecular_function;GO:0005488//binding;GO:0005515//protein binding	GO:0001885//endothelial cell development;GO:0002064//epithelial cell development;GO:0002065//columnar/cuboidal epithelial cell differentiation;GO:0002066//columnar/cuboidal epithelial cell development;GO:0003158//endothelium development;GO:0007043//cell-cell junction assembly;GO:0007275//multicellular organism development;GO:0007494//midgut development;GO:0007496//anterior midgut development;GO:0…
Trypoxylus_dichotomus_00001227	1323.5	926.76	1769.31	1637.15	733.5	523.87	0.53	0.71	0.69	8.65	10.68	0.61	1152.35	3.645	-8.30444	3.09801e-18	4.62152e-17	-	-	Metabolism;Metabolism;Organismal Systems	Global and overview maps;Carbohydrate metabolism;Digestive system	ko01100//Metabolic pathways;ko00052//Galactose metabolism;ko04973//Carbohydrate digestion and absorption	K01229;K01229;K01229	-	GO:0003674//molecular_function;GO:0003824//catalytic activity;GO:0004553//hydrolase activity, hydrolyzing O-glycosyl compounds;GO:0008422//beta-glucosidase activity;GO:0015926//glucosidase activity;GO:0016787//hydrolase activity;GO:0016798//hydrolase activity, acting on glycosyl bonds	GO:0008150//biological_process;GO:0008152//metabolic process;GO:0071704//organic substance metabolic process;GO:1901135//carbohydrate derivative metabolic process;GO:1901657//glycosyl compound metabolic process
Trypoxylus_dichotomus_00001228	453.76	192.3	620.11	691.58	276.25	309.09	0.16	0.11	0.12	1.93	3.66	0.21	423.848	1.03167	-8.68243	3.61927e-18	5.35149e-17	LCT	Lactase-phlorizin hydrolase (Homo sapiens)	Metabolism;Metabolism;Organismal Systems	Global and overview maps;Carbohydrate metabolism;Digestive system	ko01100//Metabolic pathways;ko00052//Galactose metabolism;ko04973//Carbohydrate digestion and absorption	K01229;K01229;K01229	-	-	-
Trypoxylus_dichotomus_00003619	22.22	6.37	15.58	20.14	17.2	11.16	0.03	0	0	0.1	0.16	0.06	15.445	0.0583333	-8.0486	3.99596e-18	5.88252e-17	-	Probable multidrug resistance-associated protein lethal(2)03659 (Drosophila melanogaster)	Environmental Information Processing;Organismal Systems;Environmental Information Processing	Signal transduction;Digestive system;Membrane transport	ko04024//cAMP signaling pathway;ko04976//Bile secretion;ko02010//ABC transporters	K05673;K05673;K05673	-	-	-
Trypoxylus_dichotomus_00003814	22.63	30.63	28.13	17.6	28.14	17.3	2.24	2.86	4.96	1.46	1.25	2.78	24.0717	2.59167	-3.21538	9.96599e-18	1.40393e-16	SLC19A3	Thiamine transporter 2 (Macaca fascicularis)	Organismal Systems	Digestive system	ko04977//Vitamin digestion and absorption	K14610	-	GO:0003674//molecular_function;GO:0005215//transporter activity;GO:0022857//transmembrane transporter activity	GO:0006810//transport;GO:0008150//biological_process;GO:0051179//localization;GO:0051234//establishment of localization;GO:0055085//transmembrane transport
Trypoxylus_dichotomus_00001229	1598.71	1063.16	2257.4	3021.01	1112.18	330.33	0.66	1.01	0.41	8.48	11.51	0.25	1563.8	3.72	-8.71554	1.46458e-17	2.01658e-16	Lct	Lactase-phlorizin hydrolase (Rattus norvegicus)	Metabolism;Metabolism;Organismal Systems	Global and overview maps;Carbohydrate metabolism;Digestive system	ko01100//Metabolic pathways;ko00052//Galactose metabolism;ko04973//Carbohydrate digestion and absorption	K01229;K01229;K01229	-	-	-
Trypoxylus_dichotomus_00003675	0	0.64	0.06	0	0	1.46	70.05	34.92	55.05	23.89	27.23	25.17	0.36	39.385	6.77351	2.83761e-17	3.81697e-16	byn	T-related protein (Drosophila melanogaster)	-	-	-	-	GO:0005575//cellular_component;GO:0005622//intracellular;GO:0005623//cell;GO:0005634//nucleus;GO:0043226//organelle;GO:0043227//membrane-bounded organelle;GO:0043229//intracellular organelle;GO:0043231//intracellular membrane-bounded organelle;GO:0044424//intracellular part;GO:0044464//cell part	GO:0000981//RNA polymerase II transcription factor activity, sequence-specific DNA binding;GO:0003674//molecular_function;GO:0003676//nucleic acid binding;GO:0003677//DNA binding;GO:0003700//transcription factor activity, sequence-specific DNA binding;GO:0005488//binding;GO:0005515//protein binding;GO:0042802//identical protein binding;GO:0042803//protein homodimerization activity;GO:0046983//pro…	GO:0000003//reproduction;GO:0001655//urogenital system development;GO:0001667//ameboidal-type cell migration;GO:0001704//formation of primary germ layer;GO:0001707//mesoderm formation;GO:0001709//cell fate determination;GO:0002009//morphogenesis of an epithelium;GO:0006355//regulation of transcription, DNA-templated;GO:0006357//regulation of transcription from RNA polymerase II promoter;GO:000692…
Trypoxylus_dichotomus_00001225	1258.74	1012.34	2016.82	2164.28	820.53	645.19	0.32	0.96	0.75	10.67	12.44	0.49	1319.65	4.27167	-8.27114	9.17261e-17	1.17829e-15	-	-	Metabolism;Metabolism;Organismal Systems	Global and overview maps;Carbohydrate metabolism;Digestive system	ko01100//Metabolic pathways;ko00052//Galactose metabolism;ko04973//Carbohydrate digestion and absorption	K01229;K01229;K01229	-	GO:0003674//molecular_function;GO:0003824//catalytic activity;GO:0004553//hydrolase activity, hydrolyzing O-glycosyl compounds;GO:0008422//beta-glucosidase activity;GO:0015926//glucosidase activity;GO:0016787//hydrolase activity;GO:0016798//hydrolase activity, acting on glycosyl bonds	GO:0008150//biological_process;GO:0008152//metabolic process;GO:0071704//organic substance metabolic process;GO:1901135//carbohydrate derivative metabolic process;GO:1901657//glycosyl compound metabolic process
Trypoxylus_dichotomus_00005072	17.61	2.29	5.41	11.87	23.82	1.33	0.04	0.04	0	0.12	0.11	0.13	10.3883	0.0733333	-7.14628	1.35806e-16	1.72634e-15	UGT5	UDP-glycosyltransferase UGT5 (Dactylopius coccus)	Metabolism;Metabolism;Organismal Systems;Metabolism;Metabolism;Metabolism;Metabolism;Metabolism;Metabolism;Metabolism	Global and overview maps;Xenobiotics biodegradation and metabolism;Digestive system;Xenobiotics biodegradation and metabolism;Xenobiotics biodegradation and metabolism;Carbohydrate metabolism;Carbohydrate metabolism;Metabolism of cofactors and vitamins;Metabolism of cofactors and vitamins;Lipid metabolism	ko01100//Metabolic pathways;ko00983//Drug metabolism - other enzymes;ko04976//Bile secretion;ko00982//Drug metabolism - cytochrome P450;ko00980//Metabolism of xenobiotics by cytochrome P450;ko00053//Ascorbate and aldarate metabolism;ko00040//Pentose and glucuronate interconversions;ko00830//Retinol metabolism;ko00860//Porphyrin and chlorophyll metabolism;ko00140//Steroid hormone biosynthesis	K00699;K00699;K00699;K00699;K00699;K00699;K00699;K00699;K00699;K00699	GO:0005575//cellular_component;GO:0005622//intracellular;GO:0005623//cell;GO:0005737//cytoplasm;GO:0005783//endoplasmic reticulum;GO:0012505//endomembrane system;GO:0016020//membrane;GO:0016021//integral component of membrane;GO:0031224//intrinsic component of membrane;GO:0043226//organelle;GO:0043227//membrane-bounded organelle;GO:0043229//intracellular organelle;GO:0043231//intracellular membra…	GO:0003674//molecular_function;GO:0003824//catalytic activity;GO:0008194//UDP-glycosyltransferase activity;GO:0015020//glucuronosyltransferase activity;GO:0016740//transferase activity;GO:0016757//transferase activity, transferring glycosyl groups;GO:0016758//transferase activity, transferring hexosyl groups	GO:0006011//UDP-glucose metabolic process;GO:0006139//nucleobase-containing compound metabolic process;GO:0006725//cellular aromatic compound metabolic process;GO:0006793//phosphorus metabolic process;GO:0006807//nitrogen compound metabolic process;GO:0008150//biological_process;GO:0008152//metabolic process;GO:0009225//nucleotide-sugar metabolic process;GO:0009987//cellular process;GO:0034641//c…
Trypoxylus_dichotomus_00009074	27.72	49.3	69.18	64.18	17.98	2.88	0.03	0	0.06	0.14	0.34	0	38.54	0.095	-8.66421	1.41465e-16	1.79318e-15	lab	Homeotic protein labial (Drosophila melanogaster)	Cellular Processes	Cellular community - eukaryotes	ko04550//Signaling pathways regulating pluripotency of stem cells	K09301	GO:0005575//cellular_component;GO:0005622//intracellular;GO:0005623//cell;GO:0005634//nucleus;GO:0043226//organelle;GO:0043227//membrane-bounded organelle;GO:0043229//intracellular organelle;GO:0043231//intracellular membrane-bounded organelle;GO:0044424//intracellular part;GO:0044464//cell part	GO:0001067//regulatory region nucleic acid binding;GO:0003674//molecular_function;GO:0003676//nucleic acid binding;GO:0003677//DNA binding;GO:0005488//binding;GO:0005515//protein binding;GO:0035326//enhancer binding;GO:0044212//transcription regulatory region DNA binding;GO:0046982//protein heterodimerization activity;GO:0046983//protein dimerization activity;GO:0097159//organic cyclic compound b…	GO:0001709//cell fate determination;GO:0003002//regionalization;GO:0006355//regulation of transcription, DNA-templated;GO:0006357//regulation of transcription from RNA polymerase II promoter;GO:0007275//multicellular organism development;GO:0007389//pattern specification process;GO:0007399//nervous system development;GO:0007417//central nervous system development;GO:0007420//brain development;GO:…
Trypoxylus_dichotomus_00005058	0.13	0.34	0.12	0.13	0.05	0.56	1.83	2.18	1.51	0.57	0.98	1.78	0.221667	1.475	2.73425	1.52768e-16	1.93463e-15	Grik2	Glutamate receptor ionotropic%2C kainate 2 (Mus musculus)	-	-	-	-	GO:0005575//cellular_component;GO:0005623//cell;GO:0005886//plasma membrane;GO:0005887//integral component of plasma membrane;GO:0008328//ionotropic glutamate receptor complex;GO:0016020//membrane;GO:0016021//integral component of membrane;GO:0031224//intrinsic component of membrane;GO:0031226//intrinsic component of plasma membrane;GO:0031594//neuromuscular junction;GO:0032991//macromolecular co…	GO:0003674//molecular_function;GO:0004888//transmembrane signaling receptor activity;GO:0004970//ionotropic glutamate receptor activity;GO:0005215//transporter activity;GO:0005216//ion channel activity;GO:0005230//extracellular ligand-gated ion channel activity;GO:0005261//cation channel activity;GO:0005262//calcium channel activity;GO:0005267//potassium channel activity;GO:0005272//sodium channe…	GO:0001505//regulation of neurotransmitter levels;GO:0006355//regulation of transcription, DNA-templated;GO:0006357//regulation of transcription from RNA polymerase II promoter;GO:0006810//transport;GO:0006811//ion transport;GO:0006812//cation transport;GO:0006813//potassium ion transport;GO:0006814//sodium ion transport;GO:0006816//calcium ion transport;GO:0007154//cell communication;GO:0007165/…
Trypoxylus_dichotomus_00007377	1.09	3.55	0.79	0.39	1	5.26	0.04	0.02	0	0.04	0	0	2.01333	0.0166667	-6.91648	1.66546e-16	2.10316e-15	odd	Protein odd-skipped (Drosophila melanogaster)	-	-	-	-	GO:0005575//cellular_component;GO:0005622//intracellular;GO:0005623//cell;GO:0005634//nucleus;GO:0043226//organelle;GO:0043227//membrane-bounded organelle;GO:0043229//intracellular organelle;GO:0043231//intracellular membrane-bounded organelle;GO:0044424//intracellular part;GO:0044464//cell part	GO:0003674//molecular_function;GO:0003676//nucleic acid binding;GO:0003677//DNA binding;GO:0003700//transcription factor activity, sequence-specific DNA binding;GO:0005488//binding;GO:0097159//organic cyclic compound binding;GO:1901363//heterocyclic compound binding	GO:0000122//negative regulation of transcription from RNA polymerase II promoter;GO:0001655//urogenital system development;GO:0002009//morphogenesis of an epithelium;GO:0002165//instar larval or pupal development;GO:0003002//regionalization;GO:0006355//regulation of transcription, DNA-templated;GO:0006357//regulation of transcription from RNA polymerase II promoter;GO:0007275//multicellular organ…
Trypoxylus_dichotomus_00000001	1.15	1.22	1	0.5	2.15	0.68	10.18	25.92	25.8	7.06	11.7	22.05	1.11667	17.1183	3.93827	1.67472e-16	2.11286e-15	SLC27A4	Long-chain fatty acid transport protein 4 (Pongo abelii)	Organismal Systems;Organismal Systems	Endocrine system;Digestive system	ko03320//PPAR signaling pathway;ko04975//Fat digestion and absorption	K08745;K08745	-	GO:0003674//molecular_function;GO:0003824//catalytic activity;GO:0015645//fatty acid ligase activity;GO:0016874//ligase activity;GO:0016877//ligase activity, forming carbon-sulfur bonds;GO:0016878//acid-thiol ligase activity	GO:0006082//organic acid metabolic process;GO:0006629//lipid metabolic process;GO:0006631//fatty acid metabolic process;GO:0006633//fatty acid biosynthetic process;GO:0008150//biological_process;GO:0008152//metabolic process;GO:0008610//lipid biosynthetic process;GO:0009058//biosynthetic process;GO:0009987//cellular process;GO:0016053//organic acid biosynthetic process;GO:0019752//carboxylic acid…
Trypoxylus_dichotomus_00002072	0.33	0.31	0.02	0.18	0.21	0.7	2.89	3.77	3.06	1.12	1.53	2.39	0.291667	2.46	3.07627	3.09098e-16	3.81003e-15	GRIK2	Glutamate receptor ionotropic%2C kainate 2 (Homo sapiens)	-	-	-	-	GO:0005575//cellular_component;GO:0005623//cell;GO:0005886//plasma membrane;GO:0016020//membrane;GO:0044464//cell part;GO:0071944//cell periphery	GO:0003674//molecular_function;GO:0004888//transmembrane signaling receptor activity;GO:0004970//ionotropic glutamate receptor activity;GO:0005215//transporter activity;GO:0005216//ion channel activity;GO:0005230//extracellular ligand-gated ion channel activity;GO:0005261//cation channel activity;GO:0005267//potassium channel activity;GO:0005272//sodium channel activity;GO:0008066//glutamate rece…	GO:0006810//transport;GO:0006811//ion transport;GO:0006812//cation transport;GO:0006813//potassium ion transport;GO:0006814//sodium ion transport;GO:0007154//cell communication;GO:0007165//signal transduction;GO:0007166//cell surface receptor signaling pathway;GO:0007215//glutamate receptor signaling pathway;GO:0007267//cell-cell signaling;GO:0007268//synaptic transmission;GO:0007610//behavior;GO…
Trypoxylus_dichotomus_00003726	1.5	1.75	2.67	2.39	1.18	4.41	0.19	0.22	0.18	0.12	0.02	0.05	2.31667	0.13	-4.15547	4.2657e-16	5.21014e-15	ABCC4	Multidrug resistance-associated protein 4 (Homo sapiens)	Environmental Information Processing;Organismal Systems;Environmental Information Processing	Signal transduction;Digestive system;Membrane transport	ko04024//cAMP signaling pathway;ko04976//Bile secretion;ko02010//ABC transporters	K05673;K05673;K05673	-	-	-
Trypoxylus_dichotomus_00003962	22.06	54.13	37.01	26.86	22.83	24.2	0.62	0.16	0.02	1.19	0.55	0.47	31.1817	0.501667	-5.95783	1.36704e-15	1.58593e-14	Gata6	Transcription factor GATA-6 (Rattus norvegicus)	Environmental Information Processing;Cellular Processes;Cellular Processes;Organismal Systems	Signal transduction;Cellular community - eukaryotes;Cell growth and death;Endocrine system	ko04022//cGMP - PKG signaling pathway;ko04530//Tight junction;ko04218//Cellular senescence;ko04919//Thyroid hormone signaling pathway	K09183;K09183;K09183;K09183	GO:0005575//cellular_component;GO:0005622//intracellular;GO:0005623//cell;GO:0005634//nucleus;GO:0005667//transcription factor complex;GO:0032991//macromolecular complex;GO:0043226//organelle;GO:0043227//membrane-bounded organelle;GO:0043229//intracellular organelle;GO:0043231//intracellular membrane-bounded organelle;GO:0044424//intracellular part;GO:0044464//cell part	GO:0000976//transcription regulatory region sequence-specific DNA binding;GO:0000977//RNA polymerase II regulatory region sequence-specific DNA binding;GO:0000981//RNA polymerase II transcription factor activity, sequence-specific DNA binding;GO:0001012//RNA polymerase II regulatory region DNA binding;GO:0001067//regulatory region nucleic acid binding;GO:0001085//RNA polymerase II transcription f…	GO:0002065//columnar/cuboidal epithelial cell differentiation;GO:0002067//glandular epithelial cell differentiation;GO:0002376//immune system process;GO:0006139//nucleobase-containing compound metabolic process;GO:0006351//transcription, DNA-templated;GO:0006355//regulation of transcription, DNA-templated;GO:0006357//regulation of transcription from RNA polymerase II promoter;GO:0006366//transcri…
Trypoxylus_dichotomus_00003812	1.65	12.63	1.18	1.88	3.51	22.41	0.15	0.86	0.49	0.23	0.12	0.48	7.21	0.388333	-4.21463	1.43886e-15	1.66637e-14	SLC19A3	Thiamine transporter 2 (Macaca fascicularis)	Organismal Systems	Digestive system	ko04977//Vitamin digestion and absorption	K14610	-	GO:0003674//molecular_function;GO:0005215//transporter activity;GO:0022857//transmembrane transporter activity	GO:0006810//transport;GO:0008150//biological_process;GO:0051179//localization;GO:0051234//establishment of localization;GO:0055085//transmembrane transport
Trypoxylus_dichotomus_00001181	0	0.13	0	0	0	0.97	78.78	4.71	20.26	42.95	33.02	8.77	0.183333	31.415	7.42084	3.40463e-14	3.50418e-13	UTG2	UDP-glucosyltransferase 2 (Dactylopius coccus)	Metabolism;Metabolism;Organismal Systems;Metabolism;Metabolism;Metabolism;Metabolism;Metabolism;Metabolism;Metabolism	Global and overview maps;Xenobiotics biodegradation and metabolism;Digestive system;Xenobiotics biodegradation and metabolism;Xenobiotics biodegradation and metabolism;Carbohydrate metabolism;Carbohydrate metabolism;Metabolism of cofactors and vitamins;Metabolism of cofactors and vitamins;Lipid metabolism	ko01100//Metabolic pathways;ko00983//Drug metabolism - other enzymes;ko04976//Bile secretion;ko00982//Drug metabolism - cytochrome P450;ko00980//Metabolism of xenobiotics by cytochrome P450;ko00053//Ascorbate and aldarate metabolism;ko00040//Pentose and glucuronate interconversions;ko00830//Retinol metabolism;ko00860//Porphyrin and chlorophyll metabolism;ko00140//Steroid hormone biosynthesis	K00699;K00699;K00699;K00699;K00699;K00699;K00699;K00699;K00699;K00699	GO:0005575//cellular_component;GO:0005622//intracellular;GO:0005623//cell;GO:0005737//cytoplasm;GO:0005783//endoplasmic reticulum;GO:0005789//endoplasmic reticulum membrane;GO:0005886//plasma membrane;GO:0005887//integral component of plasma membrane;GO:0012505//endomembrane system;GO:0016020//membrane;GO:0016021//integral component of membrane;GO:0031224//intrinsic component of membrane;GO:00312…	GO:0001972//retinoic acid binding;GO:0003674//molecular_function;GO:0003824//catalytic activity;GO:0004857//enzyme inhibitor activity;GO:0005080//protein kinase C binding;GO:0005488//binding;GO:0005496//steroid binding;GO:0005501//retinoid binding;GO:0005504//fatty acid binding;GO:0005515//protein binding;GO:0008144//drug binding;GO:0008194//UDP-glycosyltransferase activity;GO:0008289//lipid bind…	GO:0001523//retinoid metabolic process;GO:0001889//liver development;GO:0002237//response to molecule of bacterial origin;GO:0002526//acute inflammatory response;GO:0003008//system process;GO:0005975//carbohydrate metabolic process;GO:0005996//monosaccharide metabolic process;GO:0006063//uronic acid metabolic process;GO:0006082//organic acid metabolic process;GO:0006109//regulation of carbohydrat…
Trypoxylus_dichotomus_00003195	0.02	0.69	0.04	0.01	0.07	2.23	19.11	33.11	14.64	7.8	7.15	14.07	0.51	15.98	4.96963	7.74517e-14	7.75153e-13	Lrp2	Low-density lipoprotein receptor-related protein 2 (Mus musculus)	Organismal Systems;Organismal Systems;Environmental Information Processing	Endocrine system;Digestive system;Signal transduction	ko04918//Thyroid hormone synthesis;ko04979//Cholesterol metabolism;ko04340//Hedgehog signaling pathway	K06233;K06233;K06233	GO:0005575//cellular_component;GO:0005623//cell;GO:0005886//plasma membrane;GO:0016020//membrane;GO:0016324//apical plasma membrane;GO:0044425//membrane part;GO:0044459//plasma membrane part;GO:0044464//cell part;GO:0045177//apical part of cell;GO:0071944//cell periphery;GO:0098590//plasma membrane region	-	GO:0007275//multicellular organism development;GO:0007564//regulation of chitin-based cuticle tanning;GO:0008150//biological_process;GO:0030100//regulation of endocytosis;GO:0032501//multicellular organismal process;GO:0032502//developmental process;GO:0032879//regulation of localization;GO:0040003//chitin-based cuticle development;GO:0042335//cuticle development;GO:0048070//regulation of develop…
Trypoxylus_dichotomus_00002955	101.22	82.61	114.88	93.76	85.46	39.02	2.86	11.48	7.15	6.6	6.2	15.66	86.1583	8.325	-3.37147	1.39568e-13	1.37225e-12	Slc7a9	b(0%2C+)-type amino acid transporter 1 (Mus musculus)	Organismal Systems	Digestive system	ko04974//Protein digestion and absorption	K13868	-	-	-
Trypoxylus_dichotomus_00009773	0.45	1.03	0.5	0.46	0.61	1.9	0.12	0.27	0.24	0.05	0.11	0.3	0.825	0.181667	-2.1831	6.9128e-13	6.3629e-12	sli	Protein slit (Drosophila melanogaster)	Organismal Systems	Development	ko04360//Axon guidance	K06839	GO:0005575//cellular_component;GO:0005575//cellular_component;GO:0005576//extracellular region;GO:0005576//extracellular region;GO:0032991//macromolecular complex;GO:0032991//macromolecular complex;GO:0032992//protein-carbohydrate complex;GO:0032992//protein-carbohydrate complex;GO:0071666//Slit-Robo signaling complex;GO:0071666//Slit-Robo signaling complex	GO:0003674//molecular_function;GO:0003674//molecular_function;GO:0005102//receptor binding;GO:0005102//receptor binding;GO:0005488//binding;GO:0005488//binding;GO:0005515//protein binding;GO:0005515//protein binding;GO:0005539//glycosaminoglycan binding;GO:0005539//glycosaminoglycan binding;GO:0008201//heparin binding;GO:0008201//heparin binding;GO:0043167//ion binding;GO:0043167//ion binding;GO:…	GO:0000003//reproduction;GO:0000003//reproduction;GO:0000902//cell morphogenesis;GO:0000902//cell morphogenesis;GO:0000904//cell morphogenesis involved in differentiation;GO:0000904//cell morphogenesis involved in differentiation;GO:0001667//ameboidal-type cell migration;GO:0001667//ameboidal-type cell migration;GO:0001704//formation of primary germ layer;GO:0001704//formation of primary germ lay…
Trypoxylus_dichotomus_00003221	8.82	22.06	13.22	13.21	8.12	12.23	283.55	101.31	145.54	137.89	102.52	59.98	12.9433	138.465	3.41924	7.24719e-13	6.65699e-12	EH1	Juvenile hormone epoxide hydrolase 1 (Ctenocephalides felis)	Organismal Systems;Metabolism	Digestive system;Xenobiotics biodegradation and metabolism	ko04976//Bile secretion;ko00980//Metabolism of xenobiotics by cytochrome P450	K01253;K01253	-	GO:0003674//molecular_function;GO:0003824//catalytic activity;GO:0004301//epoxide hydrolase activity;GO:0008096//juvenile hormone epoxide hydrolase activity;GO:0016787//hydrolase activity;GO:0016801//hydrolase activity, acting on ether bonds;GO:0016803//ether hydrolase activity	GO:0006629//lipid metabolic process;GO:0006714//sesquiterpenoid metabolic process;GO:0006716//juvenile hormone metabolic process;GO:0006719//juvenile hormone catabolic process;GO:0006720//isoprenoid metabolic process;GO:0006721//terpenoid metabolic process;GO:0008150//biological_process;GO:0008152//metabolic process;GO:0008300//isoprenoid catabolic process;GO:0009056//catabolic process;GO:0009987…
Trypoxylus_dichotomus_00001489	1.78	2.31	0.96	1.62	0.86	4.79	0	0.32	0.07	0.09	0.03	0	2.05333	0.085	-4.59436	1.64145e-12	1.45399e-11	-	-	Organismal Systems;Environmental Information Processing;Environmental Information Processing;Organismal Systems;Organismal Systems;Organismal Systems;Environmental Information Processing;Organismal Systems;Organismal Systems;Organismal Systems;Environmental Information Processing;Organismal Systems;Organismal Systems;Environmental Information Processing;Organismal Systems;Organismal Systems;Organ…	Digestive system;Signal transduction;Signal transduction;Nervous system;Nervous system;Circulatory system;Signal transduction;Immune system;Endocrine system;Endocrine system;Signal transduction;Circulatory system;Endocrine system;Signal transduction;Endocrine system;Nervous system;Endocrine system;Digestive system;Cellular community - eukaryotes;Sensory system;Endocrine system;Nervous system;Endo…	ko04972//Pancreatic secretion;ko04015//Rap1 signaling pathway;ko04022//cGMP - PKG signaling pathway;ko04723//Retrograde endocannabinoid signaling;ko04728//Dopaminergic synapse;ko04270//Vascular smooth muscle contraction;ko04020//Calcium signaling pathway;ko04611//Platelet activation;ko04915//Estrogen signaling pathway;ko04921//Oxytocin signaling pathway;ko04071//Sphingolipid signaling pathway;ko0…	K04634;K04634;K04634;K04634;K04634;K04634;K04634;K04634;K04634;K04634;K04634;K04634;K04634;K04634;K04634;K04634;K04634;K04634;K04634;K04634;K04634;K04634;K04634;K04634;K04634;K04634;K04634;K04634;K04634;K04634;K04634;K04634;K04634;K04634	GO:0005575//cellular_component;GO:0005622//intracellular;GO:0005623//cell;GO:0005834//heterotrimeric G-protein complex;GO:0005886//plasma membrane;GO:0009898//cytoplasmic side of plasma membrane;GO:0016020//membrane;GO:0016027//inaD signaling complex;GO:0016028//rhabdomere;GO:0019897//extrinsic component of plasma membrane;GO:0019898//extrinsic component of membrane;GO:0031234//extrinsic componen…	GO:0001664//G-protein coupled receptor binding;GO:0003674//molecular_function;GO:0003824//catalytic activity;GO:0003924//GTPase activity;GO:0005102//receptor binding;GO:0005488//binding;GO:0005515//protein binding;GO:0016462//pyrophosphatase activity;GO:0016787//hydrolase activity;GO:0016817//hydrolase activity, acting on acid anhydrides;GO:0016818//hydrolase activity, acting on acid anhydrides, …	GO:0000902//cell morphogenesis;GO:0000904//cell morphogenesis involved in differentiation;GO:0002251//organ or tissue specific immune response;GO:0002376//immune system process;GO:0002385//mucosal immune response;GO:0003008//system process;GO:0006810//transport;GO:0006897//endocytosis;GO:0006928//movement of cell or subcellular component;GO:0006935//chemotaxis;GO:0006955//immune response;GO:00071…
Trypoxylus_dichotomus_00002266	12.74	30.63	6.86	8.64	10.85	26.9	5.15	6.08	8.1	3.53	2.97	10.8	16.1033	6.105	-1.3993	2.24581e-12	1.95956e-11	Rac1	Ras-related protein Rac1 (Drosophila melanogaster)	Environmental Information Processing;Environmental Information Processing;Organismal Systems;Environmental Information Processing;Environmental Information Processing;Cellular Processes;Environmental Information Processing;Cellular Processes;Cellular Processes;Environmental Information Processing;Environmental Information Processing;Organismal Systems;Cellular Processes;Organismal Systems;Environ…	Signal transduction;Signal transduction;Digestive system;Signal transduction;Signal transduction;Cellular community - eukaryotes;Signal transduction;Cell motility;Cellular community - eukaryotes;Signal transduction;Signal transduction;Development;Transport and catabolism;Immune system;Signal transduction;Nervous system;Cellular community - eukaryotes;Immune system;Development;Immune system;Immune…	ko04151//PI3K-Akt signaling pathway;ko04024//cAMP signaling pathway;ko04972//Pancreatic secretion;ko04010//MAPK signaling pathway;ko04013//MAPK signaling pathway - fly;ko04510//Focal adhesion;ko04015//Rap1 signaling pathway;ko04810//Regulation of actin cytoskeleton;ko04530//Tight junction;ko04014//Ras signaling pathway;ko04310//Wnt signaling pathway;ko04360//Axon guidance;ko04145//Phagosome;ko040…	K04392;K04392;K04392;K04392;K04392;K04392;K04392;K04392;K04392;K04392;K04392;K04392;K04392;K04392;K04392;K04392;K04392;K04392;K04392;K04392;K04392;K04392;K04392;K04392;K04392	GO:0001726//ruffle;GO:0005575//cellular_component;GO:0005622//intracellular;GO:0005623//cell;GO:0005737//cytoplasm;GO:0005886//plasma membrane;GO:0016020//membrane;GO:0016028//rhabdomere;GO:0019897//extrinsic component of plasma membrane;GO:0019898//extrinsic component of membrane;GO:0031252//cell leading edge;GO:0042995//cell projection;GO:0044424//intracellular part;GO:0044425//membrane part;GO…	GO:0003674//molecular_function;GO:0003824//catalytic activity;GO:0003924//GTPase activity;GO:0005488//binding;GO:0005515//protein binding;GO:0016462//pyrophosphatase activity;GO:0016787//hydrolase activity;GO:0016817//hydrolase activity, acting on acid anhydrides;GO:0016818//hydrolase activity, acting on acid anhydrides, in phosphorus-containing anhydrides;GO:0017111//nucleoside-triphosphatase ac…	GO:0000003//reproduction;GO:0000165//MAPK cascade;GO:0000768//syncytium formation by plasma membrane fusion;GO:0000902//cell morphogenesis;GO:0000904//cell morphogenesis involved in differentiation;GO:0001558//regulation of cell growth;GO:0001654//eye development;GO:0001667//ameboidal-type cell migration;GO:0001700//embryonic development via the syncytial blastoderm;GO:0001736//establishment of p…
Trypoxylus_dichotomus_00006279	0.14	0.51	0.07	0.07	0.09	1.22	1.69	6.03	2.55	0.97	0.82	4.58	0.35	2.77333	2.98619	3.03363e-12	2.62139e-11	Plc21C	1-phosphatidylinositol 4%2C5-bisphosphate phosphodiesterase classes I and II (Drosophila melanogaster)	Metabolism;Organismal Systems;Environmental Information Processing;Environmental Information Processing;Environmental Information Processing;Organismal Systems;Organismal Systems;Organismal Systems;Organismal Systems;Environmental Information Processing;Organismal Systems;Organismal Systems;Organismal Systems;Organismal Systems;Environmental Information Processing;Environmental Information Proces…	Global and overview maps;Digestive system;Signal transduction;Signal transduction;Signal transduction;Nervous system;Endocrine system;Nervous system;Circulatory system;Signal transduction;Immune system;Endocrine system;Endocrine system;Immune system;Signal transduction;Signal transduction;Circulatory system;Endocrine system;Signal transduction;Endocrine system;Signal transduction;Nervous system;E…	ko01100//Metabolic pathways;ko04972//Pancreatic secretion;ko04015//Rap1 signaling pathway;ko04022//cGMP - PKG signaling pathway;ko04310//Wnt signaling pathway;ko04723//Retrograde endocannabinoid signaling;ko04919//Thyroid hormone signaling pathway;ko04728//Dopaminergic synapse;ko04270//Vascular smooth muscle contraction;ko04020//Calcium signaling pathway;ko04611//Platelet activation;ko04915//Estr…	K05858;K05858;K05858;K05858;K05858;K05858;K05858;K05858;K05858;K05858;K05858;K05858;K05858;K05858;K05858;K05858;K05858;K05858;K05858;K05858;K05858;K05858;K05858;K05858;K05858;K05858;K05858;K05858;K05858;K05858;K05858;K05858;K05858;K05858;K05858;K05858;K05858;K05858;K05858;K05858;K05858;K05858;K05858;K05858;K05858	-	-	GO:0007610//behavior;GO:0007610//behavior;GO:0007610//behavior;GO:0007626//locomotory behavior;GO:0007626//locomotory behavior;GO:0007626//locomotory behavior;GO:0007629//flight behavior;GO:0007629//flight behavior;GO:0007629//flight behavior;GO:0008150//biological_process;GO:0008150//biological_process;GO:0008150//biological_process;GO:0008344//adult locomotory behavior;GO:0008344//adult locomot…
Trypoxylus_dichotomus_00010610	33.57	0.95	12.07	33.05	28.09	5.11	0	0.01	0.04	0.33	0.2	0.03	18.8067	0.101667	-7.53125	3.30044e-12	2.83369e-11	UGT5	UDP-glycosyltransferase UGT5 (Dactylopius coccus)	Metabolism;Metabolism;Organismal Systems;Metabolism;Metabolism;Metabolism;Metabolism;Metabolism;Metabolism;Metabolism	Global and overview maps;Xenobiotics biodegradation and metabolism;Digestive system;Xenobiotics biodegradation and metabolism;Xenobiotics biodegradation and metabolism;Carbohydrate metabolism;Carbohydrate metabolism;Metabolism of cofactors and vitamins;Metabolism of cofactors and vitamins;Lipid metabolism	ko01100//Metabolic pathways;ko00983//Drug metabolism - other enzymes;ko04976//Bile secretion;ko00982//Drug metabolism - cytochrome P450;ko00980//Metabolism of xenobiotics by cytochrome P450;ko00053//Ascorbate and aldarate metabolism;ko00040//Pentose and glucuronate interconversions;ko00830//Retinol metabolism;ko00860//Porphyrin and chlorophyll metabolism;ko00140//Steroid hormone biosynthesis	K00699;K00699;K00699;K00699;K00699;K00699;K00699;K00699;K00699;K00699	-	-	-
Trypoxylus_dichotomus_00001544	7.84	11.78	4.69	5.29	6.16	10.22	1.56	2.62	3.37	2.11	1.54	2.26	7.66333	2.24333	-1.77233	1.79866e-11	1.44616e-10	Start1	Steroidogenic acute regulatory protein-like (Drosophila melanogaster)	Organismal Systems	Digestive system	ko04979//Cholesterol metabolism	K22291	-	-	-
Trypoxylus_dichotomus_00006029	894.95	20.28	14.71	396.39	299.28	1.42	1.59	2.17	0.71	4.29	2.52	0.54	271.172	1.97	-7.10487	2.24825e-11	1.79579e-10	Lip3	Lipase 3 (Drosophila melanogaster)	Cellular Processes;Organismal Systems;Metabolism	Transport and catabolism;Digestive system;Lipid metabolism	ko04142//Lysosome;ko04979//Cholesterol metabolism;ko00100//Steroid biosynthesis	K01052;K01052;K01052	-	-	-
Trypoxylus_dichotomus_00008338	1614.36	21.52	4850.35	810.55	568.12	95.41	0.72	0	0.71	4.35	4.98	0.14	1326.72	1.81667	-9.51235	2.30334e-11	1.83651e-10	TRYP7	Trypsin-7 (Anopheles gambiae)	Organismal Systems;Environmental Information Processing;Organismal Systems	Digestive system;Signaling molecules and interaction;Digestive system	ko04972//Pancreatic secretion;ko04080//Neuroactive ligand-receptor interaction;ko04974//Protein digestion and absorption	K01312;K01312;K01312	-	-	-
Trypoxylus_dichotomus_00009476	347.49	499.58	774.14	472.09	382.14	322.45	28.77	62.98	75.01	31.26	67.67	58.14	466.315	53.9717	-3.11103	4.46229e-11	3.4692e-10	Hex-t2	Hexokinase type 2 (Drosophila melanogaster)	Metabolism;Metabolism;Organismal Systems;Metabolism;Metabolism;Environmental Information Processing;Metabolism;Organismal Systems;Metabolism;Metabolism;Metabolism	Global and overview maps;Global and overview maps;Endocrine system;Carbohydrate metabolism;Carbohydrate metabolism;Signal transduction;Carbohydrate metabolism;Digestive system;Carbohydrate metabolism;Carbohydrate metabolism;Biosynthesis of other secondary metabolites	ko01100//Metabolic pathways;ko01200//Carbon metabolism;ko04910//Insulin signaling pathway;ko00010//Glycolysis / Gluconeogenesis;ko00520//Amino sugar and nucleotide sugar metabolism;ko04066//HIF-1 signaling pathway;ko00052//Galactose metabolism;ko04973//Carbohydrate digestion and absorption;ko00051//Fructose and mannose metabolism;ko00500//Starch and sucrose metabolism;ko00524//Neomycin, kanamycin…	K00844;K00844;K00844;K00844;K00844;K00844;K00844;K00844;K00844;K00844;K00844	GO:0005575//cellular_component;GO:0005575//cellular_component;GO:0005622//intracellular;GO:0005622//intracellular;GO:0005623//cell;GO:0005623//cell;GO:0005737//cytoplasm;GO:0005737//cytoplasm;GO:0005829//cytosol;GO:0005829//cytosol;GO:0044424//intracellular part;GO:0044424//intracellular part;GO:0044444//cytoplasmic part;GO:0044444//cytoplasmic part;GO:0044464//cell part;GO:0044464//cell part	GO:0003674//molecular_function;GO:0003674//molecular_function;GO:0003824//catalytic activity;GO:0003824//catalytic activity;GO:0004340//glucokinase activity;GO:0004340//glucokinase activity;GO:0004396//hexokinase activity;GO:0004396//hexokinase activity;GO:0008865//fructokinase activity;GO:0008865//fructokinase activity;GO:0016301//kinase activity;GO:0016301//kinase activity;GO:0016740//transfera…	GO:0001678//cellular glucose homeostasis;GO:0001678//cellular glucose homeostasis;GO:0005975//carbohydrate metabolic process;GO:0005975//carbohydrate metabolic process;GO:0006082//organic acid metabolic process;GO:0006082//organic acid metabolic process;GO:0006090//pyruvate metabolic process;GO:0006090//pyruvate metabolic process;GO:0006091//generation of precursor metabolites and energy;GO:00060…
Trypoxylus_dichotomus_00008819	2.74	8.21	3.98	1.44	2.29	14.81	14.23	15.76	29.59	20.04	19.09	38.6	5.57833	22.885	2.0365	4.93395e-11	3.82039e-10	AGPAT1	1-acyl-sn-glycerol-3-phosphate acyltransferase alpha (Homo sapiens)	Metabolism;Metabolism;Environmental Information Processing;Metabolism;Organismal Systems	Global and overview maps;Lipid metabolism;Signal transduction;Lipid metabolism;Digestive system	ko01100//Metabolic pathways;ko00564//Glycerophospholipid metabolism;ko04072//Phospholipase D signaling pathway;ko00561//Glycerolipid metabolism;ko04975//Fat digestion and absorption	K13509;K13509;K13509;K13509;K13509	-	GO:0003674//molecular_function;GO:0003824//catalytic activity;GO:0008374//O-acyltransferase activity;GO:0016411//acylglycerol O-acyltransferase activity;GO:0016740//transferase activity;GO:0016746//transferase activity, transferring acyl groups;GO:0016747//transferase activity, transferring acyl groups other than amino-acyl groups	GO:0007610//behavior;GO:0008150//biological_process;GO:0009636//response to toxic substance;GO:0010033//response to organic substance;GO:0030534//adult behavior;GO:0032501//multicellular organismal process;GO:0042221//response to chemical;GO:0042493//response to drug;GO:0045471//response to ethanol;GO:0046677//response to antibiotic;GO:0048149//behavioral response to ethanol;GO:0050896//response …
Trypoxylus_dichotomus_00002781	6.34	13.44	3.34	5.54	6.1	15.35	2.99	5.42	4.17	2.29	1.36	5.36	8.35167	3.59833	-1.21474	7.55364e-11	5.74599e-10	ecd	Protein ecdysoneless (Drosophila melanogaster)	-	-	-	-	GO:0005575//cellular_component;GO:0005622//intracellular;GO:0005623//cell;GO:0005634//nucleus;GO:0005737//cytoplasm;GO:0043226//organelle;GO:0043227//membrane-bounded organelle;GO:0043229//intracellular organelle;GO:0043231//intracellular membrane-bounded organelle;GO:0044424//intracellular part;GO:0044464//cell part	GO:0003674//molecular_function;GO:0003712//transcription cofactor activity;GO:0003713//transcription coactivator activity;GO:0005488//binding;GO:0043021//ribonucleoprotein complex binding;GO:0044877//macromolecular complex binding;GO:0070990//snRNP binding	GO:0000003//reproduction;GO:0000375//RNA splicing, via transesterification reactions;GO:0000377//RNA splicing, via transesterification reactions with bulged adenosine as nucleophile;GO:0000398//mRNA splicing, via spliceosome;GO:0001654//eye development;GO:0001655//urogenital system development;GO:0001700//embryonic development via the syncytial blastoderm;GO:0001745//compound eye morphogenesis;GO…
Trypoxylus_dichotomus_00008033	2.78	6.08	1.83	2.45	1.49	8.55	12.33	17.69	22.58	7.35	3.63	16.76	3.86333	13.39	1.79324	8.77714e-11	6.64279e-10	for	cGMP-dependent protein kinase%2C isozyme 2 forms cD5/T2 (Drosophila melanogaster)	Organismal Systems;Environmental Information Processing;Organismal Systems;Organismal Systems;Organismal Systems;Cellular Processes;Organismal Systems;Organismal Systems;Organismal Systems;Organismal Systems	Environmental adaptation;Signal transduction;Circulatory system;Immune system;Digestive system;Cellular community - eukaryotes;Environmental adaptation;Nervous system;Endocrine system;Sensory system	ko04714//Thermogenesis;ko04022//cGMP - PKG signaling pathway;ko04270//Vascular smooth muscle contraction;ko04611//Platelet activation;ko04970//Salivary secretion;ko04540//Gap junction;ko04713//Circadian entrainment;ko04730//Long-term depression;ko04923//Regulation of lipolysis in adipocyte;ko04740//Olfactory transduction	K07376;K07376;K07376;K07376;K07376;K07376;K07376;K07376;K07376;K07376	-	-	-
Trypoxylus_dichotomus_00011781	1.55	4.35	2.07	0.88	1.3	3.55	0.27	0.73	0.63	0.37	0.39	0.45	2.28333	0.473333	-2.27021	1.43019e-10	1.06321e-09	bib	Neurogenic protein big brain (Drosophila melanogaster)	Organismal Systems;Organismal Systems	Digestive system;Excretory system	ko04976//Bile secretion;ko04962//Vasopressin-regulated water reabsorption	K09866;K09866	GO:0005575//cellular_component;GO:0005622//intracellular;GO:0005623//cell;GO:0005737//cytoplasm;GO:0005886//plasma membrane;GO:0005887//integral component of plasma membrane;GO:0005912//adherens junction;GO:0016020//membrane;GO:0016021//integral component of membrane;GO:0030054//cell junction;GO:0031224//intrinsic component of membrane;GO:0031226//intrinsic component of plasma membrane;GO:0031410…	GO:0003674//molecular_function;GO:0005215//transporter activity;GO:0005216//ion channel activity;GO:0005261//cation channel activity;GO:0008324//cation transmembrane transporter activity;GO:0015075//ion transmembrane transporter activity;GO:0015267//channel activity;GO:0015318//inorganic solute uptake transmembrane transporter activity;GO:0022803//passive transmembrane transporter activity;GO:002…	GO:0000003//reproduction;GO:0002009//morphogenesis of an epithelium;GO:0002064//epithelial cell development;GO:0002065//columnar/cuboidal epithelial cell differentiation;GO:0002066//columnar/cuboidal epithelial cell development;GO:0002165//instar larval or pupal development;GO:0003006//developmental process involved in reproduction;GO:0006810//transport;GO:0006811//ion transport;GO:0006812//catio…
Trypoxylus_dichotomus_00005948	2.25	5.71	4.76	2.89	2.53	4.95	53.65	20.26	26.71	31.57	29.63	14.95	3.84833	29.4617	2.93653	1.50156e-10	1.11379e-09	SLC3A1	Neutral and basic amino acid transport protein rBAT (Homo sapiens)	Organismal Systems	Digestive system	ko04974//Protein digestion and absorption	K14210	-	-	-
Trypoxylus_dichotomus_00006031	2445.51	12.36	27.21	1821.12	1698.27	1.04	3.91	1.71	1.28	13.27	8.04	1.26	1000.92	4.91167	-7.6709	5.15777e-10	3.64249e-09	Lip3	Lipase 3 (Drosophila melanogaster)	Cellular Processes;Organismal Systems;Metabolism	Transport and catabolism;Digestive system;Lipid metabolism	ko04142//Lysosome;ko04979//Cholesterol metabolism;ko00100//Steroid biosynthesis	K01052;K01052;K01052	-	-	-
Trypoxylus_dichotomus_00010336	182.36	264.41	705.46	273.77	229.92	677.11	8700.45	4473.87	3544.06	2862.3	3585.88	2341.67	388.838	4251.37	3.45069	5.80803e-10	4.0888e-09	-	-	Organismal Systems;Cellular Processes;Environmental Information Processing;Cellular Processes;Cellular Processes;Organismal Systems;Cellular Processes;Cellular Processes;Environmental Information Processing;Organismal Systems;Organismal Systems;Cellular Processes;Environmental Information Processing;Organismal Systems;Organismal Systems;Organismal Systems	Environmental adaptation;Cellular community - eukaryotes;Signal transduction;Cell motility;Cellular community - eukaryotes;Endocrine system;Transport and catabolism;Cell growth and death;Signal transduction;Immune system;Endocrine system;Cellular community - eukaryotes;Signal transduction;Digestive system;Immune system;Sensory system	ko04714//Thermogenesis;ko04510//Focal adhesion;ko04015//Rap1 signaling pathway;ko04810//Regulation of actin cytoskeleton;ko04530//Tight junction;ko04919//Thyroid hormone signaling pathway;ko04145//Phagosome;ko04210//Apoptosis;ko04390//Hippo signaling pathway;ko04611//Platelet activation;ko04921//Oxytocin signaling pathway;ko04520//Adherens junction;ko04391//Hippo signaling pathway -fly;ko04971//G…	K05692;K05692;K05692;K05692;K05692;K05692;K05692;K05692;K05692;K05692;K05692;K05692;K05692;K05692;K05692;K05692	-	-	-
Trypoxylus_dichotomus_00001818	1800.68	57.27	622.44	1395.78	967.39	89.53	0.18	0.05	0.17	14.16	8.62	0.31	822.182	3.915	-7.7143	7.46331e-10	5.18067e-09	NPC2	NPC intracellular cholesterol transporter 2 (Sus scrofa)	Cellular Processes;Organismal Systems	Transport and catabolism;Digestive system	ko04142//Lysosome;ko04979//Cholesterol metabolism	K13443;K13443	GO:0005575//cellular_component;GO:0005576//extracellular region;GO:0005615//extracellular space;GO:0044421//extracellular region part	GO:0001530//lipopolysaccharide binding;GO:0003674//molecular_function;GO:0003823//antigen binding;GO:0005488//binding;GO:0005496//steroid binding;GO:0005539//glycosaminoglycan binding;GO:0008289//lipid binding;GO:0030882//lipid antigen binding;GO:0032934//sterol binding;GO:0042834//peptidoglycan binding;GO:0070891//lipoteichoic acid binding;GO:0097159//organic cyclic compound binding;GO:0097367//…	GO:0006810//transport;GO:0006869//lipid transport;GO:0006950//response to stress;GO:0006952//defense response;GO:0007154//cell communication;GO:0007165//signal transduction;GO:0007166//cell surface receptor signaling pathway;GO:0008150//biological_process;GO:0009605//response to external stimulus;GO:0009607//response to biotic stimulus;GO:0009617//response to bacterium;GO:0009987//cellular proces…
Trypoxylus_dichotomus_00009692	22.46	5.79	27.39	8.26	40.66	5.51	0.39	0.19	0.07	1.56	0.53	0.41	18.345	0.525	-5.12693	8.17871e-10	5.65385e-09	-	-	Organismal Systems;Environmental Information Processing;Organismal Systems	Digestive system;Signaling molecules and interaction;Digestive system	ko04972//Pancreatic secretion;ko04080//Neuroactive ligand-receptor interaction;ko04974//Protein digestion and absorption	K01312;K01312;K01312	-	GO:0003674//molecular_function;GO:0003824//catalytic activity;GO:0004175//endopeptidase activity;GO:0004252//serine-type endopeptidase activity;GO:0008233//peptidase activity;GO:0008236//serine-type peptidase activity;GO:0016787//hydrolase activity;GO:0017171//serine hydrolase activity;GO:0070011//peptidase activity, acting on L-amino acid peptides	GO:0006508//proteolysis;GO:0006807//nitrogen compound metabolic process;GO:0008150//biological_process;GO:0008152//metabolic process;GO:0019538//protein metabolic process;GO:0043170//macromolecule metabolic process;GO:0044238//primary metabolic process;GO:0071704//organic substance metabolic process;GO:1901564//organonitrogen compound metabolic process
Trypoxylus_dichotomus_00009683	239.91	269.37	347.91	262.49	190.18	205.69	8.37	1.4	0.09	17.6	4.29	1.83	252.592	5.59667	-5.4961	8.47116e-10	5.84698e-09	TMPRSS9	Transmembrane protease serine 9 (Homo sapiens)	Organismal Systems;Environmental Information Processing;Organismal Systems	Digestive system;Signaling molecules and interaction;Digestive system	ko04972//Pancreatic secretion;ko04080//Neuroactive ligand-receptor interaction;ko04974//Protein digestion and absorption	K01312;K01312;K01312	-	-	-
Trypoxylus_dichotomus_00003605	2.29	8.63	5.19	2.53	2.12	7.52	20.89	46.3	22.32	14.03	17.4	13.6	4.71333	22.4233	2.25018	1.17534e-09	7.99317e-09	gbb	Protein 60A (Drosophila melanogaster)	Environmental Information Processing;Environmental Information Processing;Environmental Information Processing	Signal transduction;Signal transduction;Signaling molecules and interaction	ko04390//Hippo signaling pathway;ko04350//TGF-beta signaling pathway;ko04060//Cytokine-cytokine receptor interaction	K04663;K04663;K04663	GO:0005575//cellular_component;GO:0005576//extracellular region;GO:0005615//extracellular space;GO:0005622//intracellular;GO:0005623//cell;GO:0005737//cytoplasm;GO:0012505//endomembrane system;GO:0030141//secretory granule;GO:0030424//axon;GO:0031045//dense core granule;GO:0031410//cytoplasmic vesicle;GO:0031982//vesicle;GO:0033267//axon part;GO:0042995//cell projection;GO:0043005//neuron project…	GO:0003674//molecular_function;GO:0005102//receptor binding;GO:0005125//cytokine activity;GO:0005126//cytokine receptor binding;GO:0005160//transforming growth factor beta receptor binding;GO:0005488//binding;GO:0005515//protein binding;GO:0030545//receptor regulator activity;GO:0046982//protein heterodimerization activity;GO:0046983//protein dimerization activity;GO:0048018//receptor agonist act…	GO:0000003//reproduction;GO:0000578//embryonic axis specification;GO:0001505//regulation of neurotransmitter levels;GO:0001700//embryonic development via the syncytial blastoderm;GO:0001703//gastrulation with mouth forming first;GO:0001708//cell fate specification;GO:0001932//regulation of protein phosphorylation;GO:0001934//positive regulation of protein phosphorylation;GO:0002009//morphogenesis…
Trypoxylus_dichotomus_00003978	8.23	11.64	4	6.58	10	12.8	0.12	0.44	0.08	1.51	0.32	0.3	8.875	0.461667	-4.26482	1.40976e-09	9.52941e-09	RhoL	Ras-like GTP-binding protein RhoL (Drosophila melanogaster)	Environmental Information Processing;Environmental Information Processing;Organismal Systems;Environmental Information Processing;Environmental Information Processing;Cellular Processes;Environmental Information Processing;Cellular Processes;Cellular Processes;Environmental Information Processing;Environmental Information Processing;Organismal Systems;Cellular Processes;Organismal Systems;Environ…	Signal transduction;Signal transduction;Digestive system;Signal transduction;Signal transduction;Cellular community - eukaryotes;Signal transduction;Cell motility;Cellular community - eukaryotes;Signal transduction;Signal transduction;Development;Transport and catabolism;Immune system;Signal transduction;Nervous system;Cellular community - eukaryotes;Immune system;Development;Immune system;Immune…	ko04151//PI3K-Akt signaling pathway;ko04024//cAMP signaling pathway;ko04972//Pancreatic secretion;ko04010//MAPK signaling pathway;ko04013//MAPK signaling pathway - fly;ko04510//Focal adhesion;ko04015//Rap1 signaling pathway;ko04810//Regulation of actin cytoskeleton;ko04530//Tight junction;ko04014//Ras signaling pathway;ko04310//Wnt signaling pathway;ko04360//Axon guidance;ko04145//Phagosome;ko040…	K04392;K04392;K04392;K04392;K04392;K04392;K04392;K04392;K04392;K04392;K04392;K04392;K04392;K04392;K04392;K04392;K04392;K04392;K04392;K04392;K04392;K04392;K04392;K04392;K04392	-	GO:0003674//molecular_function;GO:0003824//catalytic activity;GO:0003924//GTPase activity;GO:0016462//pyrophosphatase activity;GO:0016787//hydrolase activity;GO:0016817//hydrolase activity, acting on acid anhydrides;GO:0016818//hydrolase activity, acting on acid anhydrides, in phosphorus-containing anhydrides;GO:0017111//nucleoside-triphosphatase activity	GO:0000003//reproduction;GO:0001667//ameboidal-type cell migration;GO:0002064//epithelial cell development;GO:0002065//columnar/cuboidal epithelial cell differentiation;GO:0002066//columnar/cuboidal epithelial cell development;GO:0002252//immune effector process;GO:0002376//immune system process;GO:0002520//immune system development;GO:0003006//developmental process involved in reproduction;GO:00…
Trypoxylus_dichotomus_00008337	71167.5	1270.48	41040	51274.1	51448	543.1	22.73	2.34	4.45	314.96	446.69	0.85	36123.9	132.003	-8.09623	2.09189e-09	1.38814e-08	TRYP7	Trypsin-7 (Anopheles gambiae)	Organismal Systems;Environmental Information Processing;Organismal Systems	Digestive system;Signaling molecules and interaction;Digestive system	ko04972//Pancreatic secretion;ko04080//Neuroactive ligand-receptor interaction;ko04974//Protein digestion and absorption	K01312;K01312;K01312	-	-	-
Trypoxylus_dichotomus_00004078	0.01	0.95	0	0.03	0.06	1.73	4.28	9.6	10.05	3.26	2.67	16.09	0.463333	7.65833	4.04691	3.76258e-09	2.43695e-08	nrf-6	Nose resistant to fluoxetine protein 6 (Caenorhabditis elegans)	-	-	-	-	-	-	GO:0000003//reproduction;GO:0003006//developmental process involved in reproduction;GO:0003008//system process;GO:0007275//multicellular organism development;GO:0007276//gamete generation;GO:0007281//germ cell development;GO:0007292//female gamete generation;GO:0007586//digestion;GO:0007588//excretion;GO:0008150//biological_process;GO:0009987//cellular process;GO:0019953//sexual reproduction;GO:0…
Trypoxylus_dichotomus_00004449	0.1	0.33	0.06	0.14	0.07	0.95	0.96	1.46	1.09	0.54	0.44	2.26	0.275	1.125	2.03242	6.76748e-09	4.26698e-08	RXR	Retinoic acid receptor RXR (Biomphalaria glabrata)	Environmental Information Processing;Organismal Systems;Organismal Systems;Organismal Systems;Organismal Systems;Organismal Systems;Organismal Systems	Signal transduction;Digestive system;Endocrine system;Endocrine system;Endocrine system;Endocrine system;Immune system	ko04151//PI3K-Akt signaling pathway;ko04976//Bile secretion;ko04919//Thyroid hormone signaling pathway;ko03320//PPAR signaling pathway;ko04928//Parathyroid hormone synthesis, secretion and action;ko04920//Adipocytokine signaling pathway;ko04659//Th17 cell differentiation	K08524;K08524;K08524;K08524;K08524;K08524;K08524	GO:0005575//cellular_component;GO:0005622//intracellular;GO:0005623//cell;GO:0005634//nucleus;GO:0005667//transcription factor complex;GO:0005694//chromosome;GO:0005700//polytene chromosome;GO:0008230//ecdysone receptor holocomplex;GO:0008232//activator ecdysone receptor complex;GO:0030425//dendrite;GO:0032991//macromolecular complex;GO:0036477//somatodendritic compartment;GO:0042995//cell projec…	GO:0000976//transcription regulatory region sequence-specific DNA binding;GO:0000981//RNA polymerase II transcription factor activity, sequence-specific DNA binding;GO:0001067//regulatory region nucleic acid binding;GO:0003674//molecular_function;GO:0003676//nucleic acid binding;GO:0003677//DNA binding;GO:0003690//double-stranded DNA binding;GO:0003700//transcription factor activity, sequence-spe…	GO:0000003//reproduction;GO:0000902//cell morphogenesis;GO:0000904//cell morphogenesis involved in differentiation;GO:0001667//ameboidal-type cell migration;GO:0002064//epithelial cell development;GO:0002065//columnar/cuboidal epithelial cell differentiation;GO:0002066//columnar/cuboidal epithelial cell development;GO:0002165//instar larval or pupal development;GO:0003006//developmental process i…
Trypoxylus_dichotomus_00010767	0.32	10.24	4.23	0.49	0.24	10.39	0	0.16	0	0.04	0	0.14	4.31833	0.0566667	-6.25183	7.07773e-09	4.45213e-08	thetaTry	Trypsin theta (Drosophila melanogaster)	Organismal Systems;Environmental Information Processing;Organismal Systems	Digestive system;Signaling molecules and interaction;Digestive system	ko04972//Pancreatic secretion;ko04080//Neuroactive ligand-receptor interaction;ko04974//Protein digestion and absorption	K01312;K01312;K01312	GO:0005575//cellular_component;GO:0005576//extracellular region;GO:0005615//extracellular space;GO:0005622//intracellular;GO:0005623//cell;GO:0005737//cytoplasm;GO:0044421//extracellular region part;GO:0044424//intracellular part;GO:0044464//cell part	GO:0003674//molecular_function;GO:0003824//catalytic activity;GO:0004175//endopeptidase activity;GO:0004252//serine-type endopeptidase activity;GO:0008233//peptidase activity;GO:0008236//serine-type peptidase activity;GO:0016787//hydrolase activity;GO:0017171//serine hydrolase activity;GO:0070011//peptidase activity, acting on L-amino acid peptides	GO:0006508//proteolysis;GO:0006807//nitrogen compound metabolic process;GO:0008150//biological_process;GO:0008152//metabolic process;GO:0019538//protein metabolic process;GO:0043170//macromolecule metabolic process;GO:0044238//primary metabolic process;GO:0071704//organic substance metabolic process;GO:1901564//organonitrogen compound metabolic process
Trypoxylus_dichotomus_00010611	7.76	0.33	1.4	8.54	7.35	1.45	0	0	0	0.14	0.1	0	4.47167	0.04	-6.80467	7.62314e-09	4.76615e-08	PPYR_03720	UDPGT domain-containing protein (Photinus pyralis)	Metabolism;Metabolism;Organismal Systems;Metabolism;Metabolism;Metabolism;Metabolism;Metabolism;Metabolism;Metabolism	Global and overview maps;Xenobiotics biodegradation and metabolism;Digestive system;Xenobiotics biodegradation and metabolism;Xenobiotics biodegradation and metabolism;Carbohydrate metabolism;Carbohydrate metabolism;Metabolism of cofactors and vitamins;Metabolism of cofactors and vitamins;Lipid metabolism	ko01100//Metabolic pathways;ko00983//Drug metabolism - other enzymes;ko04976//Bile secretion;ko00982//Drug metabolism - cytochrome P450;ko00980//Metabolism of xenobiotics by cytochrome P450;ko00053//Ascorbate and aldarate metabolism;ko00040//Pentose and glucuronate interconversions;ko00830//Retinol metabolism;ko00860//Porphyrin and chlorophyll metabolism;ko00140//Steroid hormone biosynthesis	K00699;K00699;K00699;K00699;K00699;K00699;K00699;K00699;K00699;K00699	-	-	-
Trypoxylus_dichotomus_00003235	0.71	0.1	6.92	0.66	0.89	0.36	0	0.02	0	0.03	0.05	0.02	1.60667	0.02	-6.32793	9.75422e-09	6.03107e-08	slc15a2	Solute carrier family 15 member 2 (Danio rerio)	Organismal Systems	Digestive system	ko04974//Protein digestion and absorption	K14206	-	-	-
Trypoxylus_dichotomus_00004550	65.76	286.96	234.42	78.08	119.4	235.55	35.57	47.11	61.68	20.96	24.62	32.45	170.028	37.065	-2.19765	2.22516e-08	1.32335e-07	Glut1	Glucose transporter type 1 (Drosophila melanogaster)	Organismal Systems;Organismal Systems;Organismal Systems;Environmental Information Processing;Organismal Systems;Organismal Systems	Digestive system;Endocrine system;Endocrine system;Signal transduction;Endocrine system;Endocrine system	ko04976//Bile secretion;ko04919//Thyroid hormone signaling pathway;ko04922//Glucagon signaling pathway;ko04066//HIF-1 signaling pathway;ko04911//Insulin secretion;ko04920//Adipocytokine signaling pathway	K07299;K07299;K07299;K07299;K07299;K07299	-	-	-
Trypoxylus_dichotomus_00006800	0	0.07	0	0	0	0.21	1.13	0.9	1.47	0.83	0.13	0.98	0.0466667	0.906667	4.28011	2.51653e-08	1.49069e-07	CG6836	Organic solute transporter alpha-like protein (Drosophila melanogaster)	Organismal Systems	Digestive system	ko04976//Bile secretion	K14360	GO:0005575//cellular_component;GO:0016020//membrane;GO:0016021//integral component of membrane;GO:0031224//intrinsic component of membrane;GO:0044425//membrane part	GO:0003674//molecular_function;GO:0005215//transporter activity	-
Trypoxylus_dichotomus_00001065	0.78	1.52	0.81	1.09	0.82	5.6	9.15	9.62	4.35	2.44	2.82	9.34	1.77	6.28667	1.82855	2.718e-08	1.60507e-07	Trpm	Transient receptor potential cation channel trpm (Drosophila melanogaster)	Organismal Systems;Organismal Systems	Endocrine system;Immune system	ko04921//Oxytocin signaling pathway;ko04621//NOD-like receptor signaling pathway	K04977;K04977	GO:0005575//cellular_component;GO:0016020//membrane;GO:0016021//integral component of membrane;GO:0031224//intrinsic component of membrane;GO:0032991//macromolecular complex;GO:0034702//ion channel complex;GO:0034703//cation channel complex;GO:0044425//membrane part;GO:0098796//membrane protein complex;GO:1902495//transmembrane transporter complex;GO:1990351//transporter complex	GO:0003674//molecular_function;GO:0005215//transporter activity;GO:0005216//ion channel activity;GO:0005217//intracellular ligand-gated ion channel activity;GO:0005261//cation channel activity;GO:0005385//zinc ion transmembrane transporter activity;GO:0008324//cation transmembrane transporter activity;GO:0015075//ion transmembrane transporter activity;GO:0015267//channel activity;GO:0015276//liga…	GO:0000041//transition metal ion transport;GO:0006810//transport;GO:0006811//ion transport;GO:0006812//cation transport;GO:0006829//zinc II ion transport;GO:0008150//biological_process;GO:0010960//magnesium ion homeostasis;GO:0030001//metal ion transport;GO:0034220//ion transmembrane transport;GO:0042592//homeostatic process;GO:0048878//chemical homeostasis;GO:0050801//ion homeostasis;GO:0051179/…
Trypoxylus_dichotomus_00010099	2.62	6.76	1.43	2.61	2.86	11.92	11.18	12.4	14.61	5.33	3.99	23.66	4.7	11.8617	1.33557	4.21335e-08	2.42929e-07	AMK59_6224	Uncharacterized protein (Oryctes borbonicus)	Environmental Information Processing	Signal transduction	ko04013//MAPK signaling pathway - fly	K20235	GO:0005575//cellular_component;GO:0005623//cell;GO:0005886//plasma membrane;GO:0016020//membrane;GO:0044464//cell part;GO:0071944//cell periphery	-	GO:0000003//reproduction;GO:0000902//cell morphogenesis;GO:0001655//urogenital system development;GO:0001700//embryonic development via the syncytial blastoderm;GO:0001932//regulation of protein phosphorylation;GO:0001933//negative regulation of protein phosphorylation;GO:0002009//morphogenesis of an epithelium;GO:0003006//developmental process involved in reproduction;GO:0007275//multicellular o…
Trypoxylus_dichotomus_00008189	0.04	0.04	0	0	0	0.22	0.17	1.02	0.63	0.6	0.22	1.7	0.05	0.723333	3.85466	6.01742e-08	3.40792e-07	-	-	Environmental Information Processing;Organismal Systems;Environmental Information Processing;Environmental Information Processing;Environmental Information Processing;Cellular Processes;Organismal Systems;Organismal Systems;Environmental Information Processing;Organismal Systems;Organismal Systems;Environmental Information Processing;Organismal Systems;Organismal Systems;Cellular Processes;Organi…	Signal transduction;Endocrine system;Signal transduction;Signal transduction;Signal transduction;Cell growth and death;Nervous system;Circulatory system;Signal transduction;Endocrine system;Endocrine system;Signal transduction;Circulatory system;Nervous system;Cell growth and death;Endocrine system;Signal transduction;Endocrine system;Digestive system;Sensory system;Endocrine system;Endocrine sys…	ko04024//cAMP signaling pathway;ko04910//Insulin signaling pathway;ko04015//Rap1 signaling pathway;ko04022//cGMP - PKG signaling pathway;ko04014//Ras signaling pathway;ko04218//Cellular senescence;ko04728//Dopaminergic synapse;ko04270//Vascular smooth muscle contraction;ko04020//Calcium signaling pathway;ko04915//Estrogen signaling pathway;ko04921//Oxytocin signaling pathway;ko04070//Phosphatidyl…	K02183;K02183;K02183;K02183;K02183;K02183;K02183;K02183;K02183;K02183;K02183;K02183;K02183;K02183;K02183;K02183;K02183;K02183;K02183;K02183;K02183;K02183;K02183;K02183;K02183;K02183;K02183;K02183;K02183;K02183	-	-	-
Trypoxylus_dichotomus_00001824	0.3	0.91	0.59	0.25	0.47	2.13	3.67	2.72	2.31	1.25	1.11	3.38	0.775	2.40667	1.63477	7.68245e-08	4.30724e-07	Mylk	Myosin light chain kinase%2C smooth muscle (Gallus gallus)	Cellular Processes;Cellular Processes;Environmental Information Processing;Organismal Systems;Environmental Information Processing;Organismal Systems;Organismal Systems;Environmental Information Processing;Organismal Systems	Cellular community - eukaryotes;Cell motility;Signal transduction;Circulatory system;Signal transduction;Immune system;Endocrine system;Signal transduction;Digestive system	ko04510//Focal adhesion;ko04810//Regulation of actin cytoskeleton;ko04022//cGMP - PKG signaling pathway;ko04270//Vascular smooth muscle contraction;ko04020//Calcium signaling pathway;ko04611//Platelet activation;ko04921//Oxytocin signaling pathway;ko04371//Apelin signaling pathway;ko04971//Gastric acid secretion	K00907;K00907;K00907;K00907;K00907;K00907;K00907;K00907;K00907	GO:0005575//cellular_component;GO:0005622//intracellular;GO:0005623//cell;GO:0005737//cytoplasm;GO:0030016//myofibril;GO:0030017//sarcomere;GO:0030018//Z disc;GO:0031674//I band;GO:0043226//organelle;GO:0043228//non-membrane-bounded organelle;GO:0043229//intracellular organelle;GO:0043232//intracellular non-membrane-bounded organelle;GO:0043292//contractile fiber;GO:0044422//organelle part;GO:004…	GO:0003674//molecular_function;GO:0003779//actin binding;GO:0003824//catalytic activity;GO:0004672//protein kinase activity;GO:0004674//protein serine/threonine kinase activity;GO:0004683//calmodulin-dependent protein kinase activity;GO:0004687//myosin light chain kinase activity;GO:0005198//structural molecule activity;GO:0005200//structural constituent of cytoskeleton;GO:0005488//binding;GO:000…	GO:0006464//cellular protein modification process;GO:0006468//protein phosphorylation;GO:0006793//phosphorus metabolic process;GO:0006796//phosphate-containing compound metabolic process;GO:0006807//nitrogen compound metabolic process;GO:0006996//organelle organization;GO:0007010//cytoskeleton organization;GO:0008150//biological_process;GO:0008152//metabolic process;GO:0009987//cellular process;G…
Trypoxylus_dichotomus_00009290	0.87	1.57	0.58	0.37	0.39	0.7	0.14	0	0	0.04	0	0.02	0.746667	0.0333333	-4.48543	1.28265e-07	7.0383e-07	shd	Ecdysone 20-monooxygenase (Drosophila melanogaster)	Metabolism	Metabolism of terpenoids and polyketides	ko00981//Insect hormone biosynthesis	K10723	GO:0005575//cellular_component;GO:0005622//intracellular;GO:0005623//cell;GO:0005737//cytoplasm;GO:0005739//mitochondrion;GO:0043226//organelle;GO:0043227//membrane-bounded organelle;GO:0043229//intracellular organelle;GO:0043231//intracellular membrane-bounded organelle;GO:0044424//intracellular part;GO:0044444//cytoplasmic part;GO:0044464//cell part	GO:0003674//molecular_function;GO:0003824//catalytic activity;GO:0004497//monooxygenase activity;GO:0004501//ecdysone 20-monooxygenase activity;GO:0008395//steroid hydroxylase activity;GO:0016491//oxidoreductase activity;GO:0016705//oxidoreductase activity, acting on paired donors, with incorporation or reduction of molecular oxygen	GO:0000003//reproduction;GO:0001667//ameboidal-type cell migration;GO:0001700//embryonic development via the syncytial blastoderm;GO:0002009//morphogenesis of an epithelium;GO:0002064//epithelial cell development;GO:0002065//columnar/cuboidal epithelial cell differentiation;GO:0002066//columnar/cuboidal epithelial cell development;GO:0002165//instar larval or pupal development;GO:0003006//develop…
Trypoxylus_dichotomus_00010269	0.15	0.33	0.17	0.09	0.14	0.89	1.16	0.82	1.34	0.46	0.37	1.23	0.295	0.896667	1.60386	1.35539e-07	7.41926e-07	RAC1	Ras-related C3 botulinum toxin substrate 1 (Bos taurus)	Environmental Information Processing;Environmental Information Processing;Organismal Systems;Environmental Information Processing;Environmental Information Processing;Cellular Processes;Environmental Information Processing;Cellular Processes;Cellular Processes;Environmental Information Processing;Environmental Information Processing;Organismal Systems;Cellular Processes;Organismal Systems;Environ…	Signal transduction;Signal transduction;Digestive system;Signal transduction;Signal transduction;Cellular community - eukaryotes;Signal transduction;Cell motility;Cellular community - eukaryotes;Signal transduction;Signal transduction;Development;Transport and catabolism;Immune system;Signal transduction;Nervous system;Cellular community - eukaryotes;Immune system;Development;Immune system;Immune…	ko04151//PI3K-Akt signaling pathway;ko04024//cAMP signaling pathway;ko04972//Pancreatic secretion;ko04010//MAPK signaling pathway;ko04013//MAPK signaling pathway - fly;ko04510//Focal adhesion;ko04015//Rap1 signaling pathway;ko04810//Regulation of actin cytoskeleton;ko04530//Tight junction;ko04014//Ras signaling pathway;ko04310//Wnt signaling pathway;ko04360//Axon guidance;ko04145//Phagosome;ko040…	K04392;K04392;K04392;K04392;K04392;K04392;K04392;K04392;K04392;K04392;K04392;K04392;K04392;K04392;K04392;K04392;K04392;K04392;K04392;K04392;K04392;K04392;K04392;K04392;K04392	-	GO:0003674//molecular_function;GO:0003824//catalytic activity;GO:0003924//GTPase activity;GO:0016462//pyrophosphatase activity;GO:0016787//hydrolase activity;GO:0016817//hydrolase activity, acting on acid anhydrides;GO:0016818//hydrolase activity, acting on acid anhydrides, in phosphorus-containing anhydrides;GO:0017111//nucleoside-triphosphatase activity	GO:0000165//MAPK cascade;GO:0000902//cell morphogenesis;GO:0001654//eye development;GO:0001700//embryonic development via the syncytial blastoderm;GO:0001736//establishment of planar polarity;GO:0001737//establishment of imaginal disc-derived wing hair orientation;GO:0001738//morphogenesis of a polarized epithelium;GO:0001745//compound eye morphogenesis;GO:0002009//morphogenesis of an epithelium;…
Trypoxylus_dichotomus_00007945	7169.79	7521.39	15988.1	13110.2	6751.02	4300.18	1798.98	639.77	850.56	934.78	1343.72	408.74	9140.12	996.092	-3.19786	2.68713e-07	1.41934e-06	Act5C	Actin-5C (Drosophila melanogaster)	Organismal Systems;Cellular Processes;Environmental Information Processing;Cellular Processes;Cellular Processes;Organismal Systems;Cellular Processes;Cellular Processes;Environmental Information Processing;Organismal Systems;Organismal Systems;Cellular Processes;Environmental Information Processing;Organismal Systems;Organismal Systems;Organismal Systems	Environmental adaptation;Cellular community - eukaryotes;Signal transduction;Cell motility;Cellular community - eukaryotes;Endocrine system;Transport and catabolism;Cell growth and death;Signal transduction;Immune system;Endocrine system;Cellular community - eukaryotes;Signal transduction;Digestive system;Immune system;Sensory system	ko04714//Thermogenesis;ko04510//Focal adhesion;ko04015//Rap1 signaling pathway;ko04810//Regulation of actin cytoskeleton;ko04530//Tight junction;ko04919//Thyroid hormone signaling pathway;ko04145//Phagosome;ko04210//Apoptosis;ko04390//Hippo signaling pathway;ko04611//Platelet activation;ko04921//Oxytocin signaling pathway;ko04520//Adherens junction;ko04391//Hippo signaling pathway -fly;ko04971//G…	K05692;K05692;K05692;K05692;K05692;K05692;K05692;K05692;K05692;K05692;K05692;K05692;K05692;K05692;K05692;K05692	GO:0000228//nuclear chromosome;GO:0000228//nuclear chromosome;GO:0000785//chromatin;GO:0000785//chromatin;GO:0000790//nuclear chromatin;GO:0000790//nuclear chromatin;GO:0005575//cellular_component;GO:0005575//cellular_component;GO:0005622//intracellular;GO:0005622//intracellular;GO:0005623//cell;GO:0005623//cell;GO:0005634//nucleus;GO:0005634//nucleus;GO:0005694//chromosome;GO:0005694//chromosome…	GO:0003674//molecular_function;GO:0003674//molecular_function;GO:0005198//structural molecule activity;GO:0005198//structural molecule activity;GO:0005200//structural constituent of cytoskeleton;GO:0005200//structural constituent of cytoskeleton	GO:0000003//reproduction;GO:0000003//reproduction;GO:0000278//mitotic cell cycle;GO:0000278//mitotic cell cycle;GO:0000281//mitotic cytokinesis;GO:0000281//mitotic cytokinesis;GO:0000910//cytokinesis;GO:0000910//cytokinesis;GO:0003006//developmental process involved in reproduction;GO:0003006//developmental process involved in reproduction;GO:0006325//chromatin organization;GO:0006325//chromatin …
Trypoxylus_dichotomus_00008037	0.44	1.72	0.61	0.3	0.65	1.72	2.34	4.49	4.87	1.97	1.19	2.41	0.906667	2.87833	1.66659	3.98872e-07	2.07658e-06	for	cGMP-dependent protein kinase%2C isozyme 2 forms cD4/T1/T3A/T3B (Drosophila melanogaster)	Organismal Systems;Environmental Information Processing;Organismal Systems;Organismal Systems;Organismal Systems;Cellular Processes;Organismal Systems;Organismal Systems;Organismal Systems;Organismal Systems	Environmental adaptation;Signal transduction;Circulatory system;Immune system;Digestive system;Cellular community - eukaryotes;Environmental adaptation;Nervous system;Endocrine system;Sensory system	ko04714//Thermogenesis;ko04022//cGMP - PKG signaling pathway;ko04270//Vascular smooth muscle contraction;ko04611//Platelet activation;ko04970//Salivary secretion;ko04540//Gap junction;ko04713//Circadian entrainment;ko04730//Long-term depression;ko04923//Regulation of lipolysis in adipocyte;ko04740//Olfactory transduction	K07376;K07376;K07376;K07376;K07376;K07376;K07376;K07376;K07376;K07376	-	-	-
Trypoxylus_dichotomus_00009616	0.08	0.02	0.02	0.06	0.08	0.15	0.77	0.74	0.29	0.37	0.8	0.36	0.0683333	0.555	3.02183	4.37982e-07	2.26699e-06	TRYP7	Trypsin-7 (Anopheles gambiae)	Organismal Systems;Environmental Information Processing;Organismal Systems	Digestive system;Signaling molecules and interaction;Digestive system	ko04972//Pancreatic secretion;ko04080//Neuroactive ligand-receptor interaction;ko04974//Protein digestion and absorption	K01312;K01312;K01312	GO:0005575//cellular_component;GO:0005576//extracellular region;GO:0005615//extracellular space;GO:0005622//intracellular;GO:0005623//cell;GO:0005737//cytoplasm;GO:0044421//extracellular region part;GO:0044424//intracellular part;GO:0044464//cell part	GO:0003674//molecular_function;GO:0003824//catalytic activity;GO:0004175//endopeptidase activity;GO:0004252//serine-type endopeptidase activity;GO:0008233//peptidase activity;GO:0008236//serine-type peptidase activity;GO:0016787//hydrolase activity;GO:0017171//serine hydrolase activity;GO:0070011//peptidase activity, acting on L-amino acid peptides	GO:0006508//proteolysis;GO:0006807//nitrogen compound metabolic process;GO:0008150//biological_process;GO:0008152//metabolic process;GO:0019538//protein metabolic process;GO:0043170//macromolecule metabolic process;GO:0044238//primary metabolic process;GO:0071704//organic substance metabolic process;GO:1901564//organonitrogen compound metabolic process
Trypoxylus_dichotomus_00002221	137.54	312.57	127.37	129.55	130.49	132.02	37.38	58.73	75.33	44.16	35.84	31.93	161.59	47.2283	-1.77461	5.5522e-07	2.83443e-06	emc	Protein extra-macrochaetae (Drosophila melanogaster)	Environmental Information Processing	Signal transduction	ko04350//TGF-beta signaling pathway	K17696	GO:0005575//cellular_component;GO:0005622//intracellular;GO:0005623//cell;GO:0005634//nucleus;GO:0043226//organelle;GO:0043227//membrane-bounded organelle;GO:0043229//intracellular organelle;GO:0043231//intracellular membrane-bounded organelle;GO:0044424//intracellular part;GO:0044464//cell part	GO:0000988//transcription factor activity, protein binding;GO:0000989//transcription factor activity, transcription factor binding;GO:0001076//transcription factor activity, RNA polymerase II transcription factor binding;GO:0001191//transcriptional repressor activity, RNA polymerase II transcription factor binding;GO:0003674//molecular_function;GO:0005488//binding;GO:0005515//protein binding;GO:0…	GO:0000003//reproduction;GO:0000122//negative regulation of transcription from RNA polymerase II promoter;GO:0001654//eye development;GO:0001700//embryonic development via the syncytial blastoderm;GO:0001745//compound eye morphogenesis;GO:0001751//compound eye photoreceptor cell differentiation;GO:0001752//compound eye photoreceptor fate commitment;GO:0001754//eye photoreceptor cell differentiati…
Trypoxylus_dichotomus_00003226	12.37	41.27	18.2	9.64	16.4	14.6	1.38	0	0.03	1.25	0.19	0.03	18.7467	0.48	-5.28746	6.17069e-07	3.13704e-06	EH1	Juvenile hormone epoxide hydrolase 1 (Ctenocephalides felis)	Organismal Systems;Metabolism	Digestive system;Xenobiotics biodegradation and metabolism	ko04976//Bile secretion;ko00980//Metabolism of xenobiotics by cytochrome P450	K01253;K01253	-	GO:0003674//molecular_function;GO:0003824//catalytic activity;GO:0004301//epoxide hydrolase activity;GO:0008096//juvenile hormone epoxide hydrolase activity;GO:0016787//hydrolase activity;GO:0016801//hydrolase activity, acting on ether bonds;GO:0016803//ether hydrolase activity	GO:0006629//lipid metabolic process;GO:0006714//sesquiterpenoid metabolic process;GO:0006716//juvenile hormone metabolic process;GO:0006719//juvenile hormone catabolic process;GO:0006720//isoprenoid metabolic process;GO:0006721//terpenoid metabolic process;GO:0008150//biological_process;GO:0008152//metabolic process;GO:0008300//isoprenoid catabolic process;GO:0009056//catabolic process;GO:0009987…
Trypoxylus_dichotomus_00000676	0.01	0.06	0.01	0.01	0	0.05	0.12	1.34	0.06	0.11	0.11	0.25	0.0233333	0.331667	3.82927	6.17696e-07	3.13904e-06	COL9A1	Collagen alpha-1(IX) chain (Homo sapiens)	Environmental Information Processing;Organismal Systems;Cellular Processes;Environmental Information Processing	Signal transduction;Digestive system;Cellular community - eukaryotes;Signaling molecules and interaction	ko04151//PI3K-Akt signaling pathway;ko04974//Protein digestion and absorption;ko04510//Focal adhesion;ko04512//ECM-receptor interaction	K08131;K08131;K08131;K08131	-	-	-
Trypoxylus_dichotomus_00010766	18.5	42.37	30.93	15.72	22.76	60.77	5.32	20.2	10.73	5.95	8.5	10.98	31.8417	10.28	-1.63108	6.49624e-07	3.28387e-06	TRYP1	Trypsin-1 (Anopheles gambiae)	Organismal Systems;Environmental Information Processing;Organismal Systems	Digestive system;Signaling molecules and interaction;Digestive system	ko04972//Pancreatic secretion;ko04080//Neuroactive ligand-receptor interaction;ko04974//Protein digestion and absorption	K01312;K01312;K01312	-	GO:0003674//molecular_function;GO:0003824//catalytic activity;GO:0004175//endopeptidase activity;GO:0004252//serine-type endopeptidase activity;GO:0008233//peptidase activity;GO:0008236//serine-type peptidase activity;GO:0016787//hydrolase activity;GO:0017171//serine hydrolase activity;GO:0070011//peptidase activity, acting on L-amino acid peptides	GO:0006508//proteolysis;GO:0006807//nitrogen compound metabolic process;GO:0008150//biological_process;GO:0008152//metabolic process;GO:0019538//protein metabolic process;GO:0043170//macromolecule metabolic process;GO:0044238//primary metabolic process;GO:0071704//organic substance metabolic process;GO:1901564//organonitrogen compound metabolic process
Trypoxylus_dichotomus_00008861	1.36	3.88	0.96	1.03	1.53	10.59	9.69	6.78	9.42	4.42	3.48	12.79	3.225	7.76333	1.26738	6.64729e-07	3.35265e-06	crb	Protein crumbs (Drosophila melanogaster)	Organismal Systems;Organismal Systems;Environmental Information Processing;Organismal Systems	Endocrine system;Development;Signal transduction;Immune system	ko04919//Thyroid hormone signaling pathway;ko04320//Dorso-ventral axis formation;ko04330//Notch signaling pathway;ko04658//Th1 and Th2 cell differentiation	K02599;K02599;K02599;K02599	GO:0005575//cellular_component;GO:0005623//cell;GO:0005886//plasma membrane;GO:0005911//cell-cell junction;GO:0016020//membrane;GO:0016028//rhabdomere;GO:0016324//apical plasma membrane;GO:0016327//apicolateral plasma membrane;GO:0030054//cell junction;GO:0032991//macromolecular complex;GO:0035003//subapical complex;GO:0042995//cell projection;GO:0043296//apical junction complex;GO:0044425//membr…	GO:0003674//molecular_function;GO:0005080//protein kinase C binding;GO:0005488//binding;GO:0005515//protein binding;GO:0008092//cytoskeletal protein binding;GO:0019899//enzyme binding;GO:0019900//kinase binding;GO:0019901//protein kinase binding;GO:0030507//spectrin binding	GO:0000003//reproduction;GO:0000902//cell morphogenesis;GO:0000904//cell morphogenesis involved in differentiation;GO:0001654//eye development;GO:0001655//urogenital system development;GO:0001700//embryonic development via the syncytial blastoderm;GO:0001745//compound eye morphogenesis;GO:0001751//compound eye photoreceptor cell differentiation;GO:0001754//eye photoreceptor cell differentiation;G…
Trypoxylus_dichotomus_00006088	36.21	26.66	17.57	23.9	45.16	24.66	4.48	6.19	8.45	8.37	6.06	9.64	29.0267	7.19833	-2.01164	6.99075e-07	3.51661e-06	ATX1	Metal homeostasis factor ATX1 (Saccharomyces cerevisiae (strain ATCC 204508 / S288c))	Organismal Systems	Digestive system	ko04978//Mineral absorption	K07213	GO:0005575//cellular_component;GO:0005622//intracellular;GO:0005623//cell;GO:0005737//cytoplasm;GO:0044424//intracellular part;GO:0044464//cell part	GO:0003674//molecular_function;GO:0005488//binding;GO:0005507//copper ion binding;GO:0016530//metallochaperone activity;GO:0016531//copper chaperone activity;GO:0043167//ion binding;GO:0043169//cation binding;GO:0046872//metal ion binding;GO:0046914//transition metal ion binding	GO:0000041//transition metal ion transport;GO:0006810//transport;GO:0006811//ion transport;GO:0006812//cation transport;GO:0006825//copper ion transport;GO:0006873//cellular ion homeostasis;GO:0006875//cellular metal ion homeostasis;GO:0006878//cellular copper ion homeostasis;GO:0006950//response to stress;GO:0006979//response to oxidative stress;GO:0008150//biological_process;GO:0009987//cellula…
Trypoxylus_dichotomus_00006805	2.26	9.59	4.05	1.37	2.02	10.24	8.46	19.99	14.92	12.26	12.34	12.3	4.92167	13.3783	1.44268	7.28707e-07	3.65608e-06	UTG2	UDP-glucosyltransferase 2 (Dactylopius coccus)	Metabolism;Metabolism;Organismal Systems;Metabolism;Metabolism;Metabolism;Metabolism;Metabolism;Metabolism;Metabolism	Global and overview maps;Xenobiotics biodegradation and metabolism;Digestive system;Xenobiotics biodegradation and metabolism;Xenobiotics biodegradation and metabolism;Carbohydrate metabolism;Carbohydrate metabolism;Metabolism of cofactors and vitamins;Metabolism of cofactors and vitamins;Lipid metabolism	ko01100//Metabolic pathways;ko00983//Drug metabolism - other enzymes;ko04976//Bile secretion;ko00982//Drug metabolism - cytochrome P450;ko00980//Metabolism of xenobiotics by cytochrome P450;ko00053//Ascorbate and aldarate metabolism;ko00040//Pentose and glucuronate interconversions;ko00830//Retinol metabolism;ko00860//Porphyrin and chlorophyll metabolism;ko00140//Steroid hormone biosynthesis	K00699;K00699;K00699;K00699;K00699;K00699;K00699;K00699;K00699;K00699	GO:0005575//cellular_component;GO:0005622//intracellular;GO:0005623//cell;GO:0043226//organelle;GO:0043227//membrane-bounded organelle;GO:0043229//intracellular organelle;GO:0043231//intracellular membrane-bounded organelle;GO:0044424//intracellular part;GO:0044464//cell part	GO:0003674//molecular_function;GO:0003824//catalytic activity;GO:0008194//UDP-glycosyltransferase activity;GO:0015020//glucuronosyltransferase activity;GO:0016740//transferase activity;GO:0016757//transferase activity, transferring glycosyl groups;GO:0016758//transferase activity, transferring hexosyl groups	-
Trypoxylus_dichotomus_00000235	163.43	159.65	180.61	167.43	111.95	102.9	48.89	27.06	38.74	24.49	26.96	19.53	147.662	30.945	-2.25452	8.09492e-07	4.03206e-06	Slc46a1	Proton-coupled folate transporter (Mus musculus)	Organismal Systems;Organismal Systems	Digestive system;Digestive system	ko04978//Mineral absorption;ko04977//Vitamin digestion and absorption	K14613;K14613	-	-	-
Trypoxylus_dichotomus_00009009	1700.73	28.49	306.29	957.15	1261.08	1.02	0.46	0.54	0.07	5.86	16.66	0.44	709.127	4.005	-7.4681	9.8107e-07	4.81417e-06	Amy35	Alpha-amylase 1 (Drosophila ananassae)	Metabolism;Organismal Systems;Organismal Systems;Organismal Systems;Metabolism	Global and overview maps;Digestive system;Digestive system;Digestive system;Carbohydrate metabolism	ko01100//Metabolic pathways;ko04972//Pancreatic secretion;ko04970//Salivary secretion;ko04973//Carbohydrate digestion and absorption;ko00500//Starch and sucrose metabolism	K01176;K01176;K01176;K01176;K01176	-	GO:0003674//molecular_function;GO:0003824//catalytic activity;GO:0004553//hydrolase activity, hydrolyzing O-glycosyl compounds;GO:0004556//alpha-amylase activity;GO:0005488//binding;GO:0005509//calcium ion binding;GO:0016160//amylase activity;GO:0016787//hydrolase activity;GO:0016798//hydrolase activity, acting on glycosyl bonds;GO:0043167//ion binding;GO:0043169//cation binding;GO:0046872//metal…	GO:0005975//carbohydrate metabolic process;GO:0008150//biological_process;GO:0008152//metabolic process;GO:0044238//primary metabolic process;GO:0071704//organic substance metabolic process
Trypoxylus_dichotomus_00002913	5730.86	0.94	0.59	3158.43	3732.29	0.25	1.29	0.08	0.06	7.57	12.47	0.09	2103.89	3.59333	-9.19352	1.20184e-06	5.81665e-06	CPB	Carboxypeptidase B (Helicoverpa zea)	Organismal Systems;Organismal Systems	Digestive system;Digestive system	ko04972//Pancreatic secretion;ko04974//Protein digestion and absorption	K01291;K01291	-	-	-
Trypoxylus_dichotomus_00000151	0.24	1.92	0.2	0.09	0.62	0.74	0.05	0.02	0	0	0.07	0.03	0.635	0.0283333	-4.48618	1.35227e-06	6.49776e-06	UGT5	UDP-glycosyltransferase UGT5 (Dactylopius coccus)	Metabolism;Metabolism;Organismal Systems;Metabolism;Metabolism;Metabolism;Metabolism;Metabolism;Metabolism;Metabolism	Global and overview maps;Xenobiotics biodegradation and metabolism;Digestive system;Xenobiotics biodegradation and metabolism;Xenobiotics biodegradation and metabolism;Carbohydrate metabolism;Carbohydrate metabolism;Metabolism of cofactors and vitamins;Metabolism of cofactors and vitamins;Lipid metabolism	ko01100//Metabolic pathways;ko00983//Drug metabolism - other enzymes;ko04976//Bile secretion;ko00982//Drug metabolism - cytochrome P450;ko00980//Metabolism of xenobiotics by cytochrome P450;ko00053//Ascorbate and aldarate metabolism;ko00040//Pentose and glucuronate interconversions;ko00830//Retinol metabolism;ko00860//Porphyrin and chlorophyll metabolism;ko00140//Steroid hormone biosynthesis	K00699;K00699;K00699;K00699;K00699;K00699;K00699;K00699;K00699;K00699	GO:0005575//cellular_component;GO:0005622//intracellular;GO:0005623//cell;GO:0043226//organelle;GO:0043227//membrane-bounded organelle;GO:0043229//intracellular organelle;GO:0043231//intracellular membrane-bounded organelle;GO:0044424//intracellular part;GO:0044464//cell part	GO:0003674//molecular_function;GO:0003824//catalytic activity;GO:0008194//UDP-glycosyltransferase activity;GO:0015020//glucuronosyltransferase activity;GO:0016740//transferase activity;GO:0016757//transferase activity, transferring glycosyl groups;GO:0016758//transferase activity, transferring hexosyl groups	-
Trypoxylus_dichotomus_00011806	3.8	1.53	0.95	2.74	4.54	0.55	0.09	0.5	0.3	0.26	0.18	0.89	2.35167	0.37	-2.66809	1.50377e-06	7.17944e-06	SATB2	DNA-binding protein SATB2 (Homo sapiens)	Organismal Systems	Aging	ko04212//Longevity regulating pathway - worm	K19774	GO:0005575//cellular_component;GO:0005575//cellular_component;GO:0005622//intracellular;GO:0005622//intracellular;GO:0005623//cell;GO:0005623//cell;GO:0005634//nucleus;GO:0005634//nucleus;GO:0005737//cytoplasm;GO:0005737//cytoplasm;GO:0005829//cytosol;GO:0005829//cytosol;GO:0043226//organelle;GO:0043226//organelle;GO:0043227//membrane-bounded organelle;GO:0043227//membrane-bounded organelle;GO:00…	GO:0003674//molecular_function;GO:0003674//molecular_function;GO:0003676//nucleic acid binding;GO:0003676//nucleic acid binding;GO:0003677//DNA binding;GO:0003677//DNA binding;GO:0003700//transcription factor activity, sequence-specific DNA binding;GO:0003700//transcription factor activity, sequence-specific DNA binding;GO:0005488//binding;GO:0005488//binding;GO:0043565//sequence-specific DNA bin…	GO:0000003//reproduction;GO:0000003//reproduction;GO:0000041//transition metal ion transport;GO:0000041//transition metal ion transport;GO:0000122//negative regulation of transcription from RNA polymerase II promoter;GO:0000122//negative regulation of transcription from RNA polymerase II promoter;GO:0002009//morphogenesis of an epithelium;GO:0002009//morphogenesis of an epithelium;GO:0002165//ins…
Trypoxylus_dichotomus_00006150	23.79	50.43	12.27	15.48	24.24	49.88	6.86	12.59	21.76	10.53	6.14	17.33	29.3483	12.535	-1.22732	2.04535e-06	9.63399e-06	crq	Protein croquemort (Drosophila melanogaster)	Organismal Systems;Cellular Processes;Organismal Systems;Organismal Systems;Organismal Systems;Organismal Systems;Organismal Systems;Organismal Systems	Digestive system;Transport and catabolism;Endocrine system;Digestive system;Digestive system;Endocrine system;Digestive system;Endocrine system	ko04976//Bile secretion;ko04145//Phagosome;ko04925//Aldosterone synthesis and secretion;ko04979//Cholesterol metabolism;ko04975//Fat digestion and absorption;ko04927//Cortisol synthesis and secretion;ko04977//Vitamin digestion and absorption;ko04913//Ovarian Steroidogenesis	K13885;K13885;K13885;K13885;K13885;K13885;K13885;K13885	-	GO:0003674//molecular_function;GO:0005044//scavenger receptor activity;GO:0038024//cargo receptor activity	GO:0001775//cell activation;GO:0002252//immune effector process;GO:0002274//myeloid leukocyte activation;GO:0002376//immune system process;GO:0002433//immune response-regulating cell surface receptor signaling pathway involved in phagocytosis;GO:0002682//regulation of immune system process;GO:0002764//immune response-regulating signaling pathway;GO:0002768//immune response-regulating cell surface…
Trypoxylus_dichotomus_00009030	0.18	0.25	0.06	0.11	0.01	0.89	0.71	1.5	1.38	0.52	0.35	2.27	0.25	1.12167	2.16564	2.2567e-06	1.05525e-05	Mylk	Myosin light chain kinase%2C smooth muscle (Mus musculus)	Cellular Processes;Cellular Processes;Environmental Information Processing;Organismal Systems;Environmental Information Processing;Organismal Systems;Organismal Systems;Environmental Information Processing;Organismal Systems	Cellular community - eukaryotes;Cell motility;Signal transduction;Circulatory system;Signal transduction;Immune system;Endocrine system;Signal transduction;Digestive system	ko04510//Focal adhesion;ko04810//Regulation of actin cytoskeleton;ko04022//cGMP - PKG signaling pathway;ko04270//Vascular smooth muscle contraction;ko04020//Calcium signaling pathway;ko04611//Platelet activation;ko04921//Oxytocin signaling pathway;ko04371//Apelin signaling pathway;ko04971//Gastric acid secretion	K00907;K00907;K00907;K00907;K00907;K00907;K00907;K00907;K00907	-	-	-
Trypoxylus_dichotomus_00005783	0.4	0.59	0.43	0.22	0.1	1.22	1.65	2.12	1.85	1.56	0.87	1.25	0.493333	1.55	1.65163	2.37963e-06	1.1108e-05	PNLIP	Pancreatic triacylglycerol lipase (Fragment) (Myocastor coypus)	Metabolism;Organismal Systems;Metabolism;Organismal Systems;Organismal Systems	Global and overview maps;Digestive system;Lipid metabolism;Digestive system;Digestive system	ko01100//Metabolic pathways;ko04972//Pancreatic secretion;ko00561//Glycerolipid metabolism;ko04975//Fat digestion and absorption;ko04977//Vitamin digestion and absorption	K14073;K14073;K14073;K14073;K14073	-	-	-
Trypoxylus_dichotomus_00008350	4.81	0.02	7.46	5.32	3.88	0	0	0	0	0.04	0	0	3.58167	0.00666667	-9.06945	3.01881e-06	1.38838e-05	Mvl	Protein Malvolio (Drosophila melanogaster)	Cellular Processes;Organismal Systems;Cellular Processes	Transport and catabolism;Digestive system;Cell growth and death	ko04142//Lysosome;ko04978//Mineral absorption;ko04216//Ferroptosis	K21398;K21398;K21398	GO:0005575//cellular_component;GO:0005622//intracellular;GO:0005623//cell;GO:0005737//cytoplasm;GO:0005768//endosome;GO:0005886//plasma membrane;GO:0005887//integral component of plasma membrane;GO:0012505//endomembrane system;GO:0016020//membrane;GO:0016021//integral component of membrane;GO:0031224//intrinsic component of membrane;GO:0031226//intrinsic component of plasma membrane;GO:0031410//c…	GO:0003674//molecular_function;GO:0005215//transporter activity;GO:0005375//copper ion transmembrane transporter activity;GO:0005381//iron ion transmembrane transporter activity;GO:0005384//manganese ion transmembrane transporter activity;GO:0008324//cation transmembrane transporter activity;GO:0015075//ion transmembrane transporter activity;GO:0015291//secondary active transmembrane transporter …	GO:0000041//transition metal ion transport;GO:0003008//system process;GO:0006810//transport;GO:0006811//ion transport;GO:0006812//cation transport;GO:0006825//copper ion transport;GO:0006826//iron ion transport;GO:0006828//manganese ion transport;GO:0006873//cellular ion homeostasis;GO:0006875//cellular metal ion homeostasis;GO:0006879//cellular iron ion homeostasis;GO:0007600//sensory perception…
Trypoxylus_dichotomus_00010036	62.4	782.01	213.04	59.55	109.96	323.47	552.46	656.82	1309	719.19	1355.57	1191.86	258.405	964.15	1.89962	3.33201e-06	1.52354e-05	-	-	Organismal Systems;Organismal Systems	Endocrine system;Digestive system	ko03320//PPAR signaling pathway;ko04975//Fat digestion and absorption	K08751;K08751	GO:0005575//cellular_component;GO:0005575//cellular_component;GO:0005622//intracellular;GO:0005622//intracellular;GO:0005623//cell;GO:0005623//cell;GO:0005737//cytoplasm;GO:0005737//cytoplasm;GO:0005829//cytosol;GO:0005829//cytosol;GO:0005886//plasma membrane;GO:0005886//plasma membrane;GO:0005902//microvillus;GO:0005902//microvillus;GO:0005938//cell cortex;GO:0005938//cell cortex;GO:0016020//mem…	GO:0003674//molecular_function;GO:0003674//molecular_function;GO:0005215//transporter activity;GO:0005215//transporter activity;GO:0005319//lipid transporter activity;GO:0005319//lipid transporter activity;GO:0005324//long-chain fatty acid transporter activity;GO:0005324//long-chain fatty acid transporter activity;GO:0005488//binding;GO:0005488//binding;GO:0005504//fatty acid binding;GO:0005504//…	GO:0003008//system process;GO:0003008//system process;GO:0006082//organic acid metabolic process;GO:0006082//organic acid metabolic process;GO:0006629//lipid metabolic process;GO:0006629//lipid metabolic process;GO:0006631//fatty acid metabolic process;GO:0006631//fatty acid metabolic process;GO:0006638//neutral lipid metabolic process;GO:0006638//neutral lipid metabolic process;GO:0006639//acylg…
Trypoxylus_dichotomus_00004457	0.27	0.61	0.16	0.44	0.23	1.69	1.1	2.42	3.61	1.36	1.33	0.79	0.566667	1.76833	1.64182	3.61387e-06	1.64681e-05	nrv2	Sodium/potassium-transporting ATPase subunit beta-2 (Drosophila melanogaster)	Environmental Information Processing;Organismal Systems;Organismal Systems;Environmental Information Processing;Organismal Systems;Organismal Systems;Organismal Systems;Organismal Systems;Organismal Systems;Organismal Systems;Organismal Systems;Organismal Systems;Organismal Systems;Organismal Systems;Organismal Systems;Organismal Systems;Organismal Systems;Organismal Systems	Signal transduction;Digestive system;Digestive system;Signal transduction;Digestive system;Endocrine system;Circulatory system;Endocrine system;Digestive system;Endocrine system;Digestive system;Circulatory system;Endocrine system;Excretory system;Digestive system;Digestive system;Excretory system;Excretory system	ko04024//cAMP signaling pathway;ko04972//Pancreatic secretion;ko04974//Protein digestion and absorption;ko04022//cGMP - PKG signaling pathway;ko04976//Bile secretion;ko04919//Thyroid hormone signaling pathway;ko04261//Adrenergic signaling in cardiomyocytes;ko04925//Aldosterone synthesis and secretion;ko04970//Salivary secretion;ko04911//Insulin secretion;ko04971//Gastric acid secretion;ko04260//C…	K01540;K01540;K01540;K01540;K01540;K01540;K01540;K01540;K01540;K01540;K01540;K01540;K01540;K01540;K01540;K01540;K01540;K01540	-	-	GO:0003008//system process;GO:0007600//sensory perception;GO:0007605//sensory perception of sound;GO:0008150//biological_process;GO:0009605//response to external stimulus;GO:0009612//response to mechanical stimulus;GO:0009628//response to abiotic stimulus;GO:0010996//response to auditory stimulus;GO:0032501//multicellular organismal process;GO:0050877//neurological system process;GO:0050896//resp…
Trypoxylus_dichotomus_00011794	0.13	0.21	0.03	0.07	0.04	0.24	0.02	0.03	0	0	0	0.04	0.12	0.015	-3	3.75963e-06	1.70975e-05	Cubn	Cubilin (Rattus norvegicus)	Organismal Systems	Digestive system	ko04977//Vitamin digestion and absorption	K14616	-	-	GO:0003008//system process;GO:0003014//renal system process;GO:0008150//biological_process;GO:0032501//multicellular organismal process;GO:0070293//renal absorption;GO:0097017//renal protein absorption;GO:0097205//renal filtration;GO:0097206//nephrocyte filtration
Trypoxylus_dichotomus_00006137	5.96	7.5	5.06	4.21	5.51	3.76	40.3	37.31	11.07	83.62	15.92	14.62	5.33333	33.8067	2.6642	4.5333e-06	2.0374e-05	-	-	Cellular Processes;Organismal Systems	Transport and catabolism;Digestive system	ko04142//Lysosome;ko04979//Cholesterol metabolism	K13443;K13443	GO:0005575//cellular_component;GO:0005576//extracellular region;GO:0005615//extracellular space;GO:0044421//extracellular region part	GO:0001530//lipopolysaccharide binding;GO:0003674//molecular_function;GO:0003823//antigen binding;GO:0005488//binding;GO:0005496//steroid binding;GO:0005539//glycosaminoglycan binding;GO:0008289//lipid binding;GO:0030882//lipid antigen binding;GO:0032934//sterol binding;GO:0042834//peptidoglycan binding;GO:0070891//lipoteichoic acid binding;GO:0097159//organic cyclic compound binding;GO:0097367//…	GO:0002376//immune system process;GO:0006810//transport;GO:0006869//lipid transport;GO:0006950//response to stress;GO:0006952//defense response;GO:0006955//immune response;GO:0006959//humoral immune response;GO:0007498//mesoderm development;GO:0007599//hemostasis;GO:0008150//biological_process;GO:0009611//response to wounding;GO:0009888//tissue development;GO:0010876//lipid localization;GO:001585…
Trypoxylus_dichotomus_00000153	0.44	1.35	0.09	0.12	0.29	1.36	2.78	2.34	0.65	2.26	3.49	1.7	0.608333	2.20333	1.85675	5.64177e-06	2.49462e-05	UTG2	UDP-glucosyltransferase 2 (Dactylopius coccus)	Metabolism;Metabolism;Organismal Systems;Metabolism;Metabolism;Metabolism;Metabolism;Metabolism;Metabolism;Metabolism	Global and overview maps;Xenobiotics biodegradation and metabolism;Digestive system;Xenobiotics biodegradation and metabolism;Xenobiotics biodegradation and metabolism;Carbohydrate metabolism;Carbohydrate metabolism;Metabolism of cofactors and vitamins;Metabolism of cofactors and vitamins;Lipid metabolism	ko01100//Metabolic pathways;ko00983//Drug metabolism - other enzymes;ko04976//Bile secretion;ko00982//Drug metabolism - cytochrome P450;ko00980//Metabolism of xenobiotics by cytochrome P450;ko00053//Ascorbate and aldarate metabolism;ko00040//Pentose and glucuronate interconversions;ko00830//Retinol metabolism;ko00860//Porphyrin and chlorophyll metabolism;ko00140//Steroid hormone biosynthesis	K00699;K00699;K00699;K00699;K00699;K00699;K00699;K00699;K00699;K00699	GO:0005575//cellular_component;GO:0005622//intracellular;GO:0005623//cell;GO:0043226//organelle;GO:0043227//membrane-bounded organelle;GO:0043229//intracellular organelle;GO:0043231//intracellular membrane-bounded organelle;GO:0044424//intracellular part;GO:0044464//cell part	GO:0003674//molecular_function;GO:0003824//catalytic activity;GO:0008194//UDP-glycosyltransferase activity;GO:0015020//glucuronosyltransferase activity;GO:0016740//transferase activity;GO:0016757//transferase activity, transferring glycosyl groups;GO:0016758//transferase activity, transferring hexosyl groups	-
Trypoxylus_dichotomus_00001844	8.46	10.87	4.31	4.99	6.67	3.59	0.63	4.08	0.21	0.62	0.14	0.53	6.48167	1.035	-2.64673	6.42449e-06	2.81657e-05	CG1139	Proton-coupled amino acid transporter-like protein CG1139 (Drosophila melanogaster)	Organismal Systems	Digestive system	ko04974//Protein digestion and absorption	K14209	GO:0005575//cellular_component;GO:0005622//intracellular;GO:0005623//cell;GO:0005737//cytoplasm;GO:0005773//vacuole;GO:0005774//vacuolar membrane;GO:0016020//membrane;GO:0031090//organelle membrane;GO:0043226//organelle;GO:0043227//membrane-bounded organelle;GO:0043229//intracellular organelle;GO:0043231//intracellular membrane-bounded organelle;GO:0044422//organelle part;GO:0044424//intracellula…	GO:0003674//molecular_function;GO:0005215//transporter activity;GO:0005342//organic acid transmembrane transporter activity;GO:0008509//anion transmembrane transporter activity;GO:0008514//organic anion transmembrane transporter activity;GO:0015075//ion transmembrane transporter activity;GO:0015171//amino acid transmembrane transporter activity;GO:0015318//inorganic solute uptake transmembrane tr…	GO:0003333//amino acid transmembrane transport;GO:0006810//transport;GO:0006811//ion transport;GO:0006820//anion transport;GO:0006865//amino acid transport;GO:0008150//biological_process;GO:0015711//organic anion transport;GO:0015849//organic acid transport;GO:0034220//ion transmembrane transport;GO:0046942//carboxylic acid transport;GO:0051179//localization;GO:0051234//establishment of localizat…
Trypoxylus_dichotomus_00001232	2.45	1.68	5.17	4.69	0.28	0.64	0	0	0	0	0	0.52	2.485	0.0866667	-4.84162	7.43842e-06	3.23465e-05	LCT	Lactase-phlorizin hydrolase (Oryctolagus cuniculus)	Metabolism;Metabolism;Organismal Systems	Global and overview maps;Carbohydrate metabolism;Digestive system	ko01100//Metabolic pathways;ko00052//Galactose metabolism;ko04973//Carbohydrate digestion and absorption	K01229;K01229;K01229	-	-	-
Trypoxylus_dichotomus_00008918	0.01	0.03	0	0	0	0.26	0.54	0.53	0.47	0.12	0.15	0.8	0.05	0.435	3.12102	7.56935e-06	3.28734e-05	grik2	Glutamate receptor ionotropic%2C kainate 2 (Xenopus laevis)	-	-	-	-	GO:0005575//cellular_component;GO:0005575//cellular_component;GO:0005623//cell;GO:0005623//cell;GO:0005886//plasma membrane;GO:0005886//plasma membrane;GO:0005887//integral component of plasma membrane;GO:0005887//integral component of plasma membrane;GO:0008328//ionotropic glutamate receptor complex;GO:0008328//ionotropic glutamate receptor complex;GO:0016020//membrane;GO:0016020//membrane;GO:00…	GO:0003674//molecular_function;GO:0003674//molecular_function;GO:0004888//transmembrane signaling receptor activity;GO:0004888//transmembrane signaling receptor activity;GO:0004970//ionotropic glutamate receptor activity;GO:0004970//ionotropic glutamate receptor activity;GO:0005215//transporter activity;GO:0005215//transporter activity;GO:0005216//ion channel activity;GO:0005216//ion channel acti…	GO:0006355//regulation of transcription, DNA-templated;GO:0006355//regulation of transcription, DNA-templated;GO:0006357//regulation of transcription from RNA polymerase II promoter;GO:0006357//regulation of transcription from RNA polymerase II promoter;GO:0006810//transport;GO:0006810//transport;GO:0006811//ion transport;GO:0006811//ion transport;GO:0006812//cation transport;GO:0006812//cation t…
Trypoxylus_dichotomus_00004761	175.26	142.31	159.53	155.6	193.8	97.45	28.52	54.57	55.48	48.94	36.32	35.57	153.992	43.2333	-1.83264	8.22075e-06	3.561e-05	Calml4	Calmodulin-like protein 4 (Mus musculus)	Environmental Information Processing;Organismal Systems;Environmental Information Processing;Environmental Information Processing;Environmental Information Processing;Cellular Processes;Organismal Systems;Organismal Systems;Environmental Information Processing;Organismal Systems;Organismal Systems;Environmental Information Processing;Organismal Systems;Organismal Systems;Cellular Processes;Organi…	Signal transduction;Endocrine system;Signal transduction;Signal transduction;Signal transduction;Cell growth and death;Nervous system;Circulatory system;Signal transduction;Endocrine system;Endocrine system;Signal transduction;Circulatory system;Nervous system;Cell growth and death;Endocrine system;Signal transduction;Endocrine system;Digestive system;Sensory system;Endocrine system;Endocrine sys…	ko04024//cAMP signaling pathway;ko04910//Insulin signaling pathway;ko04015//Rap1 signaling pathway;ko04022//cGMP - PKG signaling pathway;ko04014//Ras signaling pathway;ko04218//Cellular senescence;ko04728//Dopaminergic synapse;ko04270//Vascular smooth muscle contraction;ko04020//Calcium signaling pathway;ko04915//Estrogen signaling pathway;ko04921//Oxytocin signaling pathway;ko04070//Phosphatidyl…	K02183;K02183;K02183;K02183;K02183;K02183;K02183;K02183;K02183;K02183;K02183;K02183;K02183;K02183;K02183;K02183;K02183;K02183;K02183;K02183;K02183;K02183;K02183;K02183;K02183;K02183;K02183;K02183;K02183;K02183	-	-	-
Trypoxylus_dichotomus_00006390	0.04	0.06	0.04	0	0.02	0.04	0.32	0.27	0.14	0.07	0.21	0.51	0.0333333	0.253333	2.926	9.179e-06	3.95057e-05	Gycalpha99B	Head-specific guanylate cyclase (Drosophila melanogaster)	Metabolism;Environmental Information Processing;Organismal Systems;Organismal Systems;Organismal Systems;Organismal Systems;Cellular Processes;Organismal Systems;Organismal Systems;Organismal Systems	Nucleotide metabolism;Signal transduction;Circulatory system;Immune system;Endocrine system;Digestive system;Cellular community - eukaryotes;Environmental adaptation;Endocrine system;Nervous system	ko00230//Purine metabolism;ko04022//cGMP - PKG signaling pathway;ko04270//Vascular smooth muscle contraction;ko04611//Platelet activation;ko04921//Oxytocin signaling pathway;ko04970//Salivary secretion;ko04540//Gap junction;ko04713//Circadian entrainment;ko04924//Renin secretion;ko04730//Long-term depression	K12318;K12318;K12318;K12318;K12318;K12318;K12318;K12318;K12318;K12318	GO:0005575//cellular_component;GO:0005622//intracellular;GO:0005623//cell;GO:0005737//cytoplasm;GO:0005829//cytosol;GO:0005886//plasma membrane;GO:0008074//guanylate cyclase complex, soluble;GO:0016020//membrane;GO:0032991//macromolecular complex;GO:0044424//intracellular part;GO:0044444//cytoplasmic part;GO:0044445//cytosolic part;GO:0044464//cell part;GO:0071944//cell periphery	GO:0003674//molecular_function;GO:0003824//catalytic activity;GO:0004383//guanylate cyclase activity;GO:0009975//cyclase activity;GO:0016829//lyase activity;GO:0016849//phosphorus-oxygen lyase activity	GO:0006139//nucleobase-containing compound metabolic process;GO:0006163//purine nucleotide metabolic process;GO:0006164//purine nucleotide biosynthetic process;GO:0006182//cGMP biosynthetic process;GO:0006725//cellular aromatic compound metabolic process;GO:0006753//nucleoside phosphate metabolic process;GO:0006793//phosphorus metabolic process;GO:0006796//phosphate-containing compound metabolic …
Trypoxylus_dichotomus_00009064	0.07	1.35	0.41	0.2	0.3	0.85	1.17	3.17	1.83	1.62	0.98	1.33	0.53	1.68333	1.66726	9.37805e-06	4.02719e-05	Antp	Homeotic protein antennapedia (Drosophila subobscura)	-	-	-	-	GO:0005575//cellular_component;GO:0005622//intracellular;GO:0005623//cell;GO:0005634//nucleus;GO:0005737//cytoplasm;GO:0043226//organelle;GO:0043227//membrane-bounded organelle;GO:0043229//intracellular organelle;GO:0043231//intracellular membrane-bounded organelle;GO:0044424//intracellular part;GO:0044464//cell part	GO:0000981//RNA polymerase II transcription factor activity, sequence-specific DNA binding;GO:0003674//molecular_function;GO:0003676//nucleic acid binding;GO:0003677//DNA binding;GO:0003700//transcription factor activity, sequence-specific DNA binding;GO:0003705//transcription factor activity, RNA polymerase II distal enhancer sequence-specific binding;GO:0005488//binding;GO:0043565//sequence-spe…	GO:0001708//cell fate specification;GO:0002376//immune system process;GO:0002520//immune system development;GO:0003002//regionalization;GO:0006355//regulation of transcription, DNA-templated;GO:0006357//regulation of transcription from RNA polymerase II promoter;GO:0007275//multicellular organism development;GO:0007350//blastoderm segmentation;GO:0007379//segment specification;GO:0007380//specifi…
Trypoxylus_dichotomus_00009644	6.82	7.15	1.38	4.14	4.53	5.73	1.2	1.3	1.04	2.1	0.7	1.59	4.95833	1.32167	-1.9075	1.38688e-05	5.81416e-05	-	-	Organismal Systems;Organismal Systems	Digestive system;Digestive system	ko04972//Pancreatic secretion;ko04970//Salivary secretion	K10951;K10951	GO:0005575//cellular_component;GO:0005623//cell;GO:0005886//plasma membrane;GO:0016020//membrane;GO:0044464//cell part;GO:0071944//cell periphery	GO:0003674//molecular_function;GO:0005215//transporter activity;GO:0005342//organic acid transmembrane transporter activity;GO:0008324//cation transmembrane transporter activity;GO:0008509//anion transmembrane transporter activity;GO:0008511//sodium:potassium:chloride symporter activity;GO:0008514//organic anion transmembrane transporter activity;GO:0009674//potassium:sodium symporter activity;GO…	GO:0003333//amino acid transmembrane transport;GO:0006810//transport;GO:0006811//ion transport;GO:0006812//cation transport;GO:0006813//potassium ion transport;GO:0006814//sodium ion transport;GO:0006820//anion transport;GO:0006821//chloride transport;GO:0006865//amino acid transport;GO:0008150//biological_process;GO:0009987//cellular process;GO:0015672//monovalent inorganic cation transport;GO:0…
Trypoxylus_dichotomus_00008770	0.8	11.32	0.34	0.49	0.99	2.14	13.47	28.25	11.11	7.75	5.13	3.87	2.68	11.5967	2.11341	1.4204e-05	5.94535e-05	PRCP	Lysosomal Pro-X carboxypeptidase (Bos taurus)	Organismal Systems;Organismal Systems	Digestive system;Endocrine system	ko04974//Protein digestion and absorption;ko04614//Renin-angiotensin system	K01285;K01285	-	GO:0003674//molecular_function;GO:0003824//catalytic activity;GO:0004177//aminopeptidase activity;GO:0008233//peptidase activity;GO:0008238//exopeptidase activity;GO:0008239//dipeptidyl-peptidase activity;GO:0016787//hydrolase activity;GO:0070011//peptidase activity, acting on L-amino acid peptides	GO:0006508//proteolysis;GO:0006807//nitrogen compound metabolic process;GO:0008150//biological_process;GO:0008152//metabolic process;GO:0019538//protein metabolic process;GO:0043170//macromolecule metabolic process;GO:0044238//primary metabolic process;GO:0071704//organic substance metabolic process;GO:1901564//organonitrogen compound metabolic process
Trypoxylus_dichotomus_00002916	798	18.49	24.63	485.27	799.25	0.64	0.11	0	0	2.73	3.1	0	354.38	0.99	-8.48365	1.68257e-05	6.96878e-05	CPB	Carboxypeptidase B (Helicoverpa zea)	Organismal Systems;Organismal Systems	Digestive system;Digestive system	ko04972//Pancreatic secretion;ko04974//Protein digestion and absorption	K01291;K01291	-	-	-
Trypoxylus_dichotomus_00008823	11.81	20.79	18.3	13.16	9.4	28.58	50.53	46.48	54.2	53.34	48.98	34.64	17.0067	48.0283	1.49779	1.69199e-05	6.99701e-05	inx2	Innexin inx2 (Schistocerca americana)	-	-	-	-	GO:0005575//cellular_component;GO:0005623//cell;GO:0005886//plasma membrane;GO:0005911//cell-cell junction;GO:0005921//gap junction;GO:0016020//membrane;GO:0016021//integral component of membrane;GO:0016324//apical plasma membrane;GO:0016327//apicolateral plasma membrane;GO:0030054//cell junction;GO:0031224//intrinsic component of membrane;GO:0044425//membrane part;GO:0044459//plasma membrane par…	GO:0003674//molecular_function;GO:0005215//transporter activity;GO:0005243//gap junction channel activity;GO:0015267//channel activity;GO:0022803//passive transmembrane transporter activity;GO:0022829//wide pore channel activity;GO:0022857//transmembrane transporter activity	GO:0000003//reproduction;GO:0002009//morphogenesis of an epithelium;GO:0003006//developmental process involved in reproduction;GO:0006810//transport;GO:0007154//cell communication;GO:0007275//multicellular organism development;GO:0007276//gamete generation;GO:0007281//germ cell development;GO:0007283//spermatogenesis;GO:0007292//female gamete generation;GO:0007293//germarium-derived egg chamber f…
Trypoxylus_dichotomus_00008153	10.67	12.62	13.78	10.05	7.69	10.09	2.17	2.85	4.52	3.12	3.35	5.01	10.8167	3.50333	-1.62646	1.87077e-05	7.6748e-05	kraken	Probable serine hydrolase (Drosophila melanogaster)	-	-	-	-	-	GO:0003674//molecular_function;GO:0003824//catalytic activity;GO:0016787//hydrolase activity;GO:0017171//serine hydrolase activity	GO:0007586//digestion;GO:0008150//biological_process;GO:0009636//response to toxic substance;GO:0032501//multicellular organismal process;GO:0042221//response to chemical;GO:0050896//response to stimulus
Trypoxylus_dichotomus_00011005	16.62	8.24	23.04	11.52	13.45	16.16	2.48	9.94	3.79	1.5	2.51	1.24	14.8383	3.57667	-2.05264	2.19302e-05	8.91769e-05	-	-	Environmental Information Processing;Organismal Systems;Environmental Information Processing;Environmental Information Processing;Environmental Information Processing;Cellular Processes;Organismal Systems;Organismal Systems;Environmental Information Processing;Organismal Systems;Organismal Systems;Environmental Information Processing;Organismal Systems;Organismal Systems;Cellular Processes;Organi…	Signal transduction;Endocrine system;Signal transduction;Signal transduction;Signal transduction;Cell growth and death;Nervous system;Circulatory system;Signal transduction;Endocrine system;Endocrine system;Signal transduction;Circulatory system;Nervous system;Cell growth and death;Endocrine system;Signal transduction;Endocrine system;Digestive system;Sensory system;Endocrine system;Endocrine sys…	ko04024//cAMP signaling pathway;ko04910//Insulin signaling pathway;ko04015//Rap1 signaling pathway;ko04022//cGMP - PKG signaling pathway;ko04014//Ras signaling pathway;ko04218//Cellular senescence;ko04728//Dopaminergic synapse;ko04270//Vascular smooth muscle contraction;ko04020//Calcium signaling pathway;ko04915//Estrogen signaling pathway;ko04921//Oxytocin signaling pathway;ko04070//Phosphatidyl…	K02183;K02183;K02183;K02183;K02183;K02183;K02183;K02183;K02183;K02183;K02183;K02183;K02183;K02183;K02183;K02183;K02183;K02183;K02183;K02183;K02183;K02183;K02183;K02183;K02183;K02183;K02183;K02183;K02183;K02183	-	-	GO:0003008//system process;GO:0007600//sensory perception;GO:0008150//biological_process;GO:0019233//sensory perception of pain;GO:0032501//multicellular organismal process;GO:0050877//neurological system process
Trypoxylus_dichotomus_00002915	851.33	0.79	7.2	597.94	1291.99	0.27	0.21	0	0.06	2.82	4.83	0	458.253	1.32	-8.43946	2.21728e-05	9.01091e-05	CPB	Carboxypeptidase B (Helicoverpa zea)	Organismal Systems;Organismal Systems	Digestive system;Digestive system	ko04972//Pancreatic secretion;ko04974//Protein digestion and absorption	K01291;K01291	-	-	-
Trypoxylus_dichotomus_00011140	3.18	0.96	1.02	0.84	2.39	1.6	0.37	0.72	0.41	0.08	0.21	0.25	1.665	0.34	-2.29192	2.31334e-05	9.37004e-05	-	-	Organismal Systems;Organismal Systems;Organismal Systems;Genetic Information Processing;Organismal Systems	Digestive system;Endocrine system;Nervous system;Folding, sorting and degradation;Excretory system	ko04970//Salivary secretion;ko04911//Insulin secretion;ko04721//Synaptic vesicle cycle;ko04130//SNARE interactions in vesicular transport;ko04962//Vasopressin-regulated water reabsorption	K13504;K13504;K13504;K13504;K13504	-	-	-
Trypoxylus_dichotomus_00008999	5.53	9.13	3.86	3.83	7.91	10.59	1.67	2.21	2.55	3.05	1.63	4.94	6.80833	2.675	-1.34776	2.47088e-05	9.94807e-05	TcasGA2_TC005923	Copper transporter (Tribolium castaneum)	Organismal Systems	Digestive system	ko04978//Mineral absorption	K14686	-	-	-
Trypoxylus_dichotomus_00009571	14422.5	1.61	182.76	8515.34	11197.7	0.39	2.77	0	0.09	40.33	55.58	0.38	5720.05	16.525	-8.43523	2.99209e-05	0.00011893	TRYP7	Trypsin-7 (Anopheles gambiae)	Organismal Systems;Environmental Information Processing;Organismal Systems	Digestive system;Signaling molecules and interaction;Digestive system	ko04972//Pancreatic secretion;ko04080//Neuroactive ligand-receptor interaction;ko04974//Protein digestion and absorption	K01312;K01312;K01312	-	-	-
Trypoxylus_dichotomus_00012100	4.79	22.97	8.45	8.21	6.45	17.46	50.68	27.39	33.3	17.01	13.78	24.58	11.3883	27.79	1.28701	3.07993e-05	0.000122204	-	Probable multidrug resistance-associated protein lethal(2)03659 (Drosophila melanogaster)	Environmental Information Processing;Organismal Systems;Environmental Information Processing	Signal transduction;Digestive system;Membrane transport	ko04024//cAMP signaling pathway;ko04976//Bile secretion;ko02010//ABC transporters	K05673;K05673;K05673	-	-	-
Trypoxylus_dichotomus_00006030	740.86	1.81	4.35	363.98	828.13	0.03	0.16	0.03	0.03	2.99	4.72	0	323.193	1.32167	-7.9339	3.44811e-05	0.000135371	Lip3	Lipase 3 (Drosophila melanogaster)	Cellular Processes;Organismal Systems;Metabolism	Transport and catabolism;Digestive system;Lipid metabolism	ko04142//Lysosome;ko04979//Cholesterol metabolism;ko00100//Steroid biosynthesis	K01052;K01052;K01052	-	-	-
Trypoxylus_dichotomus_00011537	43.98	68.15	36.06	47.81	29.3	94.3	95.04	107.99	194.97	81.75	58.95	125.48	53.2667	110.697	1.05531	4.11269e-05	0.00015927	Scsalpha1	Succinate--CoA ligase [ADP/GDP-forming] subunit alpha%2C mitochondrial (Drosophila melanogaster)	Metabolism;Metabolism;Environmental Information Processing;Metabolism;Organismal Systems;Metabolism;Organismal Systems;Metabolism	Global and overview maps;Lipid metabolism;Signal transduction;Lipid metabolism;Immune system;Lipid metabolism;Digestive system;Lipid metabolism	ko01100//Metabolic pathways;ko00564//Glycerophospholipid metabolism;ko04072//Phospholipase D signaling pathway;ko00561//Glycerolipid metabolism;ko04666//Fc gamma R-mediated phagocytosis;ko00600//Sphingolipid metabolism;ko04975//Fat digestion and absorption;ko00565//Ether lipid metabolism	K01080;K01080;K01080;K01080;K01080;K01080;K01080;K01080	GO:0005575//cellular_component;GO:0005622//intracellular;GO:0005623//cell;GO:0005737//cytoplasm;GO:0005739//mitochondrion;GO:0005759//mitochondrial matrix;GO:0030062//mitochondrial tricarboxylic acid cycle enzyme complex;GO:0031974//membrane-enclosed lumen;GO:0032991//macromolecular complex;GO:0042709//succinate-CoA ligase complex;GO:0043226//organelle;GO:0043227//membrane-bounded organelle;GO:00…	GO:0003674//molecular_function;GO:0003824//catalytic activity;GO:0004774//succinate-CoA ligase activity;GO:0004776//succinate-CoA ligase (GDP-forming) activity;GO:0004778//succinyl-CoA hydrolase activity;GO:0016289//CoA hydrolase activity;GO:0016787//hydrolase activity;GO:0016788//hydrolase activity, acting on ester bonds;GO:0016790//thiolester hydrolase activity;GO:0016874//ligase activity;GO:00…	GO:0005975//carbohydrate metabolic process;GO:0005996//monosaccharide metabolic process;GO:0006006//glucose metabolic process;GO:0006007//glucose catabolic process;GO:0006082//organic acid metabolic process;GO:0006090//pyruvate metabolic process;GO:0006091//generation of precursor metabolites and energy;GO:0006096//glycolytic process;GO:0006099//tricarboxylic acid cycle;GO:0006101//citrate metabo…
Trypoxylus_dichotomus_00005597	0.55	4.84	0.57	0.9	1.79	5.61	2.43	8.23	5.79	4.35	2.33	9.44	2.37667	5.42833	1.19157	4.88228e-05	0.000186648	-	-	Metabolism;Environmental Information Processing;Organismal Systems;Metabolism	Global and overview maps;Signal transduction;Digestive system;Metabolism of terpenoids and polyketides	ko01100//Metabolic pathways;ko04152//AMPK signaling pathway;ko04976//Bile secretion;ko00900//Terpenoid backbone biosynthesis	K00021;K00021;K00021;K00021	GO:0005575//cellular_component;GO:0005622//intracellular;GO:0005623//cell;GO:0005737//cytoplasm;GO:0005777//peroxisome;GO:0005778//peroxisomal membrane;GO:0005783//endoplasmic reticulum;GO:0005789//endoplasmic reticulum membrane;GO:0012505//endomembrane system;GO:0016020//membrane;GO:0031090//organelle membrane;GO:0031903//microbody membrane;GO:0031984//organelle subcompartment;GO:0042175//nuclea…	GO:0003674//molecular_function;GO:0003824//catalytic activity;GO:0004420//hydroxymethylglutaryl-CoA reductase (NADPH) activity;GO:0016491//oxidoreductase activity;GO:0016614//oxidoreductase activity, acting on CH-OH group of donors;GO:0016616//oxidoreductase activity, acting on the CH-OH group of donors, NAD or NADP as acceptor	GO:0000003//reproduction;GO:0003006//developmental process involved in reproduction;GO:0006629//lipid metabolic process;GO:0006694//steroid biosynthetic process;GO:0006720//isoprenoid metabolic process;GO:0006928//movement of cell or subcellular component;GO:0006935//chemotaxis;GO:0007275//multicellular organism development;GO:0007276//gamete generation;GO:0007280//pole cell migration;GO:0007507/…
Trypoxylus_dichotomus_00003149	0.93	0.73	0.57	0.59	0.72	1.55	8.74	2.51	2.06	2.71	3.49	1.02	0.848333	3.42167	2.012	6.44871e-05	0.000241642	Glut1	Glucose transporter type 1 (Drosophila melanogaster)	Organismal Systems;Organismal Systems;Organismal Systems;Environmental Information Processing;Organismal Systems;Organismal Systems	Digestive system;Endocrine system;Endocrine system;Signal transduction;Endocrine system;Endocrine system	ko04976//Bile secretion;ko04919//Thyroid hormone signaling pathway;ko04922//Glucagon signaling pathway;ko04066//HIF-1 signaling pathway;ko04911//Insulin secretion;ko04920//Adipocytokine signaling pathway	K07299;K07299;K07299;K07299;K07299;K07299	-	-	GO:0002791//regulation of peptide secretion;GO:0002793//positive regulation of peptide secretion;GO:0007275//multicellular organism development;GO:0007591//molting cycle, chitin-based cuticle;GO:0007593//chitin-based cuticle sclerotization;GO:0008150//biological_process;GO:0010646//regulation of cell communication;GO:0010647//positive regulation of cell communication;GO:0010817//regulation of hor…
Trypoxylus_dichotomus_00002914	2225.07	0.09	0.91	1194.8	1675.27	0.17	0.66	0	0.03	3.22	7.76	0	849.385	1.945	-8.7705	6.91917e-05	0.000257902	CPB	Carboxypeptidase B (Helicoverpa zea)	Organismal Systems;Organismal Systems	Digestive system;Digestive system	ko04972//Pancreatic secretion;ko04974//Protein digestion and absorption	K01291;K01291	GO:0005575//cellular_component;GO:0005576//extracellular region;GO:0005615//extracellular space;GO:0005622//intracellular;GO:0005623//cell;GO:0005737//cytoplasm;GO:0012505//endomembrane system;GO:0030133//transport vesicle;GO:0030141//secretory granule;GO:0031410//cytoplasmic vesicle;GO:0031982//vesicle;GO:0043226//organelle;GO:0043227//membrane-bounded organelle;GO:0043229//intracellular organel…	GO:0003674//molecular_function;GO:0003824//catalytic activity;GO:0004180//carboxypeptidase activity;GO:0004181//metallocarboxypeptidase activity;GO:0005488//binding;GO:0008233//peptidase activity;GO:0008235//metalloexopeptidase activity;GO:0008237//metallopeptidase activity;GO:0008238//exopeptidase activity;GO:0008270//zinc ion binding;GO:0016787//hydrolase activity;GO:0043167//ion binding;GO:004…	GO:0001678//cellular glucose homeostasis;GO:0001889//liver development;GO:0001990//regulation of systemic arterial blood pressure by hormone;GO:0001991//regulation of systemic arterial blood pressure by circulatory renin-angiotensin;GO:0002002//regulation of angiotensin levels in blood;GO:0002003//angiotensin maturation;GO:0002673//regulation of acute inflammatory response;GO:0002682//regulation …
Trypoxylus_dichotomus_00000079	7.14	16.15	4.26	5.7	7.35	29.14	5.05	6.89	6.55	2.91	2.45	10.25	11.6233	5.68333	-1.03221	7.59309e-05	0.000281612	Rab8a	Ras-related protein Rab-8A (Mus musculus)	Cellular Processes;Organismal Systems;Environmental Information Processing;Cellular Processes	Transport and catabolism;Digestive system;Signal transduction;Cellular community - eukaryotes	ko04144//Endocytosis;ko04972//Pancreatic secretion;ko04152//AMPK signaling pathway;ko04530//Tight junction	K07901;K07901;K07901;K07901	GO:0005575//cellular_component;GO:0005622//intracellular;GO:0005623//cell;GO:0005737//cytoplasm;GO:0005768//endosome;GO:0005794//Golgi apparatus;GO:0005886//plasma membrane;GO:0012505//endomembrane system;GO:0012506//vesicle membrane;GO:0016020//membrane;GO:0030141//secretory granule;GO:0030659//cytoplasmic vesicle membrane;GO:0030667//secretory granule membrane;GO:0031090//organelle membrane;GO:…	GO:0003674//molecular_function;GO:0003824//catalytic activity;GO:0003924//GTPase activity;GO:0016462//pyrophosphatase activity;GO:0016787//hydrolase activity;GO:0016817//hydrolase activity, acting on acid anhydrides;GO:0016818//hydrolase activity, acting on acid anhydrides, in phosphorus-containing anhydrides;GO:0017111//nucleoside-triphosphatase activity	GO:0002790//peptide secretion;GO:0006810//transport;GO:0006887//exocytosis;GO:0006904//vesicle docking involved in exocytosis;GO:0007154//cell communication;GO:0007165//signal transduction;GO:0007264//small GTPase mediated signal transduction;GO:0007265//Ras protein signal transduction;GO:0008104//protein localization;GO:0008150//biological_process;GO:0008582//regulation of synaptic growth at neu…
Trypoxylus_dichotomus_00006160	62.58	42.53	49.53	52.08	51.87	49.05	21.29	20.59	15.75	19.62	12.14	11.8	51.2733	16.865	-1.60418	8.23538e-05	0.000304214	Slc30a1	Zinc transporter 1 (Mus musculus)	Organismal Systems	Digestive system	ko04978//Mineral absorption	K14688	GO:0005575//cellular_component;GO:0005623//cell;GO:0005886//plasma membrane;GO:0016020//membrane;GO:0016323//basolateral plasma membrane;GO:0016324//apical plasma membrane;GO:0044425//membrane part;GO:0044459//plasma membrane part;GO:0044464//cell part;GO:0045177//apical part of cell;GO:0071944//cell periphery;GO:0098590//plasma membrane region	GO:0003674//molecular_function;GO:0005215//transporter activity;GO:0005385//zinc ion transmembrane transporter activity;GO:0008324//cation transmembrane transporter activity;GO:0015075//ion transmembrane transporter activity;GO:0015318//inorganic solute uptake transmembrane transporter activity;GO:0015562//efflux transmembrane transporter activity;GO:0022857//transmembrane transporter activity;GO…	GO:0000041//transition metal ion transport;GO:0006810//transport;GO:0006811//ion transport;GO:0006812//cation transport;GO:0006829//zinc II ion transport;GO:0006873//cellular ion homeostasis;GO:0006875//cellular metal ion homeostasis;GO:0006882//cellular zinc ion homeostasis;GO:0006950//response to stress;GO:0008150//biological_process;GO:0009636//response to toxic substance;GO:0009987//cellular …
Trypoxylus_dichotomus_00002702	0.05	0.14	0.24	0.06	0.12	1.82	1.9	1.72	1.52	1.35	0.87	1.18	0.405	1.42333	1.81328	8.63753e-05	0.000318061	GluRIA	Glutamate receptor 1 (Drosophila melanogaster)	-	-	-	-	GO:0005575//cellular_component;GO:0005623//cell;GO:0005886//plasma membrane;GO:0005887//integral component of plasma membrane;GO:0008328//ionotropic glutamate receptor complex;GO:0016020//membrane;GO:0016021//integral component of membrane;GO:0031224//intrinsic component of membrane;GO:0031226//intrinsic component of plasma membrane;GO:0032281//AMPA glutamate receptor complex;GO:0032991//macromol…	GO:0003674//molecular_function;GO:0004888//transmembrane signaling receptor activity;GO:0004970//ionotropic glutamate receptor activity;GO:0004971//AMPA glutamate receptor activity;GO:0005215//transporter activity;GO:0005216//ion channel activity;GO:0005230//extracellular ligand-gated ion channel activity;GO:0005261//cation channel activity;GO:0005267//potassium channel activity;GO:0005272//sodiu…	GO:0006810//transport;GO:0006811//ion transport;GO:0006812//cation transport;GO:0006813//potassium ion transport;GO:0006814//sodium ion transport;GO:0007154//cell communication;GO:0007165//signal transduction;GO:0007166//cell surface receptor signaling pathway;GO:0007215//glutamate receptor signaling pathway;GO:0008150//biological_process;GO:0009987//cellular process;GO:0015672//monovalent inorga…
Trypoxylus_dichotomus_00004456	0.02	0.16	0.2	0.13	0.02	0.14	0.92	0.97	0.48	0.68	0.22	0.44	0.111667	0.618333	2.46919	0.000102858	0.000373021	nrv2	Sodium/potassium-transporting ATPase subunit beta-2 (Drosophila melanogaster)	Environmental Information Processing;Organismal Systems;Organismal Systems;Environmental Information Processing;Organismal Systems;Organismal Systems;Organismal Systems;Organismal Systems;Organismal Systems;Organismal Systems;Organismal Systems;Organismal Systems;Organismal Systems;Organismal Systems;Organismal Systems;Organismal Systems;Organismal Systems;Organismal Systems	Signal transduction;Digestive system;Digestive system;Signal transduction;Digestive system;Endocrine system;Circulatory system;Endocrine system;Digestive system;Endocrine system;Digestive system;Circulatory system;Endocrine system;Excretory system;Digestive system;Digestive system;Excretory system;Excretory system	ko04024//cAMP signaling pathway;ko04972//Pancreatic secretion;ko04974//Protein digestion and absorption;ko04022//cGMP - PKG signaling pathway;ko04976//Bile secretion;ko04919//Thyroid hormone signaling pathway;ko04261//Adrenergic signaling in cardiomyocytes;ko04925//Aldosterone synthesis and secretion;ko04970//Salivary secretion;ko04911//Insulin secretion;ko04971//Gastric acid secretion;ko04260//C…	K01540;K01540;K01540;K01540;K01540;K01540;K01540;K01540;K01540;K01540;K01540;K01540;K01540;K01540;K01540;K01540;K01540;K01540	-	-	-
Trypoxylus_dichotomus_00009160	0	0	0	0	0	0	0.63	0.38	0.21	0	0.75	0.09	0.001	0.343333	8.42347	0.000109198	0.000393742	TcasGA2_TC004974	Uncharacterized protein (Tribolium castaneum)	-	-	-	-	-	-	-
Trypoxylus_dichotomus_00002112	0.22	1.06	0.38	0.25	0.24	3.67	2.9	2.5	3.72	0.9	0.52	6.54	0.97	2.84667	1.55322	0.000115752	0.000415066	CaMKII	Calcium/calmodulin-dependent protein kinase type II alpha chain (Drosophila melanogaster)	Environmental Information Processing;Environmental Information Processing;Organismal Systems;Organismal Systems;Environmental Information Processing;Organismal Systems;Organismal Systems;Organismal Systems;Cellular Processes;Organismal Systems;Organismal Systems;Cellular Processes;Environmental Information Processing;Organismal Systems;Organismal Systems;Organismal Systems;Organismal Systems;Orga…	Signal transduction;Signal transduction;Development;Nervous system;Signal transduction;Endocrine system;Circulatory system;Nervous system;Cell growth and death;Endocrine system;Endocrine system;Cell growth and death;Signal transduction;Sensory system;Endocrine system;Nervous system;Endocrine system;Environmental adaptation;Endocrine system;Digestive system;Signal transduction;Nervous system;Senso…	ko04024//cAMP signaling pathway;ko04310//Wnt signaling pathway;ko04360//Axon guidance;ko04728//Dopaminergic synapse;ko04020//Calcium signaling pathway;ko04921//Oxytocin signaling pathway;ko04261//Adrenergic signaling in cardiomyocytes;ko04722//Neurotrophin signaling pathway;ko04114//Oocyte meiosis;ko04922//Glucagon signaling pathway;ko04925//Aldosterone synthesis and secretion;ko04217//Necroptosi…	K04515;K04515;K04515;K04515;K04515;K04515;K04515;K04515;K04515;K04515;K04515;K04515;K04515;K04515;K04515;K04515;K04515;K04515;K04515;K04515;K04515;K04515;K04515;K04515	GO:0005575//cellular_component;GO:0005575//cellular_component;GO:0005575//cellular_component;GO:0005622//intracellular;GO:0005622//intracellular;GO:0005622//intracellular;GO:0005623//cell;GO:0005623//cell;GO:0005623//cell;GO:0005886//plasma membrane;GO:0005886//plasma membrane;GO:0005886//plasma membrane;GO:0005954//calcium- and calmodulin-dependent protein kinase complex;GO:0005954//calcium- and…	GO:0003674//molecular_function;GO:0003674//molecular_function;GO:0003674//molecular_function;GO:0003824//catalytic activity;GO:0003824//catalytic activity;GO:0003824//catalytic activity;GO:0004672//protein kinase activity;GO:0004672//protein kinase activity;GO:0004672//protein kinase activity;GO:0004674//protein serine/threonine kinase activity;GO:0004674//protein serine/threonine kinase activity…	GO:0000003//reproduction;GO:0000003//reproduction;GO:0000003//reproduction;GO:0003008//system process;GO:0003008//system process;GO:0003008//system process;GO:0006464//cellular protein modification process;GO:0006464//cellular protein modification process;GO:0006464//cellular protein modification process;GO:0006468//protein phosphorylation;GO:0006468//protein phosphorylation;GO:0006468//protein p…
Trypoxylus_dichotomus_00009297	0	0	0	0	0	0	0.09	0.03	0.4	0.08	0.08	0.39	0.001	0.178333	7.47843	0.000122531	0.000437735	Dll4	Delta-like protein 4 (Mus musculus)	Cellular Processes;Organismal Systems;Metabolism	Transport and catabolism;Digestive system;Lipid metabolism	ko04142//Lysosome;ko04979//Cholesterol metabolism;ko00100//Steroid biosynthesis	K01052;K01052;K01052	-	-	-
Trypoxylus_dichotomus_00002671	123	166.39	207.14	200.37	63.28	367.32	56.53	17.96	100.81	39.99	27.35	91.56	187.917	55.7	-1.75434	0.000139099	0.000492336	SLC4A2	Anion exchange protein 2 (Oryctolagus cuniculus)	Organismal Systems;Organismal Systems;Organismal Systems;Organismal Systems	Digestive system;Digestive system;Digestive system;Digestive system	ko04972//Pancreatic secretion;ko04976//Bile secretion;ko04970//Salivary secretion;ko04971//Gastric acid secretion	K13855;K13855;K13855;K13855	GO:0005575//cellular_component;GO:0005623//cell;GO:0005886//plasma membrane;GO:0005887//integral component of plasma membrane;GO:0016020//membrane;GO:0016021//integral component of membrane;GO:0031224//intrinsic component of membrane;GO:0031226//intrinsic component of plasma membrane;GO:0044425//membrane part;GO:0044459//plasma membrane part;GO:0044464//cell part;GO:0071944//cell periphery	GO:0003674//molecular_function;GO:0005215//transporter activity;GO:0008324//cation transmembrane transporter activity;GO:0008509//anion transmembrane transporter activity;GO:0008510//sodium:bicarbonate symporter activity;GO:0008514//organic anion transmembrane transporter activity;GO:0015075//ion transmembrane transporter activity;GO:0015077//monovalent inorganic cation transmembrane transporter …	GO:0006810//transport;GO:0006811//ion transport;GO:0006812//cation transport;GO:0006814//sodium ion transport;GO:0006820//anion transport;GO:0006873//cellular ion homeostasis;GO:0006885//regulation of pH;GO:0008150//biological_process;GO:0009987//cellular process;GO:0015672//monovalent inorganic cation transport;GO:0015701//bicarbonate transport;GO:0015711//organic anion transport;GO:0019725//cel…
Trypoxylus_dichotomus_00008919	0.72	0.3	0.23	0.34	0.48	6.3	4.25	9.15	4.15	1.86	1.25	8.77	1.395	4.905	1.81399	0.000168019	0.000588022	GRIK2	Glutamate receptor ionotropic%2C kainate 2 (Homo sapiens)	-	-	-	-	GO:0005575//cellular_component;GO:0005623//cell;GO:0005886//plasma membrane;GO:0005887//integral component of plasma membrane;GO:0008328//ionotropic glutamate receptor complex;GO:0016020//membrane;GO:0016021//integral component of membrane;GO:0031224//intrinsic component of membrane;GO:0031226//intrinsic component of plasma membrane;GO:0031594//neuromuscular junction;GO:0032991//macromolecular co…	GO:0003674//molecular_function;GO:0004888//transmembrane signaling receptor activity;GO:0004970//ionotropic glutamate receptor activity;GO:0005215//transporter activity;GO:0005216//ion channel activity;GO:0005230//extracellular ligand-gated ion channel activity;GO:0005261//cation channel activity;GO:0005262//calcium channel activity;GO:0005267//potassium channel activity;GO:0005272//sodium channe…	GO:0006355//regulation of transcription, DNA-templated;GO:0006357//regulation of transcription from RNA polymerase II promoter;GO:0006810//transport;GO:0006811//ion transport;GO:0006812//cation transport;GO:0006813//potassium ion transport;GO:0006814//sodium ion transport;GO:0006816//calcium ion transport;GO:0007154//cell communication;GO:0007165//signal transduction;GO:0007166//cell surface rece…
Trypoxylus_dichotomus_00001569	1.55	2.78	0.47	1.06	1.58	4.15	0.53	0.66	0.63	0.78	0.29	1.49	1.93167	0.73	-1.40388	0.000178485	0.000621084	ncaph	Condensin complex subunit 2 (Xenopus laevis)	-	-	-	-	GO:0000228//nuclear chromosome;GO:0000775//chromosome, centromeric region;GO:0000785//chromatin;GO:0000793//condensed chromosome;GO:0000794//condensed nuclear chromosome;GO:0000796//condensin complex;GO:0000799//nuclear condensin complex;GO:0005575//cellular_component;GO:0005622//intracellular;GO:0005623//cell;GO:0005634//nucleus;GO:0005694//chromosome;GO:0031974//membrane-enclosed lumen;GO:00319…	GO:0001671//ATPase activator activity;GO:0003674//molecular_function;GO:0003682//chromatin binding;GO:0005488//binding;GO:0005515//protein binding;GO:0008047//enzyme activator activity;GO:0019899//enzyme binding;GO:0030234//enzyme regulator activity;GO:0044547//DNA topoisomerase binding;GO:0060589//nucleoside-triphosphatase regulator activity;GO:0060590//ATPase regulator activity;GO:0072586//DNA …	GO:0000070//mitotic sister chromatid segregation;GO:0000278//mitotic cell cycle;GO:0000280//nuclear division;GO:0000819//sister chromatid segregation;GO:0001655//urogenital system development;GO:0001700//embryonic development via the syncytial blastoderm;GO:0002009//morphogenesis of an epithelium;GO:0006082//organic acid metabolic process;GO:0006091//generation of precursor metabolites and energy…
Trypoxylus_dichotomus_00003793	13.62	18.87	31.01	24.54	20.6	60.27	109.95	58.93	89.74	111.62	92	51.12	28.1517	85.56	1.60372	0.000179311	0.000623797	let-2	Collagen alpha-2(IV) chain (Caenorhabditis elegans)	Environmental Information Processing;Organismal Systems;Cellular Processes;Organismal Systems;Environmental Information Processing	Signal transduction;Digestive system;Cellular community - eukaryotes;Endocrine system;Signaling molecules and interaction	ko04151//PI3K-Akt signaling pathway;ko04974//Protein digestion and absorption;ko04510//Focal adhesion;ko04926//Relaxin signaling pathway;ko04512//ECM-receptor interaction	K06237;K06237;K06237;K06237;K06237	GO:0005575//cellular_component;GO:0005576//extracellular region;GO:0005581//collagen trimer;GO:0005587//collagen type IV trimer;GO:0005604//basement membrane;GO:0031012//extracellular matrix;GO:0032991//macromolecular complex;GO:0044420//extracellular matrix component;GO:0044421//extracellular region part;GO:0098642//network-forming collagen trimer;GO:0098644//complex of collagen trimers;GO:00986…	-	GO:0000003//reproduction;GO:0001700//embryonic development via the syncytial blastoderm;GO:0001894//tissue homeostasis;GO:0002009//morphogenesis of an epithelium;GO:0003006//developmental process involved in reproduction;GO:0003008//system process;GO:0007275//multicellular organism development;GO:0007391//dorsal closure;GO:0007507//heart development;GO:0007586//digestion;GO:0008150//biological_pr…
Trypoxylus_dichotomus_00000422	57.39	107.83	71.51	57.27	49.53	102.45	303.94	431.11	232.38	100.3	96.01	110.06	74.33	212.3	1.51409	0.000179708	0.000625017	Atpalpha	Sodium/potassium-transporting ATPase subunit alpha (Drosophila melanogaster)	Environmental Information Processing;Organismal Systems;Organismal Systems;Environmental Information Processing;Organismal Systems;Organismal Systems;Organismal Systems;Organismal Systems;Organismal Systems;Organismal Systems;Organismal Systems;Organismal Systems;Organismal Systems;Organismal Systems;Organismal Systems;Organismal Systems;Organismal Systems;Organismal Systems	Signal transduction;Digestive system;Digestive system;Signal transduction;Digestive system;Endocrine system;Circulatory system;Endocrine system;Digestive system;Endocrine system;Digestive system;Circulatory system;Endocrine system;Excretory system;Digestive system;Digestive system;Excretory system;Excretory system	ko04024//cAMP signaling pathway;ko04972//Pancreatic secretion;ko04974//Protein digestion and absorption;ko04022//cGMP - PKG signaling pathway;ko04976//Bile secretion;ko04919//Thyroid hormone signaling pathway;ko04261//Adrenergic signaling in cardiomyocytes;ko04925//Aldosterone synthesis and secretion;ko04970//Salivary secretion;ko04911//Insulin secretion;ko04971//Gastric acid secretion;ko04260//C…	K01539;K01539;K01539;K01539;K01539;K01539;K01539;K01539;K01539;K01539;K01539;K01539;K01539;K01539;K01539;K01539;K01539;K01539	GO:0005575//cellular_component;GO:0005575//cellular_component;GO:0005622//intracellular;GO:0005622//intracellular;GO:0005623//cell;GO:0005623//cell;GO:0005634//nucleus;GO:0005634//nucleus;GO:0005886//plasma membrane;GO:0005886//plasma membrane;GO:0005887//integral component of plasma membrane;GO:0005887//integral component of plasma membrane;GO:0005890//sodium:potassium-exchanging ATPase complex;…	GO:0003674//molecular_function;GO:0003674//molecular_function;GO:0003824//catalytic activity;GO:0003824//catalytic activity;GO:0005215//transporter activity;GO:0005215//transporter activity;GO:0005391//sodium:potassium-exchanging ATPase activity;GO:0005391//sodium:potassium-exchanging ATPase activity;GO:0008324//cation transmembrane transporter activity;GO:0008324//cation transmembrane transporte…	GO:0001700//embryonic development via the syncytial blastoderm;GO:0001700//embryonic development via the syncytial blastoderm;GO:0001894//tissue homeostasis;GO:0001894//tissue homeostasis;GO:0003008//system process;GO:0003008//system process;GO:0006810//transport;GO:0006810//transport;GO:0006811//ion transport;GO:0006811//ion transport;GO:0006812//cation transport;GO:0006812//cation transport;GO:…
Trypoxylus_dichotomus_00010594	0.55	1.09	0.18	0.45	0.89	0.59	1.85	1.23	0.98	3.96	2.85	1.56	0.625	2.07167	1.72886	0.000204202	0.000701295	Scarb1	Scavenger receptor class B member 1 (Rattus norvegicus)	Organismal Systems;Cellular Processes;Organismal Systems;Organismal Systems;Organismal Systems;Organismal Systems;Organismal Systems;Organismal Systems	Digestive system;Transport and catabolism;Endocrine system;Digestive system;Digestive system;Endocrine system;Digestive system;Endocrine system	ko04976//Bile secretion;ko04145//Phagosome;ko04925//Aldosterone synthesis and secretion;ko04979//Cholesterol metabolism;ko04975//Fat digestion and absorption;ko04927//Cortisol synthesis and secretion;ko04977//Vitamin digestion and absorption;ko04913//Ovarian Steroidogenesis	K13885;K13885;K13885;K13885;K13885;K13885;K13885;K13885	-	-	GO:0002165//instar larval or pupal development;GO:0007275//multicellular organism development;GO:0007431//salivary gland development;GO:0007435//salivary gland morphogenesis;GO:0007552//metamorphosis;GO:0008150//biological_process;GO:0008219//cell death;GO:0009653//anatomical structure morphogenesis;GO:0009791//post-embryonic development;GO:0009886//post-embryonic morphogenesis;GO:0009887//organ …
Trypoxylus_dichotomus_00002670	90.56	122.85	163.88	149.13	45.79	257.34	42.15	11.65	72.99	29.51	19.75	71.91	138.258	41.3267	-1.74222	0.000223224	0.000761357	Slc4a3	Anion exchange protein 3 (Rattus norvegicus)	Organismal Systems;Organismal Systems;Organismal Systems;Organismal Systems	Digestive system;Digestive system;Digestive system;Digestive system	ko04972//Pancreatic secretion;ko04976//Bile secretion;ko04970//Salivary secretion;ko04971//Gastric acid secretion	K13855;K13855;K13855;K13855	GO:0005575//cellular_component;GO:0005623//cell;GO:0005886//plasma membrane;GO:0005887//integral component of plasma membrane;GO:0016020//membrane;GO:0016021//integral component of membrane;GO:0031224//intrinsic component of membrane;GO:0031226//intrinsic component of plasma membrane;GO:0044425//membrane part;GO:0044459//plasma membrane part;GO:0044464//cell part;GO:0071944//cell periphery	GO:0003674//molecular_function;GO:0005215//transporter activity;GO:0008324//cation transmembrane transporter activity;GO:0008509//anion transmembrane transporter activity;GO:0008510//sodium:bicarbonate symporter activity;GO:0008514//organic anion transmembrane transporter activity;GO:0015075//ion transmembrane transporter activity;GO:0015077//monovalent inorganic cation transmembrane transporter …	GO:0006810//transport;GO:0006811//ion transport;GO:0006812//cation transport;GO:0006814//sodium ion transport;GO:0006820//anion transport;GO:0006873//cellular ion homeostasis;GO:0006885//regulation of pH;GO:0008150//biological_process;GO:0009987//cellular process;GO:0015672//monovalent inorganic cation transport;GO:0015701//bicarbonate transport;GO:0015711//organic anion transport;GO:0019725//cel…
Trypoxylus_dichotomus_00005074	115.09	172.47	156.23	169.28	92.08	170.89	73.18	61.16	76	52.12	37.45	42	146.007	56.985	-1.35738	0.000256447	0.000865644	UGT5	UDP-glycosyltransferase UGT5 (Dactylopius coccus)	Metabolism;Metabolism;Organismal Systems;Metabolism;Metabolism;Metabolism;Metabolism;Metabolism;Metabolism;Metabolism	Global and overview maps;Xenobiotics biodegradation and metabolism;Digestive system;Xenobiotics biodegradation and metabolism;Xenobiotics biodegradation and metabolism;Carbohydrate metabolism;Carbohydrate metabolism;Metabolism of cofactors and vitamins;Metabolism of cofactors and vitamins;Lipid metabolism	ko01100//Metabolic pathways;ko00983//Drug metabolism - other enzymes;ko04976//Bile secretion;ko00982//Drug metabolism - cytochrome P450;ko00980//Metabolism of xenobiotics by cytochrome P450;ko00053//Ascorbate and aldarate metabolism;ko00040//Pentose and glucuronate interconversions;ko00830//Retinol metabolism;ko00860//Porphyrin and chlorophyll metabolism;ko00140//Steroid hormone biosynthesis	K00699;K00699;K00699;K00699;K00699;K00699;K00699;K00699;K00699;K00699	GO:0005575//cellular_component;GO:0005622//intracellular;GO:0005623//cell;GO:0005737//cytoplasm;GO:0005783//endoplasmic reticulum;GO:0012505//endomembrane system;GO:0016020//membrane;GO:0016021//integral component of membrane;GO:0031224//intrinsic component of membrane;GO:0043226//organelle;GO:0043227//membrane-bounded organelle;GO:0043229//intracellular organelle;GO:0043231//intracellular membra…	GO:0003674//molecular_function;GO:0003824//catalytic activity;GO:0008194//UDP-glycosyltransferase activity;GO:0015020//glucuronosyltransferase activity;GO:0016740//transferase activity;GO:0016757//transferase activity, transferring glycosyl groups;GO:0016758//transferase activity, transferring hexosyl groups	GO:0006011//UDP-glucose metabolic process;GO:0006139//nucleobase-containing compound metabolic process;GO:0006725//cellular aromatic compound metabolic process;GO:0006793//phosphorus metabolic process;GO:0006807//nitrogen compound metabolic process;GO:0008150//biological_process;GO:0008152//metabolic process;GO:0009225//nucleotide-sugar metabolic process;GO:0009987//cellular process;GO:0034641//c…
Trypoxylus_dichotomus_00001908	0.33	0.91	0.12	0.15	0.34	3.9	2.16	3.94	2.46	1.87	1.56	1.33	0.958333	2.22	1.21196	0.000295718	0.000988502	COL15A1	Collagen alpha-1(XV) chain (Homo sapiens)	Organismal Systems	Digestive system	ko04974//Protein digestion and absorption	K06823	-	-	-
Trypoxylus_dichotomus_00002917	570.2	0	0.01	298.51	311.02	0.02	0	0	0	0.21	0.43	0	196.627	0.106667	-10.8481	0.000305905	0.00102027	CPB	Carboxypeptidase B (Helicoverpa zea)	Organismal Systems;Organismal Systems	Digestive system;Digestive system	ko04972//Pancreatic secretion;ko04974//Protein digestion and absorption	K01291;K01291	GO:0005575//cellular_component;GO:0005576//extracellular region;GO:0005615//extracellular space;GO:0005622//intracellular;GO:0005623//cell;GO:0005737//cytoplasm;GO:0012505//endomembrane system;GO:0030133//transport vesicle;GO:0030141//secretory granule;GO:0031410//cytoplasmic vesicle;GO:0031982//vesicle;GO:0043226//organelle;GO:0043227//membrane-bounded organelle;GO:0043229//intracellular organel…	GO:0003674//molecular_function;GO:0003824//catalytic activity;GO:0004180//carboxypeptidase activity;GO:0004181//metallocarboxypeptidase activity;GO:0005488//binding;GO:0008233//peptidase activity;GO:0008235//metalloexopeptidase activity;GO:0008237//metallopeptidase activity;GO:0008238//exopeptidase activity;GO:0008270//zinc ion binding;GO:0016787//hydrolase activity;GO:0043167//ion binding;GO:004…	GO:0001678//cellular glucose homeostasis;GO:0001889//liver development;GO:0001990//regulation of systemic arterial blood pressure by hormone;GO:0001991//regulation of systemic arterial blood pressure by circulatory renin-angiotensin;GO:0002002//regulation of angiotensin levels in blood;GO:0002003//angiotensin maturation;GO:0002673//regulation of acute inflammatory response;GO:0002682//regulation …
Trypoxylus_dichotomus_00000864	0.04	0	0	0	0	0.02	0.05	0.35	0.16	0.04	0.09	0.36	0.01	0.175	4.12928	0.000314338	0.00104553	SLC8A3	Sodium/calcium exchanger 3 (Homo sapiens)	Organismal Systems;Environmental Information Processing;Environmental Information Processing;Organismal Systems;Environmental Information Processing;Organismal Systems;Organismal Systems;Organismal Systems;Organismal Systems	Digestive system;Signal transduction;Signal transduction;Circulatory system;Signal transduction;Circulatory system;Excretory system;Digestive system;Sensory system	ko04974//Protein digestion and absorption;ko04022//cGMP - PKG signaling pathway;ko04020//Calcium signaling pathway;ko04261//Adrenergic signaling in cardiomyocytes;ko04371//Apelin signaling pathway;ko04260//Cardiac muscle contraction;ko04961//Endocrine and other factor-regulated calcium reabsorption;ko04978//Mineral absorption;ko04740//Olfactory transduction	K05849;K05849;K05849;K05849;K05849;K05849;K05849;K05849;K05849	-	GO:0003674//molecular_function;GO:0005215//transporter activity;GO:0005432//calcium:sodium antiporter activity;GO:0005488//binding;GO:0005509//calcium ion binding;GO:0008324//cation transmembrane transporter activity;GO:0015075//ion transmembrane transporter activity;GO:0015077//monovalent inorganic cation transmembrane transporter activity;GO:0015081//sodium ion transmembrane transporter activit…	GO:0003008//system process;GO:0006810//transport;GO:0006811//ion transport;GO:0006812//cation transport;GO:0006814//sodium ion transport;GO:0006816//calcium ion transport;GO:0006950//response to stress;GO:0007154//cell communication;GO:0007165//signal transduction;GO:0007602//phototransduction;GO:0008150//biological_process;GO:0009314//response to radiation;GO:0009416//response to light stimulus;…
Trypoxylus_dichotomus_00002109	0.62	3.81	0.01	1.54	1.62	10.36	0.35	0.39	0.43	0.22	0.09	0.7	2.99333	0.363333	-3.04239	0.000336947	0.00111603	ABCB1	ATP-dependent translocase ABCB1 (Cricetulus griseus)	Organismal Systems;Environmental Information Processing	Digestive system;Membrane transport	ko04976//Bile secretion;ko02010//ABC transporters	K05658;K05658	GO:0005575//cellular_component;GO:0005623//cell;GO:0005886//plasma membrane;GO:0016020//membrane;GO:0016021//integral component of membrane;GO:0031224//intrinsic component of membrane;GO:0032991//macromolecular complex;GO:0043190//ATP-binding cassette (ABC) transporter complex;GO:0044425//membrane part;GO:0044459//plasma membrane part;GO:0044464//cell part;GO:0071944//cell periphery;GO:0098533//A…	GO:0003674//molecular_function;GO:0003824//catalytic activity;GO:0005215//transporter activity;GO:0008559//xenobiotic-transporting ATPase activity;GO:0015238//drug transmembrane transporter activity;GO:0015399//primary active transmembrane transporter activity;GO:0015405//P-P-bond-hydrolysis-driven transmembrane transporter activity;GO:0015562//efflux transmembrane transporter activity;GO:0016462…	GO:0003008//system process;GO:0003014//renal system process;GO:0006810//transport;GO:0006855//drug transmembrane transport;GO:0008150//biological_process;GO:0009636//response to toxic substance;GO:0015893//drug transport;GO:0017085//response to insecticide;GO:0032501//multicellular organismal process;GO:0042221//response to chemical;GO:0042493//response to drug;GO:0042908//xenobiotic transport;GO…
Trypoxylus_dichotomus_00009011	47.41	8.35	2.58	27.73	22.08	0	0	0	0	0.15	0.45	0	18.025	0.1	-7.49386	0.000357628	0.00117952	Amyrel	Alpha-amylase-related protein (Drosophila atripex)	Metabolism;Organismal Systems;Organismal Systems;Organismal Systems;Metabolism	Global and overview maps;Digestive system;Digestive system;Digestive system;Carbohydrate metabolism	ko01100//Metabolic pathways;ko04972//Pancreatic secretion;ko04970//Salivary secretion;ko04973//Carbohydrate digestion and absorption;ko00500//Starch and sucrose metabolism	K01176;K01176;K01176;K01176;K01176	-	GO:0003674//molecular_function;GO:0003824//catalytic activity;GO:0004553//hydrolase activity, hydrolyzing O-glycosyl compounds;GO:0004556//alpha-amylase activity;GO:0005488//binding;GO:0005509//calcium ion binding;GO:0016160//amylase activity;GO:0016787//hydrolase activity;GO:0016798//hydrolase activity, acting on glycosyl bonds;GO:0043167//ion binding;GO:0043169//cation binding;GO:0046872//metal…	GO:0005975//carbohydrate metabolic process;GO:0008150//biological_process;GO:0008152//metabolic process;GO:0044238//primary metabolic process;GO:0071704//organic substance metabolic process
Trypoxylus_dichotomus_00007119	0	0	0	0	0	0	1.56	0	0.03	0.02	0.12	0.18	0.001	0.318333	8.31439	0.000403004	0.0013179	path	Proton-coupled amino acid transporter-like protein pathetic (Drosophila melanogaster)	Organismal Systems	Digestive system	ko04974//Protein digestion and absorption	K14209	GO:0005575//cellular_component;GO:0005622//intracellular;GO:0005623//cell;GO:0005737//cytoplasm;GO:0005773//vacuole;GO:0005774//vacuolar membrane;GO:0016020//membrane;GO:0031090//organelle membrane;GO:0043226//organelle;GO:0043227//membrane-bounded organelle;GO:0043229//intracellular organelle;GO:0043231//intracellular membrane-bounded organelle;GO:0044422//organelle part;GO:0044424//intracellula…	GO:0003674//molecular_function;GO:0005215//transporter activity;GO:0005342//organic acid transmembrane transporter activity;GO:0008509//anion transmembrane transporter activity;GO:0008514//organic anion transmembrane transporter activity;GO:0015075//ion transmembrane transporter activity;GO:0015171//amino acid transmembrane transporter activity;GO:0015318//inorganic solute uptake transmembrane tr…	GO:0003333//amino acid transmembrane transport;GO:0006810//transport;GO:0006811//ion transport;GO:0006820//anion transport;GO:0006865//amino acid transport;GO:0008150//biological_process;GO:0015711//organic anion transport;GO:0015849//organic acid transport;GO:0034220//ion transmembrane transport;GO:0046942//carboxylic acid transport;GO:0051179//localization;GO:0051234//establishment of localizat…
Trypoxylus_dichotomus_00005494	57.57	94.96	46.13	74.88	70.43	270.74	63.23	44.2	44.87	32.12	19.88	56.56	102.452	43.4767	-1.23663	0.000437173	0.00141925	Hsp90b1	Endoplasmin (Mus musculus)	Genetic Information Processing;Environmental Information Processing;Organismal Systems;Organismal Systems;Organismal Systems	Folding, sorting and degradation;Signal transduction;Endocrine system;Endocrine system;Immune system	ko04141//Protein processing in endoplasmic reticulum;ko04151//PI3K-Akt signaling pathway;ko04915//Estrogen signaling pathway;ko04918//Thyroid hormone synthesis;ko04657//IL-17 signaling pathway	K09487;K09487;K09487;K09487;K09487	GO:0005575//cellular_component;GO:0005576//extracellular region;GO:0005615//extracellular space;GO:0044421//extracellular region part	GO:0003674//molecular_function;GO:0005488//binding;GO:0005515//protein binding;GO:0051082//unfolded protein binding	GO:0006457//protein folding;GO:0006950//response to stress;GO:0007275//multicellular organism development;GO:0007494//midgut development;GO:0008150//biological_process;GO:0009266//response to temperature stimulus;GO:0009408//response to heat;GO:0009628//response to abiotic stimulus;GO:0009653//anatomical structure morphogenesis;GO:0009987//cellular process;GO:0032501//multicellular organismal pro…
Trypoxylus_dichotomus_00006891	0.04	0.12	0	0	0.11	0.75	0.47	0.66	1.22	0.22	0.42	1.41	0.17	0.733333	2.10893	0.000442993	0.00143502	UTG2	UDP-glucosyltransferase 2 (Dactylopius coccus)	Metabolism;Metabolism;Organismal Systems;Metabolism;Metabolism;Metabolism;Metabolism;Metabolism;Metabolism;Metabolism	Global and overview maps;Xenobiotics biodegradation and metabolism;Digestive system;Xenobiotics biodegradation and metabolism;Xenobiotics biodegradation and metabolism;Carbohydrate metabolism;Carbohydrate metabolism;Metabolism of cofactors and vitamins;Metabolism of cofactors and vitamins;Lipid metabolism	ko01100//Metabolic pathways;ko00983//Drug metabolism - other enzymes;ko04976//Bile secretion;ko00982//Drug metabolism - cytochrome P450;ko00980//Metabolism of xenobiotics by cytochrome P450;ko00053//Ascorbate and aldarate metabolism;ko00040//Pentose and glucuronate interconversions;ko00830//Retinol metabolism;ko00860//Porphyrin and chlorophyll metabolism;ko00140//Steroid hormone biosynthesis	K00699;K00699;K00699;K00699;K00699;K00699;K00699;K00699;K00699;K00699	-	-	-
Trypoxylus_dichotomus_00004093	0.03	0.16	0.18	0	0	1.52	1.29	0.47	3.83	0.9	1.41	2.3	0.315	1.7	2.43211	0.000446519	0.00144574	-	-	Organismal Systems;Cellular Processes;Environmental Information Processing;Cellular Processes;Cellular Processes;Organismal Systems;Cellular Processes;Cellular Processes;Environmental Information Processing;Organismal Systems;Organismal Systems;Cellular Processes;Environmental Information Processing;Organismal Systems;Organismal Systems;Organismal Systems	Environmental adaptation;Cellular community - eukaryotes;Signal transduction;Cell motility;Cellular community - eukaryotes;Endocrine system;Transport and catabolism;Cell growth and death;Signal transduction;Immune system;Endocrine system;Cellular community - eukaryotes;Signal transduction;Digestive system;Immune system;Sensory system	ko04714//Thermogenesis;ko04510//Focal adhesion;ko04015//Rap1 signaling pathway;ko04810//Regulation of actin cytoskeleton;ko04530//Tight junction;ko04919//Thyroid hormone signaling pathway;ko04145//Phagosome;ko04210//Apoptosis;ko04390//Hippo signaling pathway;ko04611//Platelet activation;ko04921//Oxytocin signaling pathway;ko04520//Adherens junction;ko04391//Hippo signaling pathway -fly;ko04971//G…	K05692;K05692;K05692;K05692;K05692;K05692;K05692;K05692;K05692;K05692;K05692;K05692;K05692;K05692;K05692;K05692	-	-	-
Trypoxylus_dichotomus_00000238	19.91	14.43	13.58	11.59	10.46	22.34	8.24	7.6	3.23	5.36	3.75	2.87	15.385	5.175	-1.57189	0.000461857	0.00148857	slc46a1	Proton-coupled folate transporter (Xenopus laevis)	Organismal Systems;Organismal Systems	Digestive system;Digestive system	ko04978//Mineral absorption;ko04977//Vitamin digestion and absorption	K14613;K14613	-	-	-
Trypoxylus_dichotomus_00001226	0.69	4.64	0.59	2.74	3.25	16.97	1.47	0.26	0	0.09	0.06	0.07	4.81333	0.325	-3.88852	0.000641166	0.0020128	-	-	Metabolism;Metabolism;Organismal Systems	Global and overview maps;Carbohydrate metabolism;Digestive system	ko01100//Metabolic pathways;ko00052//Galactose metabolism;ko04973//Carbohydrate digestion and absorption	K01229;K01229;K01229	-	GO:0003674//molecular_function;GO:0003824//catalytic activity;GO:0004553//hydrolase activity, hydrolyzing O-glycosyl compounds;GO:0008422//beta-glucosidase activity;GO:0015926//glucosidase activity;GO:0016787//hydrolase activity;GO:0016798//hydrolase activity, acting on glycosyl bonds	GO:0008150//biological_process;GO:0008152//metabolic process;GO:0071704//organic substance metabolic process;GO:1901135//carbohydrate derivative metabolic process;GO:1901657//glycosyl compound metabolic process
Trypoxylus_dichotomus_00003167	0.01	0.06	0.09	0.03	0.28	0.14	1.14	0.26	0.12	0.6	0.88	0.24	0.101667	0.54	2.40911	0.000642484	0.00201646	YQE_07799	Uncharacterized protein (Fragment) (Dendroctonus ponderosae)	Environmental Information Processing;Organismal Systems;Cellular Processes;Organismal Systems;Environmental Information Processing	Signal transduction;Digestive system;Cellular community - eukaryotes;Endocrine system;Signaling molecules and interaction	ko04151//PI3K-Akt signaling pathway;ko04974//Protein digestion and absorption;ko04510//Focal adhesion;ko04926//Relaxin signaling pathway;ko04512//ECM-receptor interaction	K06237;K06237;K06237;K06237;K06237	GO:0005575//cellular_component;GO:0005576//extracellular region;GO:0031012//extracellular matrix;GO:0044421//extracellular region part	GO:0003674//molecular_function;GO:0005198//structural molecule activity;GO:0005201//extracellular matrix structural constituent	GO:0007275//multicellular organism development;GO:0007591//molting cycle, chitin-based cuticle;GO:0007593//chitin-based cuticle sclerotization;GO:0008150//biological_process;GO:0021700//developmental maturation;GO:0022404//molting cycle process;GO:0032501//multicellular organismal process;GO:0032502//developmental process;GO:0042303//molting cycle;GO:0042335//cuticle development;GO:0043473//pigme…
Trypoxylus_dichotomus_00003501	36.97	66.72	61.6	43.71	35.98	37.75	20.43	21.15	21.44	16.75	16.53	10.95	47.1217	17.875	-1.39845	0.0007947	0.00244724	Atg9a	Autophagy-related protein 9A (Rattus norvegicus)	Cellular Processes;Cellular Processes;Cellular Processes	Transport and catabolism;Transport and catabolism;Transport and catabolism	ko04140//Autophagy - animal;ko04137//Mitophagy - animal;ko04136//Autophagy - other eukaryotes	K17907;K17907;K17907	GO:0000407//pre-autophagosomal structure;GO:0005575//cellular_component;GO:0005622//intracellular;GO:0005623//cell;GO:0005737//cytoplasm;GO:0005773//vacuole;GO:0005776//autophagosome;GO:0016020//membrane;GO:0016021//integral component of membrane;GO:0030054//cell junction;GO:0031224//intrinsic component of membrane;GO:0043226//organelle;GO:0043227//membrane-bounded organelle;GO:0043229//intracell…	-	GO:0000045//autophagosome assembly;GO:0000272//polysaccharide catabolic process;GO:0000422//mitophagy;GO:0001894//tissue homeostasis;GO:0001932//regulation of protein phosphorylation;GO:0001934//positive regulation of protein phosphorylation;GO:0002165//instar larval or pupal development;GO:0003008//system process;GO:0005975//carbohydrate metabolic process;GO:0005976//polysaccharide metabolic pro…
Trypoxylus_dichotomus_00003792	16.83	25.35	35.54	24.43	21.39	59.38	112.85	70.86	82.27	91.08	76.35	38.14	30.4867	78.5917	1.3662	0.000921617	0.00280968	Col4a1	Collagen alpha-1(IV) chain (Mus musculus)	Environmental Information Processing;Organismal Systems;Cellular Processes;Organismal Systems;Environmental Information Processing	Signal transduction;Digestive system;Cellular community - eukaryotes;Endocrine system;Signaling molecules and interaction	ko04151//PI3K-Akt signaling pathway;ko04974//Protein digestion and absorption;ko04510//Focal adhesion;ko04926//Relaxin signaling pathway;ko04512//ECM-receptor interaction	K06237;K06237;K06237;K06237;K06237	GO:0005575//cellular_component;GO:0005576//extracellular region;GO:0005581//collagen trimer;GO:0005587//collagen type IV trimer;GO:0005604//basement membrane;GO:0031012//extracellular matrix;GO:0032991//macromolecular complex;GO:0044420//extracellular matrix component;GO:0044421//extracellular region part;GO:0098642//network-forming collagen trimer;GO:0098644//complex of collagen trimers;GO:00986…	GO:0003674//molecular_function;GO:0005198//structural molecule activity;GO:0005201//extracellular matrix structural constituent	GO:0001655//urogenital system development;GO:0002009//morphogenesis of an epithelium;GO:0007275//multicellular organism development;GO:0007442//hindgut morphogenesis;GO:0007443//Malpighian tubule morphogenesis;GO:0007517//muscle organ development;GO:0007519//skeletal muscle tissue development;GO:0008150//biological_process;GO:0009653//anatomical structure morphogenesis;GO:0009790//embryo developm…
Trypoxylus_dichotomus_00010762	0.04	0	0.04	0.07	0.32	0.09	10.19	0.08	0.25	0	1.73	0.04	0.0933333	2.04833	4.45591	0.0010196	0.00307831	-	-	Organismal Systems;Environmental Information Processing;Organismal Systems	Digestive system;Signaling molecules and interaction;Digestive system	ko04972//Pancreatic secretion;ko04080//Neuroactive ligand-receptor interaction;ko04974//Protein digestion and absorption	K01312;K01312;K01312	-	-	-
Trypoxylus_dichotomus_00006624	0.2	0.82	0.34	0.08	0.2	3.3	0	0	0.23	0.08	0	0.1	0.823333	0.0683333	-3.59082	0.00143722	0.00420304	PPYR_07711	PDGF_2 domain-containing protein (Photinus pyralis)	-	-	-	-	GO:0005575//cellular_component;GO:0005576//extracellular region;GO:0005615//extracellular space;GO:0005622//intracellular;GO:0005623//cell;GO:0005737//cytoplasm;GO:0044421//extracellular region part;GO:0044424//intracellular part;GO:0044464//cell part	GO:0003674//molecular_function;GO:0005102//receptor binding;GO:0005126//cytokine receptor binding;GO:0005172//vascular endothelial growth factor receptor binding;GO:0005488//binding;GO:0005515//protein binding;GO:0005539//glycosaminoglycan binding;GO:0008201//heparin binding;GO:0043167//ion binding;GO:0043168//anion binding;GO:0070851//growth factor receptor binding;GO:0097367//carbohydrate deriv…	GO:0000003//reproduction;GO:0001655//urogenital system development;GO:0001667//ameboidal-type cell migration;GO:0001932//regulation of protein phosphorylation;GO:0001934//positive regulation of protein phosphorylation;GO:0002009//morphogenesis of an epithelium;GO:0002064//epithelial cell development;GO:0002065//columnar/cuboidal epithelial cell differentiation;GO:0002066//columnar/cuboidal epithe…
Trypoxylus_dichotomus_00004085	0.06	0.12	0	0	0.08	0.95	0.81	0.6	1.36	0.14	0.45	1.1	0.201667	0.743333	1.88204	0.00145351	0.00424778	got2a	Aspartate aminotransferase%2C mitochondrial (Danio rerio)	Metabolism;Metabolism;Metabolism;Metabolism;Metabolism;Metabolism;Metabolism;Metabolism;Organismal Systems;Metabolism;Metabolism;Metabolism	Global and overview maps;Global and overview maps;Global and overview maps;Amino acid metabolism;Amino acid metabolism;Amino acid metabolism;Amino acid metabolism;Amino acid metabolism;Digestive system;Global and overview maps;Amino acid metabolism;Amino acid metabolism	ko01100//Metabolic pathways;ko01200//Carbon metabolism;ko01230//Biosynthesis of amino acids;ko00330//Arginine and proline metabolism;ko00270//Cysteine and methionine metabolism;ko00360//Phenylalanine metabolism;ko00350//Tyrosine metabolism;ko00250//Alanine, aspartate and glutamate metabolism;ko04975//Fat digestion and absorption;ko01210//2-Oxocarboxylic acid metabolism;ko00220//Arginine biosynthe…	K14455;K14455;K14455;K14455;K14455;K14455;K14455;K14455;K14455;K14455;K14455;K14455	GO:0005575//cellular_component;GO:0005622//intracellular;GO:0005623//cell;GO:0005737//cytoplasm;GO:0005739//mitochondrion;GO:0005759//mitochondrial matrix;GO:0031974//membrane-enclosed lumen;GO:0043226//organelle;GO:0043227//membrane-bounded organelle;GO:0043229//intracellular organelle;GO:0043231//intracellular membrane-bounded organelle;GO:0043233//organelle lumen;GO:0044422//organelle part;GO:…	GO:0003674//molecular_function;GO:0003824//catalytic activity;GO:0004069//L-aspartate:2-oxoglutarate aminotransferase activity;GO:0008483//transaminase activity;GO:0016740//transferase activity;GO:0016769//transferase activity, transferring nitrogenous groups	GO:0006082//organic acid metabolic process;GO:0006520//cellular amino acid metabolic process;GO:0006531//aspartate metabolic process;GO:0006533//aspartate catabolic process;GO:0006536//glutamate metabolic process;GO:0006537//glutamate biosynthetic process;GO:0006807//nitrogen compound metabolic process;GO:0007275//multicellular organism development;GO:0007399//nervous system development;GO:000741…
Trypoxylus_dichotomus_00010763	0.04	0.3	1.14	0.55	0.18	0.47	1.8	1.33	11.4	0.99	5.61	0.35	0.446667	3.58	3.00269	0.00204776	0.0057828	-	-	Organismal Systems;Environmental Information Processing;Organismal Systems	Digestive system;Signaling molecules and interaction;Digestive system	ko04972//Pancreatic secretion;ko04080//Neuroactive ligand-receptor interaction;ko04974//Protein digestion and absorption	K01312;K01312;K01312	GO:0005575//cellular_component;GO:0005622//intracellular;GO:0005623//cell;GO:0005737//cytoplasm;GO:0044424//intracellular part;GO:0044464//cell part	GO:0003674//molecular_function;GO:0003824//catalytic activity;GO:0004175//endopeptidase activity;GO:0004252//serine-type endopeptidase activity;GO:0008233//peptidase activity;GO:0008236//serine-type peptidase activity;GO:0016787//hydrolase activity;GO:0017171//serine hydrolase activity;GO:0070011//peptidase activity, acting on L-amino acid peptides	GO:0006508//proteolysis;GO:0006807//nitrogen compound metabolic process;GO:0008150//biological_process;GO:0008152//metabolic process;GO:0019538//protein metabolic process;GO:0043170//macromolecule metabolic process;GO:0044238//primary metabolic process;GO:0071704//organic substance metabolic process;GO:1901564//organonitrogen compound metabolic process
Trypoxylus_dichotomus_00004987	0.85	3.74	1.81	1.02	1.12	13.97	10.8	17.53	6.51	3.79	3.36	4.78	3.75167	7.795	1.05502	0.00207829	0.00586037	-	-	Metabolism;Cellular Processes;Environmental Information Processing;Metabolism;Environmental Information Processing;Organismal Systems;Organismal Systems;Organismal Systems;Organismal Systems;Metabolism	Global and overview maps;Transport and catabolism;Signal transduction;Amino acid metabolism;Signal transduction;Digestive system;Endocrine system;Environmental adaptation;Nervous system;Amino acid metabolism	ko01100//Metabolic pathways;ko04145//Phagosome;ko04020//Calcium signaling pathway;ko00330//Arginine and proline metabolism;ko04371//Apelin signaling pathway;ko04970//Salivary secretion;ko04926//Relaxin signaling pathway;ko04713//Circadian entrainment;ko04730//Long-term depression;ko00220//Arginine biosynthesis	K13240;K13240;K13240;K13240;K13240;K13240;K13240;K13240;K13240;K13240	GO:0005575//cellular_component;GO:0005622//intracellular;GO:0005623//cell;GO:0005737//cytoplasm;GO:0005777//peroxisome;GO:0042579//microbody;GO:0043226//organelle;GO:0043227//membrane-bounded organelle;GO:0043229//intracellular organelle;GO:0043231//intracellular membrane-bounded organelle;GO:0044424//intracellular part;GO:0044444//cytoplasmic part;GO:0044464//cell part	GO:0003674//molecular_function;GO:0003824//catalytic activity;GO:0003958//NADPH-hemoprotein reductase activity;GO:0004497//monooxygenase activity;GO:0004517//nitric-oxide synthase activity;GO:0005488//binding;GO:0005515//protein binding;GO:0005516//calmodulin binding;GO:0016491//oxidoreductase activity;GO:0016651//oxidoreductase activity, acting on NAD(P)H;GO:0016653//oxidoreductase activity, act…	GO:0001505//regulation of neurotransmitter levels;GO:0002027//regulation of heart rate;GO:0006140//regulation of nucleotide metabolic process;GO:0006275//regulation of DNA replication;GO:0006807//nitrogen compound metabolic process;GO:0006809//nitric oxide biosynthetic process;GO:0007154//cell communication;GO:0007165//signal transduction;GO:0007263//nitric oxide mediated signal transduction;GO:0…
Trypoxylus_dichotomus_00008340	12.66	28.62	0.22	0.52	5.81	116.54	180.26	26.38	0.48	475.56	63.7	42.72	27.395	131.517	2.26326	0.00213903	0.00601773	TRYP7	Trypsin-7 (Anopheles gambiae)	Organismal Systems;Environmental Information Processing;Organismal Systems	Digestive system;Signaling molecules and interaction;Digestive system	ko04972//Pancreatic secretion;ko04080//Neuroactive ligand-receptor interaction;ko04974//Protein digestion and absorption	K01312;K01312;K01312	GO:0005575//cellular_component;GO:0005622//intracellular;GO:0005623//cell;GO:0005737//cytoplasm;GO:0044424//intracellular part;GO:0044464//cell part	GO:0003674//molecular_function;GO:0003824//catalytic activity;GO:0004175//endopeptidase activity;GO:0004252//serine-type endopeptidase activity;GO:0008233//peptidase activity;GO:0008236//serine-type peptidase activity;GO:0016787//hydrolase activity;GO:0017171//serine hydrolase activity;GO:0070011//peptidase activity, acting on L-amino acid peptides	GO:0006508//proteolysis;GO:0006807//nitrogen compound metabolic process;GO:0008150//biological_process;GO:0008152//metabolic process;GO:0019538//protein metabolic process;GO:0043170//macromolecule metabolic process;GO:0044238//primary metabolic process;GO:0071704//organic substance metabolic process;GO:1901564//organonitrogen compound metabolic process
Trypoxylus_dichotomus_00005183	0	0.18	0	0.09	0	0.28	0.58	0.97	1.19	0.21	0	0.57	0.0916667	0.586667	2.67807	0.00219531	0.00616313	bap	Homeobox protein bagpipe (Drosophila melanogaster)	-	-	-	-	GO:0005575//cellular_component;GO:0005622//intracellular;GO:0005623//cell;GO:0005634//nucleus;GO:0043226//organelle;GO:0043227//membrane-bounded organelle;GO:0043229//intracellular organelle;GO:0043231//intracellular membrane-bounded organelle;GO:0044424//intracellular part;GO:0044464//cell part	GO:0000981//RNA polymerase II transcription factor activity, sequence-specific DNA binding;GO:0003674//molecular_function;GO:0003676//nucleic acid binding;GO:0003677//DNA binding;GO:0003700//transcription factor activity, sequence-specific DNA binding;GO:0003705//transcription factor activity, RNA polymerase II distal enhancer sequence-specific binding;GO:0005488//binding;GO:0043565//sequence-spe…	GO:0001704//formation of primary germ layer;GO:0001707//mesoderm formation;GO:0001708//cell fate specification;GO:0001710//mesodermal cell fate commitment;GO:0006355//regulation of transcription, DNA-templated;GO:0006357//regulation of transcription from RNA polymerase II promoter;GO:0007275//multicellular organism development;GO:0007369//gastrulation;GO:0007494//midgut development;GO:0007498//me…
Trypoxylus_dichotomus_00006758	0.03	0.43	0.03	0	0.08	4.09	0.03	0.05	0	0.03	0	0.03	0.776667	0.0233333	-5.05683	0.00222889	0.00624434	Lip1	Lipase 1 (Drosophila melanogaster)	Cellular Processes;Organismal Systems;Metabolism	Transport and catabolism;Digestive system;Lipid metabolism	ko04142//Lysosome;ko04979//Cholesterol metabolism;ko00100//Steroid biosynthesis	K01052;K01052;K01052	-	-	-
Trypoxylus_dichotomus_00011628	70.84	157.64	99.57	75.02	76.79	80.91	229.9	150.58	339.04	185.51	206.01	152.73	93.4617	210.628	1.17225	0.00272698	0.00748804	ETFA	Electron transfer flavoprotein subunit alpha%2C mitochondrial (Macaca fascicularis)	-	-	-	-	GO:0005575//cellular_component;GO:0005622//intracellular;GO:0005623//cell;GO:0005737//cytoplasm;GO:0005739//mitochondrion;GO:0005759//mitochondrial matrix;GO:0017133//mitochondrial electron transfer flavoprotein complex;GO:0031974//membrane-enclosed lumen;GO:0032991//macromolecular complex;GO:0043226//organelle;GO:0043227//membrane-bounded organelle;GO:0043229//intracellular organelle;GO:0043231/…	GO:0000166//nucleotide binding;GO:0003674//molecular_function;GO:0003824//catalytic activity;GO:0005488//binding;GO:0009055//electron carrier activity;GO:0016491//oxidoreductase activity;GO:0036094//small molecule binding;GO:0043167//ion binding;GO:0043168//anion binding;GO:0048037//cofactor binding;GO:0050660//flavin adenine dinucleotide binding;GO:0050662//coenzyme binding;GO:0097159//organic c…	GO:0001655//urogenital system development;GO:0001700//embryonic development via the syncytial blastoderm;GO:0002009//morphogenesis of an epithelium;GO:0006082//organic acid metabolic process;GO:0006091//generation of precursor metabolites and energy;GO:0006119//oxidative phosphorylation;GO:0006139//nucleobase-containing compound metabolic process;GO:0006163//purine nucleotide metabolic process;GO…
Trypoxylus_dichotomus_00004451	0	0.03	0	0	0	0.04	0.04	0.24	0	0.1	0.13	0.71	0.0116667	0.203333	4.12338	0.00352549	0.00944663	nrv1	Sodium/potassium-transporting ATPase subunit beta-1 (Drosophila melanogaster)	Environmental Information Processing;Organismal Systems;Organismal Systems;Environmental Information Processing;Organismal Systems;Organismal Systems;Organismal Systems;Organismal Systems;Organismal Systems;Organismal Systems;Organismal Systems;Organismal Systems;Organismal Systems;Organismal Systems;Organismal Systems;Organismal Systems;Organismal Systems;Organismal Systems	Signal transduction;Digestive system;Digestive system;Signal transduction;Digestive system;Endocrine system;Circulatory system;Endocrine system;Digestive system;Endocrine system;Digestive system;Circulatory system;Endocrine system;Excretory system;Digestive system;Digestive system;Excretory system;Excretory system	ko04024//cAMP signaling pathway;ko04972//Pancreatic secretion;ko04974//Protein digestion and absorption;ko04022//cGMP - PKG signaling pathway;ko04976//Bile secretion;ko04919//Thyroid hormone signaling pathway;ko04261//Adrenergic signaling in cardiomyocytes;ko04925//Aldosterone synthesis and secretion;ko04970//Salivary secretion;ko04911//Insulin secretion;ko04971//Gastric acid secretion;ko04260//C…	K01540;K01540;K01540;K01540;K01540;K01540;K01540;K01540;K01540;K01540;K01540;K01540;K01540;K01540;K01540;K01540;K01540;K01540	GO:0005575//cellular_component;GO:0005623//cell;GO:0005886//plasma membrane;GO:0005887//integral component of plasma membrane;GO:0005890//sodium:potassium-exchanging ATPase complex;GO:0005901//caveola;GO:0005911//cell-cell junction;GO:0014704//intercalated disc;GO:0016020//membrane;GO:0016021//integral component of membrane;GO:0016323//basolateral plasma membrane;GO:0016324//apical plasma membran…	GO:0001671//ATPase activator activity;GO:0003674//molecular_function;GO:0003824//catalytic activity;GO:0005215//transporter activity;GO:0005391//sodium:potassium-exchanging ATPase activity;GO:0005488//binding;GO:0005515//protein binding;GO:0008022//protein C-terminus binding;GO:0008047//enzyme activator activity;GO:0008324//cation transmembrane transporter activity;GO:0008556//potassium-transport…	GO:0001508//action potential;GO:0001666//response to hypoxia;GO:0002028//regulation of sodium ion transport;GO:0002376//immune system process;GO:0003008//system process;GO:0003012//muscle system process;GO:0003013//circulatory system process;GO:0003015//heart process;GO:0006139//nucleobase-containing compound metabolic process;GO:0006163//purine nucleotide metabolic process;GO:0006725//cellular a…
Trypoxylus_dichotomus_00003224	88.91	8.54	137.64	83.64	79.31	42.82	31.94	30.06	34.33	20.61	17.93	10.58	73.4767	24.2417	-1.5998	0.00374316	0.00996813	EH2	Juvenile hormone epoxide hydrolase 2 (Ctenocephalides felis)	Organismal Systems;Metabolism	Digestive system;Xenobiotics biodegradation and metabolism	ko04976//Bile secretion;ko00980//Metabolism of xenobiotics by cytochrome P450	K01253;K01253	-	GO:0003674//molecular_function;GO:0003824//catalytic activity;GO:0004301//epoxide hydrolase activity;GO:0008096//juvenile hormone epoxide hydrolase activity;GO:0016787//hydrolase activity;GO:0016801//hydrolase activity, acting on ether bonds;GO:0016803//ether hydrolase activity	GO:0006629//lipid metabolic process;GO:0006714//sesquiterpenoid metabolic process;GO:0006716//juvenile hormone metabolic process;GO:0006719//juvenile hormone catabolic process;GO:0006720//isoprenoid metabolic process;GO:0006721//terpenoid metabolic process;GO:0008150//biological_process;GO:0008152//metabolic process;GO:0008300//isoprenoid catabolic process;GO:0009056//catabolic process;GO:0009987…
Trypoxylus_dichotomus_00002421	0.13	0.12	0.03	0.01	0.04	0.42	0.08	0.9	0.28	0.09	0.17	0.35	0.125	0.311667	1.31808	0.00387784	0.0102941	Ac76E	Adenylate cyclase type 2 (Drosophila melanogaster)	Organismal Systems;Metabolism;Environmental Information Processing;Organismal Systems;Environmental Information Processing;Environmental Information Processing;Organismal Systems;Organismal Systems;Organismal Systems;Environmental Information Processing;Organismal Systems;Organismal Systems;Organismal Systems;Organismal Systems;Organismal Systems;Organismal Systems;Cellular Processes;Organismal S…	Environmental adaptation;Nucleotide metabolism;Signal transduction;Digestive system;Signal transduction;Signal transduction;Digestive system;Nervous system;Circulatory system;Signal transduction;Immune system;Endocrine system;Endocrine system;Immune system;Aging;Circulatory system;Cell growth and death;Endocrine system;Signal transduction;Endocrine system;Signal transduction;Endocrine system;Dige…	ko04714//Thermogenesis;ko00230//Purine metabolism;ko04024//cAMP signaling pathway;ko04972//Pancreatic secretion;ko04015//Rap1 signaling pathway;ko04022//cGMP - PKG signaling pathway;ko04976//Bile secretion;ko04723//Retrograde endocannabinoid signaling;ko04270//Vascular smooth muscle contraction;ko04020//Calcium signaling pathway;ko04611//Platelet activation;ko04915//Estrogen signaling pathway;ko0…	K08042;K08042;K08042;K08042;K08042;K08042;K08042;K08042;K08042;K08042;K08042;K08042;K08042;K08042;K08042;K08042;K08042;K08042;K08042;K08042;K08042;K08042;K08042;K08042;K08042;K08042;K08042;K08042;K08042;K08042;K08042;K08042;K08042;K08042;K08042;K08042;K08042;K08042;K08042;K08042	GO:0005575//cellular_component;GO:0005622//intracellular;GO:0005623//cell;GO:0005737//cytoplasm;GO:0005829//cytosol;GO:0005886//plasma membrane;GO:0008074//guanylate cyclase complex, soluble;GO:0016020//membrane;GO:0032991//macromolecular complex;GO:0044424//intracellular part;GO:0044444//cytoplasmic part;GO:0044445//cytosolic part;GO:0044464//cell part;GO:0071944//cell periphery	GO:0003674//molecular_function;GO:0003824//catalytic activity;GO:0004016//adenylate cyclase activity;GO:0004383//guanylate cyclase activity;GO:0009975//cyclase activity;GO:0016829//lyase activity;GO:0016849//phosphorus-oxygen lyase activity	GO:0002165//instar larval or pupal development;GO:0006139//nucleobase-containing compound metabolic process;GO:0006163//purine nucleotide metabolic process;GO:0006164//purine nucleotide biosynthetic process;GO:0006182//cGMP biosynthetic process;GO:0006725//cellular aromatic compound metabolic process;GO:0006753//nucleoside phosphate metabolic process;GO:0006793//phosphorus metabolic process;GO:00…
Trypoxylus_dichotomus_00002021	0.81	1.76	0.22	1.59	0.4	2.91	4.1	5.84	3.99	1.1	0.9	2.51	1.28167	3.07333	1.26178	0.00473918	0.0123197	Pkc53E	Protein kinase C%2C brain isozyme (Drosophila melanogaster)	Environmental Information Processing;Organismal Systems;Environmental Information Processing;Cellular Processes;Environmental Information Processing;Environmental Information Processing;Environmental Information Processing;Environmental Information Processing;Organismal Systems;Organismal Systems;Organismal Systems;Organismal Systems;Organismal Systems;Environmental Information Processing;Organis…	Signal transduction;Digestive system;Signal transduction;Cellular community - eukaryotes;Signal transduction;Signal transduction;Signal transduction;Signal transduction;Nervous system;Development;Endocrine system;Nervous system;Circulatory system;Signal transduction;Endocrine system;Signal transduction;Signal transduction;Circulatory system;Endocrine system;Signal transduction;Nervous system;Endo…	ko04151//PI3K-Akt signaling pathway;ko04972//Pancreatic secretion;ko04010//MAPK signaling pathway;ko04510//Focal adhesion;ko04015//Rap1 signaling pathway;ko04150//mTOR signaling pathway;ko04014//Ras signaling pathway;ko04310//Wnt signaling pathway;ko04723//Retrograde endocannabinoid signaling;ko04360//Axon guidance;ko04919//Thyroid hormone signaling pathway;ko04728//Dopaminergic synapse;ko04270//…	K02677;K02677;K02677;K02677;K02677;K02677;K02677;K02677;K02677;K02677;K02677;K02677;K02677;K02677;K02677;K02677;K02677;K02677;K02677;K02677;K02677;K02677;K02677;K02677;K02677;K02677;K02677;K02677;K02677;K02677;K02677;K02677;K02677;K02677;K02677;K02677;K02677;K02677;K02677;K02677;K02677;K02677;K02677;K02677;K02677;K02677;K02677	GO:0005575//cellular_component;GO:0005622//intracellular;GO:0005623//cell;GO:0005886//plasma membrane;GO:0016020//membrane;GO:0016027//inaD signaling complex;GO:0016028//rhabdomere;GO:0019897//extrinsic component of plasma membrane;GO:0019898//extrinsic component of membrane;GO:0032991//macromolecular complex;GO:0042995//cell projection;GO:0044425//membrane part;GO:0044459//plasma membrane part;G…	GO:0003674//molecular_function;GO:0003824//catalytic activity;GO:0004672//protein kinase activity;GO:0004674//protein serine/threonine kinase activity;GO:0004697//protein kinase C activity;GO:0004712//protein serine/threonine/tyrosine kinase activity;GO:0005488//binding;GO:0005515//protein binding;GO:0016301//kinase activity;GO:0016740//transferase activity;GO:0016772//transferase activity, trans…	GO:0000003//reproduction;GO:0002682//regulation of immune system process;GO:0003006//developmental process involved in reproduction;GO:0003008//system process;GO:0006464//cellular protein modification process;GO:0006468//protein phosphorylation;GO:0006793//phosphorus metabolic process;GO:0006796//phosphate-containing compound metabolic process;GO:0006807//nitrogen compound metabolic process;GO:00…
Trypoxylus_dichotomus_00006823	0.07	2.78	0.67	0.47	0.84	6.1	0.37	0.2	0	0.26	0.26	0.47	1.82167	0.26	-2.80868	0.0051934	0.0133708	PPYR_07620	Homeobox domain-containing protein (Photinus pyralis)	-	-	-	-	GO:0005575//cellular_component;GO:0005622//intracellular;GO:0005623//cell;GO:0005634//nucleus;GO:0005737//cytoplasm;GO:0043226//organelle;GO:0043227//membrane-bounded organelle;GO:0043229//intracellular organelle;GO:0043231//intracellular membrane-bounded organelle;GO:0044424//intracellular part;GO:0044464//cell part	GO:0000976//transcription regulatory region sequence-specific DNA binding;GO:0000977//RNA polymerase II regulatory region sequence-specific DNA binding;GO:0001012//RNA polymerase II regulatory region DNA binding;GO:0001067//regulatory region nucleic acid binding;GO:0003674//molecular_function;GO:0003676//nucleic acid binding;GO:0003677//DNA binding;GO:0003690//double-stranded DNA binding;GO:00037…	GO:0001655//urogenital system development;GO:0001703//gastrulation with mouth forming first;GO:0002009//morphogenesis of an epithelium;GO:0002225//positive regulation of antimicrobial peptide production;GO:0002682//regulation of immune system process;GO:0002684//positive regulation of immune system process;GO:0002697//regulation of immune effector process;GO:0002699//positive regulation of immune…
Trypoxylus_dichotomus_00009707	8.34	13.67	8.36	7.5	6.3	8.54	4.92	6.41	4.79	3.08	3.87	2.65	8.785	4.28667	-1.03519	0.00566695	0.0144486	Hakai	E3 ubiquitin-protein ligase Hakai (Drosophila melanogaster)	-	-	-	-	GO:0005575//cellular_component;GO:0005622//intracellular;GO:0005623//cell;GO:0005737//cytoplasm;GO:0005886//plasma membrane;GO:0016020//membrane;GO:0031410//cytoplasmic vesicle;GO:0031982//vesicle;GO:0043226//organelle;GO:0043227//membrane-bounded organelle;GO:0043229//intracellular organelle;GO:0044424//intracellular part;GO:0044444//cytoplasmic part;GO:0044464//cell part;GO:0048471//perinuclear…	GO:0003674//molecular_function;GO:0003824//catalytic activity;GO:0004842//ubiquitin-protein transferase activity;GO:0005488//binding;GO:0005515//protein binding;GO:0008270//zinc ion binding;GO:0016740//transferase activity;GO:0019787//ubiquitin-like protein transferase activity;GO:0043167//ion binding;GO:0043169//cation binding;GO:0045296//cadherin binding;GO:0046872//metal ion binding;GO:0046914…	GO:0001667//ameboidal-type cell migration;GO:0001700//embryonic development via the syncytial blastoderm;GO:0002009//morphogenesis of an epithelium;GO:0003002//regionalization;GO:0006464//cellular protein modification process;GO:0006807//nitrogen compound metabolic process;GO:0006928//movement of cell or subcellular component;GO:0006996//organelle organization;GO:0007010//cytoskeleton organizatio…
Trypoxylus_dichotomus_00009578	0.2	0.48	0.01	0.14	0.74	0.22	0.14	0.12	0.06	0.03	0.03	0.06	0.298333	0.0733333	-2.02438	0.00610438	0.0154697	ABCC4	Multidrug resistance-associated protein 4 (Homo sapiens)	Environmental Information Processing;Organismal Systems;Environmental Information Processing	Signal transduction;Digestive system;Membrane transport	ko04024//cAMP signaling pathway;ko04976//Bile secretion;ko02010//ABC transporters	K05673;K05673;K05673	-	-	-
Trypoxylus_dichotomus_00001620	0.06	0.01	0.02	0.04	0.02	0.11	0.1	0.12	0.19	0.05	0.05	0.61	0.0433333	0.186667	2.10692	0.00699122	0.0174468	-	-	Organismal Systems	Digestive system	ko04974//Protein digestion and absorption	K01278	-	-	-
Trypoxylus_dichotomus_00009008	1.23	3.59	1.33	0.89	1.38	4.17	4.06	22.85	1.94	5.94	2.05	0.54	2.09833	6.23	1.56999	0.00703911	0.0175533	-	-	Metabolism;Organismal Systems;Organismal Systems;Organismal Systems;Metabolism	Global and overview maps;Digestive system;Digestive system;Digestive system;Carbohydrate metabolism	ko01100//Metabolic pathways;ko04972//Pancreatic secretion;ko04970//Salivary secretion;ko04973//Carbohydrate digestion and absorption;ko00500//Starch and sucrose metabolism	K01176;K01176;K01176;K01176;K01176	-	-	-
Trypoxylus_dichotomus_00004726	0.05	0.13	0	0.02	0	0.03	0.51	0.15	0.08	0.35	0.12	0	0.0383333	0.201667	2.3953	0.00793735	0.0195174	sad	Cytochrome P450 315a1%2C mitochondrial (Drosophila melanogaster)	Metabolism	Metabolism of terpenoids and polyketides	ko00981//Insect hormone biosynthesis	K10722	GO:0005575//cellular_component;GO:0005622//intracellular;GO:0005623//cell;GO:0005737//cytoplasm;GO:0005739//mitochondrion;GO:0043226//organelle;GO:0043227//membrane-bounded organelle;GO:0043229//intracellular organelle;GO:0043231//intracellular membrane-bounded organelle;GO:0044424//intracellular part;GO:0044444//cytoplasmic part;GO:0044464//cell part	GO:0003674//molecular_function;GO:0003824//catalytic activity;GO:0004497//monooxygenase activity;GO:0008395//steroid hydroxylase activity;GO:0016491//oxidoreductase activity;GO:0042768//ecdysteroid 2-hydroxylase activity	GO:0000902//cell morphogenesis;GO:0000904//cell morphogenesis involved in differentiation;GO:0001700//embryonic development via the syncytial blastoderm;GO:0002009//morphogenesis of an epithelium;GO:0002165//instar larval or pupal development;GO:0006066//alcohol metabolic process;GO:0006629//lipid metabolic process;GO:0006694//steroid biosynthetic process;GO:0006697//ecdysone biosynthetic process…
Trypoxylus_dichotomus_00006032	2.33	0.32	0.14	1.13	2.57	0.84	11.95	2.49	3.66	5.49	1.52	5.2	1.22167	5.05167	2.04791	0.00826699	0.0202537	Lip3	Lipase 3 (Drosophila melanogaster)	Cellular Processes;Organismal Systems;Metabolism	Transport and catabolism;Digestive system;Lipid metabolism	ko04142//Lysosome;ko04979//Cholesterol metabolism;ko00100//Steroid biosynthesis	K01052;K01052;K01052	-	-	-
Trypoxylus_dichotomus_00011240	18.51	28.86	19.8	8.34	5.95	17.97	66.66	49.92	42.5	27.89	29.53	17.86	16.5717	39.06	1.23697	0.00859529	0.0209852	Mvl	Protein Malvolio (Drosophila melanogaster)	Cellular Processes;Organismal Systems;Cellular Processes	Transport and catabolism;Digestive system;Cell growth and death	ko04142//Lysosome;ko04978//Mineral absorption;ko04216//Ferroptosis	K21398;K21398;K21398	GO:0005575//cellular_component;GO:0005575//cellular_component;GO:0005622//intracellular;GO:0005622//intracellular;GO:0005623//cell;GO:0005623//cell;GO:0005737//cytoplasm;GO:0005737//cytoplasm;GO:0005768//endosome;GO:0005768//endosome;GO:0005886//plasma membrane;GO:0005886//plasma membrane;GO:0005887//integral component of plasma membrane;GO:0005887//integral component of plasma membrane;GO:001250…	GO:0003674//molecular_function;GO:0003674//molecular_function;GO:0005215//transporter activity;GO:0005215//transporter activity;GO:0005375//copper ion transmembrane transporter activity;GO:0005375//copper ion transmembrane transporter activity;GO:0005381//iron ion transmembrane transporter activity;GO:0005381//iron ion transmembrane transporter activity;GO:0005384//manganese ion transmembrane tra…	GO:0000041//transition metal ion transport;GO:0000041//transition metal ion transport;GO:0003008//system process;GO:0003008//system process;GO:0006810//transport;GO:0006810//transport;GO:0006811//ion transport;GO:0006811//ion transport;GO:0006812//cation transport;GO:0006812//cation transport;GO:0006825//copper ion transport;GO:0006825//copper ion transport;GO:0006826//iron ion transport;GO:00068…
Trypoxylus_dichotomus_00005079	30.97	55.96	26.33	39.06	29.98	48.42	16.62	7.47	36.09	10.57	17.91	20.71	38.4533	18.2283	-1.07693	0.00972489	0.0234443	UGT5	UDP-glycosyltransferase UGT5 (Dactylopius coccus)	Metabolism;Metabolism;Organismal Systems;Metabolism;Metabolism;Metabolism;Metabolism;Metabolism;Metabolism;Metabolism	Global and overview maps;Xenobiotics biodegradation and metabolism;Digestive system;Xenobiotics biodegradation and metabolism;Xenobiotics biodegradation and metabolism;Carbohydrate metabolism;Carbohydrate metabolism;Metabolism of cofactors and vitamins;Metabolism of cofactors and vitamins;Lipid metabolism	ko01100//Metabolic pathways;ko00983//Drug metabolism - other enzymes;ko04976//Bile secretion;ko00982//Drug metabolism - cytochrome P450;ko00980//Metabolism of xenobiotics by cytochrome P450;ko00053//Ascorbate and aldarate metabolism;ko00040//Pentose and glucuronate interconversions;ko00830//Retinol metabolism;ko00860//Porphyrin and chlorophyll metabolism;ko00140//Steroid hormone biosynthesis	K00699;K00699;K00699;K00699;K00699;K00699;K00699;K00699;K00699;K00699	-	-	-
Trypoxylus_dichotomus_00007645	0.26	2.04	0.09	0	0.25	0.99	0.63	4.45	0.86	0.76	0.6	1.55	0.605	1.475	1.28571	0.0127674	0.0299604	LDLRAP1	Low density lipoprotein receptor adapter protein 1 (Homo sapiens)	Cellular Processes;Organismal Systems	Transport and catabolism;Digestive system	ko04144//Endocytosis;ko04979//Cholesterol metabolism	K12474;K12474	-	-	-
Trypoxylus_dichotomus_00001172	3.81	16.76	0.9	4.13	1.7	4.79	0.71	5.94	0.23	0.25	0.74	0.28	5.34833	1.35833	-1.97725	0.0127755	0.0299742	UGT5	UDP-glycosyltransferase UGT5 (Dactylopius coccus)	Metabolism;Metabolism;Organismal Systems;Metabolism;Metabolism;Metabolism;Metabolism;Metabolism;Metabolism;Metabolism	Global and overview maps;Xenobiotics biodegradation and metabolism;Digestive system;Xenobiotics biodegradation and metabolism;Xenobiotics biodegradation and metabolism;Carbohydrate metabolism;Carbohydrate metabolism;Metabolism of cofactors and vitamins;Metabolism of cofactors and vitamins;Lipid metabolism	ko01100//Metabolic pathways;ko00983//Drug metabolism - other enzymes;ko04976//Bile secretion;ko00982//Drug metabolism - cytochrome P450;ko00980//Metabolism of xenobiotics by cytochrome P450;ko00053//Ascorbate and aldarate metabolism;ko00040//Pentose and glucuronate interconversions;ko00830//Retinol metabolism;ko00860//Porphyrin and chlorophyll metabolism;ko00140//Steroid hormone biosynthesis	K00699;K00699;K00699;K00699;K00699;K00699;K00699;K00699;K00699;K00699	GO:0005575//cellular_component;GO:0005622//intracellular;GO:0005623//cell;GO:0005737//cytoplasm;GO:0005783//endoplasmic reticulum;GO:0005789//endoplasmic reticulum membrane;GO:0005886//plasma membrane;GO:0005887//integral component of plasma membrane;GO:0012505//endomembrane system;GO:0016020//membrane;GO:0016021//integral component of membrane;GO:0031224//intrinsic component of membrane;GO:00312…	GO:0001972//retinoic acid binding;GO:0003674//molecular_function;GO:0003824//catalytic activity;GO:0004857//enzyme inhibitor activity;GO:0005080//protein kinase C binding;GO:0005488//binding;GO:0005496//steroid binding;GO:0005501//retinoid binding;GO:0005504//fatty acid binding;GO:0005515//protein binding;GO:0008144//drug binding;GO:0008194//UDP-glycosyltransferase activity;GO:0008289//lipid bind…	GO:0001523//retinoid metabolic process;GO:0001889//liver development;GO:0002237//response to molecule of bacterial origin;GO:0002526//acute inflammatory response;GO:0003008//system process;GO:0005975//carbohydrate metabolic process;GO:0005996//monosaccharide metabolic process;GO:0006063//uronic acid metabolic process;GO:0006082//organic acid metabolic process;GO:0006109//regulation of carbohydrat…
Trypoxylus_dichotomus_00011320	0.1	0.28	0	0.03	0.08	0.35	0.39	0.49	0.38	0.13	0.13	0.22	0.14	0.29	1.05063	0.0181162	0.0408261	svp	Steroid receptor seven-up%2C isoforms B/C (Drosophila melanogaster)	-	-	-	-	GO:0005575//cellular_component;GO:0005622//intracellular;GO:0005623//cell;GO:0005737//cytoplasm;GO:0044424//intracellular part;GO:0044464//cell part	GO:0000981//RNA polymerase II transcription factor activity, sequence-specific DNA binding;GO:0000982//transcription factor activity, RNA polymerase II core promoter proximal region sequence-specific binding;GO:0001078//transcriptional repressor activity, RNA polymerase II core promoter proximal region sequence-specific binding;GO:0001227//transcriptional repressor activity, RNA polymerase II tra…	GO:0000122//negative regulation of transcription from RNA polymerase II promoter;GO:0001654//eye development;GO:0001655//urogenital system development;GO:0001709//cell fate determination;GO:0001736//establishment of planar polarity;GO:0001738//morphogenesis of a polarized epithelium;GO:0001745//compound eye morphogenesis;GO:0001751//compound eye photoreceptor cell differentiation;GO:0001752//comp…
Trypoxylus_dichotomus_00010982	20.07	53.72	32.22	25.41	19.49	111.27	28.16	11.41	15.45	14.94	13.36	42.48	43.6967	20.9667	-1.05943	0.0193213	0.0431934	ClC-a	Chloride channel protein 2 (Drosophila melanogaster)	Organismal Systems	Digestive system	ko04978//Mineral absorption	K05011	GO:0005575//cellular_component;GO:0005575//cellular_component;GO:0005622//intracellular;GO:0005622//intracellular;GO:0005623//cell;GO:0005623//cell;GO:0005856//cytoskeleton;GO:0005856//cytoskeleton;GO:0005886//plasma membrane;GO:0005886//plasma membrane;GO:0005887//integral component of plasma membrane;GO:0005887//integral component of plasma membrane;GO:0009925//basal plasma membrane;GO:0009925/…	GO:0003674//molecular_function;GO:0003674//molecular_function;GO:0005215//transporter activity;GO:0005215//transporter activity;GO:0005216//ion channel activity;GO:0005216//ion channel activity;GO:0005244//voltage-gated ion channel activity;GO:0005244//voltage-gated ion channel activity;GO:0005247//voltage-gated chloride channel activity;GO:0005247//voltage-gated chloride channel activity;GO:0005…	GO:0003008//system process;GO:0003008//system process;GO:0003014//renal system process;GO:0003014//renal system process;GO:0003091//renal water homeostasis;GO:0003091//renal water homeostasis;GO:0003097//renal water transport;GO:0003097//renal water transport;GO:0006810//transport;GO:0006810//transport;GO:0006811//ion transport;GO:0006811//ion transport;GO:0006820//anion transport;GO:0006820//ani…
Trypoxylus_dichotomus_00010492	2.58	8.41	3.46	0.35	4.99	2.91	15.25	9.53	3.32	5.35	14.16	3.51	3.78333	8.52	1.1712	0.0212976	0.0470006	CG3556	Uncharacterized protein CG3556 (Drosophila melanogaster)	Organismal Systems	Digestive system	ko04977//Vitamin digestion and absorption	K14615	-	-	-
Notes: All the samples were divided into four groups: 1) Midgut from sawdust (SM, midgut of larva feeding sawdust), 2) hindgut from sawdust (SH, hindgut of larva feeding sawdust), 3) midgut from mushroom-residue (MM, midgut of larva feeding mushroom-residue), 4) hindgut from mushroom-residue (MH, hindgut of larva feeding mushroom-residue). Each group consists of six replicates.
FPKM (fragment per kilobase of transcript per million mapped reads)
log2(fc) = log2(fold change)
FDR (False Discovery Rate)

## Sheet: MM1-6-vs-MH1-6
A chromosome-level genome assembly and intestinal transcriptome of Trypoxylus dichotomus (Coleoptera: Scarabaeidae) to understand its lignocellulose digestion ability
Qingyun Wanga, Liwei Liua,b, Sujiong Zhangc, Hong Wua, Junhao Huanga* a National Joint Local Engineering Laboratory for High-Efficient Preparation of Biopesticide, Zhejiang A&F University, 666 Wusu Street, Lin’an, Hangzhou, Zhejiang 311300, China b Zhejiang Museum of Natural History, No.6 West Lake Cultural Square, Hangzhou, Zhejiang 310014, China c Dapanshan Insect Institute of Zhejiang, Pan’an,…
Table S14. Comparison of differentially expressed digestion-related genes among different groups
id	MM1_fpkm	MM2_fpkm	MM3_fpkm	MM4_fpkm	MM5_fpkm	MM6_fpkm	MH1_fpkm	MH2_fpkm	MH3_fpkm	MH4_fpkm	MH5_fpkm	MH6_fpkm	MM1-6_mean	MH1-6_mean	log2(fc)	PValue	FDR	Symbol	Description	KEGG_A_class	KEGG_B_class	Pathway	K_ID	GO Component	GO Function	GO Process
Trypoxylus_dichotomus_00001230	1329.51	2083.38	579.35	1392.04	1460.36	1383.56	1.67	0.71	2.21	1.46	0.97	1.77	1371.37	1.465	-9.8705	9.3312e-176	4.07434e-173	LCT	Lactase-phlorizin hydrolase (Oryctolagus cuniculus)	Metabolism;Metabolism;Organismal Systems	Global and overview maps;Carbohydrate metabolism;Digestive system	ko01100//Metabolic pathways;ko00052//Galactose metabolism;ko04973//Carbohydrate digestion and absorption	K01229;K01229;K01229	-	-	-
Trypoxylus_dichotomus_00008097	125.31	93.66	85.95	112.21	138.04	104.22	0.05	0.07	0.16	0.27	0.13	0.26	109.898	0.156667	-9.45426	2.28829e-147	5.68481e-145	ABCB1	ATP-dependent translocase ABCB1 (Cricetulus griseus)	Organismal Systems;Environmental Information Processing	Digestive system;Membrane transport	ko04976//Bile secretion;ko02010//ABC transporters	K05658;K05658	GO:0005575//cellular_component;GO:0005623//cell;GO:0005886//plasma membrane;GO:0016020//membrane;GO:0016021//integral component of membrane;GO:0031224//intrinsic component of membrane;GO:0032991//macromolecular complex;GO:0043190//ATP-binding cassette (ABC) transporter complex;GO:0044425//membrane part;GO:0044459//plasma membrane part;GO:0044464//cell part;GO:0071944//cell periphery;GO:0098533//A…	GO:0003674//molecular_function;GO:0003824//catalytic activity;GO:0005215//transporter activity;GO:0008559//xenobiotic-transporting ATPase activity;GO:0015238//drug transmembrane transporter activity;GO:0015399//primary active transmembrane transporter activity;GO:0015405//P-P-bond-hydrolysis-driven transmembrane transporter activity;GO:0015562//efflux transmembrane transporter activity;GO:0016462…	GO:0003008//system process;GO:0003014//renal system process;GO:0006810//transport;GO:0006855//drug transmembrane transport;GO:0008150//biological_process;GO:0009636//response to toxic substance;GO:0015893//drug transport;GO:0017085//response to insecticide;GO:0032501//multicellular organismal process;GO:0042221//response to chemical;GO:0042493//response to drug;GO:0042908//xenobiotic transport;GO…
Trypoxylus_dichotomus_00009689	204.26	143.37	91.83	131.12	189.35	157.23	0.62	0.22	0.45	0.85	0.46	0.46	152.86	0.51	-8.2275	2.61462e-137	6.07646e-135	deltaTry	Trypsin delta (Drosophila melanogaster)	Organismal Systems;Environmental Information Processing;Organismal Systems	Digestive system;Signaling molecules and interaction;Digestive system	ko04972//Pancreatic secretion;ko04080//Neuroactive ligand-receptor interaction;ko04974//Protein digestion and absorption	K01312;K01312;K01312	GO:0005575//cellular_component;GO:0005622//intracellular;GO:0005623//cell;GO:0005737//cytoplasm;GO:0044424//intracellular part;GO:0044464//cell part	GO:0003674//molecular_function;GO:0003824//catalytic activity;GO:0004175//endopeptidase activity;GO:0004252//serine-type endopeptidase activity;GO:0008233//peptidase activity;GO:0008236//serine-type peptidase activity;GO:0016787//hydrolase activity;GO:0017171//serine hydrolase activity;GO:0070011//peptidase activity, acting on L-amino acid peptides	GO:0006508//proteolysis;GO:0006807//nitrogen compound metabolic process;GO:0008150//biological_process;GO:0008152//metabolic process;GO:0019538//protein metabolic process;GO:0043170//macromolecule metabolic process;GO:0044238//primary metabolic process;GO:0071704//organic substance metabolic process;GO:1901564//organonitrogen compound metabolic process
Trypoxylus_dichotomus_00003586	186.15	96.34	170.64	119.73	107.63	119.48	5.19	4.83	5.66	7.03	4.96	5.37	133.328	5.50667	-4.59766	1.87346e-133	3.96981e-131	mys	Integrin beta-PS (Drosophila melanogaster)	Environmental Information Processing;Cellular Processes;Environmental Information Processing;Cellular Processes;Cellular Processes;Organismal Systems;Cellular Processes;Organismal Systems;Environmental Information Processing;Organismal Systems;Environmental Information Processing	Signal transduction;Cellular community - eukaryotes;Signal transduction;Cell motility;Cellular community - eukaryotes;Development;Transport and catabolism;Immune system;Signaling molecules and interaction;Immune system;Signaling molecules and interaction	ko04151//PI3K-Akt signaling pathway;ko04510//Focal adhesion;ko04015//Rap1 signaling pathway;ko04810//Regulation of actin cytoskeleton;ko04530//Tight junction;ko04360//Axon guidance;ko04145//Phagosome;ko04611//Platelet activation;ko04512//ECM-receptor interaction;ko04670//Leukocyte transendothelial migration;ko04514//Cell adhesion molecules (CAMs)	K05719;K05719;K05719;K05719;K05719;K05719;K05719;K05719;K05719;K05719;K05719	GO:0005575//cellular_component;GO:0005622//intracellular;GO:0005623//cell;GO:0005737//cytoplasm;GO:0005886//plasma membrane;GO:0005887//integral component of plasma membrane;GO:0005912//adherens junction;GO:0005924//cell-substrate adherens junction;GO:0005925//focal adhesion;GO:0005927//muscle tendon junction;GO:0008305//integrin complex;GO:0009925//basal plasma membrane;GO:0016020//membrane;GO:0…	GO:0003674//molecular_function;GO:0005488//binding;GO:0005515//protein binding;GO:0046982//protein heterodimerization activity;GO:0046983//protein dimerization activity	GO:0000003//reproduction;GO:0000902//cell morphogenesis;GO:0000904//cell morphogenesis involved in differentiation;GO:0001667//ameboidal-type cell migration;GO:0001700//embryonic development via the syncytial blastoderm;GO:0001703//gastrulation with mouth forming first;GO:0001894//tissue homeostasis;GO:0002009//morphogenesis of an epithelium;GO:0002011//morphogenesis of an epithelial sheet;GO:000…
Trypoxylus_dichotomus_00007632	2.18	1.09	1.72	2.51	1.85	1.49	32.4	29.94	29.43	28.44	28.44	36.96	1.80667	30.935	4.09784	2.3631e-130	4.53999e-128	-	-	Organismal Systems;Organismal Systems	Digestive system;Endocrine system	ko04972//Pancreatic secretion;ko04924//Renin secretion	K05030;K05030	-	-	-
Trypoxylus_dichotomus_00003593	85.96	123.38	64.59	152.57	88.64	107.96	0.31	0.26	0.39	0.42	0.66	0.2	103.85	0.373333	-8.11982	3.05184e-130	5.78605e-128	-	-	Organismal Systems	Digestive system	ko04974//Protein digestion and absorption	K01278	-	GO:0003674//molecular_function;GO:0003824//catalytic activity;GO:0004177//aminopeptidase activity;GO:0008233//peptidase activity;GO:0008238//exopeptidase activity;GO:0008239//dipeptidyl-peptidase activity;GO:0016787//hydrolase activity;GO:0070011//peptidase activity, acting on L-amino acid peptides	GO:0006508//proteolysis;GO:0006807//nitrogen compound metabolic process;GO:0008150//biological_process;GO:0008152//metabolic process;GO:0019538//protein metabolic process;GO:0043170//macromolecule metabolic process;GO:0044238//primary metabolic process;GO:0071704//organic substance metabolic process;GO:1901564//organonitrogen compound metabolic process
Trypoxylus_dichotomus_00001784	203.45	236.85	279.95	268.69	163.11	203.71	0.78	0.26	1.47	0.68	0.36	0.44	225.96	0.665	-8.4085	2.28215e-124	3.9147e-122	ABCB1	ATP-dependent translocase ABCB1 (Cricetulus griseus)	Organismal Systems;Environmental Information Processing	Digestive system;Membrane transport	ko04976//Bile secretion;ko02010//ABC transporters	K05658;K05658	GO:0005575//cellular_component;GO:0005623//cell;GO:0005886//plasma membrane;GO:0016020//membrane;GO:0016021//integral component of membrane;GO:0031224//intrinsic component of membrane;GO:0032991//macromolecular complex;GO:0043190//ATP-binding cassette (ABC) transporter complex;GO:0044425//membrane part;GO:0044459//plasma membrane part;GO:0044464//cell part;GO:0071944//cell periphery;GO:0098533//A…	GO:0003674//molecular_function;GO:0003824//catalytic activity;GO:0005215//transporter activity;GO:0008559//xenobiotic-transporting ATPase activity;GO:0015238//drug transmembrane transporter activity;GO:0015399//primary active transmembrane transporter activity;GO:0015405//P-P-bond-hydrolysis-driven transmembrane transporter activity;GO:0015562//efflux transmembrane transporter activity;GO:0016462…	GO:0003008//system process;GO:0003014//renal system process;GO:0006810//transport;GO:0006855//drug transmembrane transport;GO:0008150//biological_process;GO:0009636//response to toxic substance;GO:0015893//drug transport;GO:0017085//response to insecticide;GO:0032501//multicellular organismal process;GO:0042221//response to chemical;GO:0042493//response to drug;GO:0042908//xenobiotic transport;GO…
Trypoxylus_dichotomus_00003619	24.14	31.6	23.71	25.58	18.88	18.12	0.07	0.05	0.07	0.13	0.1	0.21	23.6717	0.105	-7.81663	2.74226e-123	4.54175e-121	-	Probable multidrug resistance-associated protein lethal(2)03659 (Drosophila melanogaster)	Environmental Information Processing;Organismal Systems;Environmental Information Processing	Signal transduction;Digestive system;Membrane transport	ko04024//cAMP signaling pathway;ko04976//Bile secretion;ko02010//ABC transporters	K05673;K05673;K05673	-	-	-
Trypoxylus_dichotomus_00009688	122.9	140.85	108.94	144.68	142.18	157.85	0.03	0.17	0.31	0.64	0.25	0.24	136.233	0.273333	-8.9612	5.35691e-120	8.29976e-118	betaTry	Trypsin beta (Drosophila erecta)	Organismal Systems;Environmental Information Processing;Organismal Systems	Digestive system;Signaling molecules and interaction;Digestive system	ko04972//Pancreatic secretion;ko04080//Neuroactive ligand-receptor interaction;ko04974//Protein digestion and absorption	K01312;K01312;K01312	GO:0005575//cellular_component;GO:0005622//intracellular;GO:0005623//cell;GO:0005737//cytoplasm;GO:0044424//intracellular part;GO:0044464//cell part	GO:0003674//molecular_function;GO:0003824//catalytic activity;GO:0004175//endopeptidase activity;GO:0004252//serine-type endopeptidase activity;GO:0008233//peptidase activity;GO:0008236//serine-type peptidase activity;GO:0016787//hydrolase activity;GO:0017171//serine hydrolase activity;GO:0070011//peptidase activity, acting on L-amino acid peptides	GO:0006508//proteolysis;GO:0006807//nitrogen compound metabolic process;GO:0006950//response to stress;GO:0008150//biological_process;GO:0008152//metabolic process;GO:0009611//response to wounding;GO:0019538//protein metabolic process;GO:0042060//wound healing;GO:0043170//macromolecule metabolic process;GO:0044238//primary metabolic process;GO:0050896//response to stimulus;GO:0071704//organic sub…
Trypoxylus_dichotomus_00003498	80.35	54.99	55.65	54.61	56.41	48.67	0.44	0.08	0.33	0.17	0.23	0.12	58.4467	0.228333	-7.99984	4.56679e-118	6.85447e-116	Pkg21D	cGMP-dependent protein kinase%2C isozyme 1 (Drosophila melanogaster)	Organismal Systems;Environmental Information Processing;Organismal Systems;Organismal Systems;Organismal Systems;Cellular Processes;Organismal Systems;Organismal Systems;Organismal Systems;Organismal Systems	Environmental adaptation;Signal transduction;Circulatory system;Immune system;Digestive system;Cellular community - eukaryotes;Environmental adaptation;Nervous system;Endocrine system;Sensory system	ko04714//Thermogenesis;ko04022//cGMP - PKG signaling pathway;ko04270//Vascular smooth muscle contraction;ko04611//Platelet activation;ko04970//Salivary secretion;ko04540//Gap junction;ko04713//Circadian entrainment;ko04730//Long-term depression;ko04923//Regulation of lipolysis in adipocyte;ko04740//Olfactory transduction	K07376;K07376;K07376;K07376;K07376;K07376;K07376;K07376;K07376;K07376	GO:0005575//cellular_component;GO:0005622//intracellular;GO:0005623//cell;GO:0005737//cytoplasm;GO:0005886//plasma membrane;GO:0016020//membrane;GO:0044424//intracellular part;GO:0044464//cell part;GO:0071944//cell periphery	GO:0003674//molecular_function;GO:0003824//catalytic activity;GO:0004672//protein kinase activity;GO:0004674//protein serine/threonine kinase activity;GO:0004690//cyclic nucleotide-dependent protein kinase activity;GO:0004692//cGMP-dependent protein kinase activity;GO:0016301//kinase activity;GO:0016740//transferase activity;GO:0016772//transferase activity, transferring phosphorus-containing gro…	GO:0006464//cellular protein modification process;GO:0006468//protein phosphorylation;GO:0006793//phosphorus metabolic process;GO:0006796//phosphate-containing compound metabolic process;GO:0006807//nitrogen compound metabolic process;GO:0008150//biological_process;GO:0008152//metabolic process;GO:0009987//cellular process;GO:0016310//phosphorylation;GO:0019538//protein metabolic process;GO:00362…
Trypoxylus_dichotomus_00011494	512.68	443.92	575.26	419.74	434.95	450.87	41.43	43.84	56.53	33.09	32.8	55.93	472.903	43.9367	-3.42805	6.18457e-117	9.09321e-115	shg	DE-cadherin (Drosophila melanogaster)	-	-	-	-	GO:0005575//cellular_component;GO:0005622//intracellular;GO:0005623//cell;GO:0005737//cytoplasm;GO:0005768//endosome;GO:0005886//plasma membrane;GO:0005887//integral component of plasma membrane;GO:0005911//cell-cell junction;GO:0005912//adherens junction;GO:0005913//cell-cell adherens junction;GO:0005914//spot adherens junction;GO:0005915//zonula adherens;GO:0005938//cell cortex;GO:0012505//endo…	GO:0003674//molecular_function;GO:0005488//binding;GO:0005509//calcium ion binding;GO:0005515//protein binding;GO:0008013//beta-catenin binding;GO:0008092//cytoskeletal protein binding;GO:0017022//myosin binding;GO:0042802//identical protein binding;GO:0042803//protein homodimerization activity;GO:0043167//ion binding;GO:0043169//cation binding;GO:0046872//metal ion binding;GO:0046983//protein di…	GO:0000003//reproduction;GO:0000578//embryonic axis specification;GO:0000902//cell morphogenesis;GO:0000904//cell morphogenesis involved in differentiation;GO:0001654//eye development;GO:0001667//ameboidal-type cell migration;GO:0001700//embryonic development via the syncytial blastoderm;GO:0001703//gastrulation with mouth forming first;GO:0001736//establishment of planar polarity;GO:0001738//mor…
Trypoxylus_dichotomus_00001229	696.75	1136.32	424.01	760.94	783.8	1098.73	1.36	0.43	2.34	0.94	0.44	1.55	816.758	1.17667	-9.43906	4.68147e-111	6.24587e-109	Lct	Lactase-phlorizin hydrolase (Rattus norvegicus)	Metabolism;Metabolism;Organismal Systems	Global and overview maps;Carbohydrate metabolism;Digestive system	ko01100//Metabolic pathways;ko00052//Galactose metabolism;ko04973//Carbohydrate digestion and absorption	K01229;K01229;K01229	-	-	-
Trypoxylus_dichotomus_00001228	288.38	745.18	103.04	420.02	638.07	367.67	0.13	0.21	0.13	0.26	0.42	0.35	427.06	0.25	-10.7383	4.45184e-102	4.85959e-100	LCT	Lactase-phlorizin hydrolase (Homo sapiens)	Metabolism;Metabolism;Organismal Systems	Global and overview maps;Carbohydrate metabolism;Digestive system	ko01100//Metabolic pathways;ko00052//Galactose metabolism;ko04973//Carbohydrate digestion and absorption	K01229;K01229;K01229	-	-	-
Trypoxylus_dichotomus_00009690	317.08	336.93	393.58	265.54	298.59	373.87	3.07	0.98	3.43	1.63	1.14	0.77	330.932	1.83667	-7.4933	3.06086e-99	3.19594e-97	-	-	Organismal Systems;Environmental Information Processing;Organismal Systems	Digestive system;Signaling molecules and interaction;Digestive system	ko04972//Pancreatic secretion;ko04080//Neuroactive ligand-receptor interaction;ko04974//Protein digestion and absorption	K01312;K01312;K01312	-	GO:0003674//molecular_function;GO:0003824//catalytic activity;GO:0004175//endopeptidase activity;GO:0004252//serine-type endopeptidase activity;GO:0008233//peptidase activity;GO:0008236//serine-type peptidase activity;GO:0016787//hydrolase activity;GO:0017171//serine hydrolase activity;GO:0070011//peptidase activity, acting on L-amino acid peptides	GO:0006508//proteolysis;GO:0006807//nitrogen compound metabolic process;GO:0008150//biological_process;GO:0008152//metabolic process;GO:0019538//protein metabolic process;GO:0043170//macromolecule metabolic process;GO:0044238//primary metabolic process;GO:0071704//organic substance metabolic process;GO:1901564//organonitrogen compound metabolic process
Trypoxylus_dichotomus_00001227	676.73	1519.81	312.68	1043.26	801.98	841.77	1.74	0.63	2.97	1.54	0.64	1.7	866.038	1.53667	-9.13848	1.85554e-92	1.68154e-90	-	-	Metabolism;Metabolism;Organismal Systems	Global and overview maps;Carbohydrate metabolism;Digestive system	ko01100//Metabolic pathways;ko00052//Galactose metabolism;ko04973//Carbohydrate digestion and absorption	K01229;K01229;K01229	-	GO:0003674//molecular_function;GO:0003824//catalytic activity;GO:0004553//hydrolase activity, hydrolyzing O-glycosyl compounds;GO:0008422//beta-glucosidase activity;GO:0015926//glucosidase activity;GO:0016787//hydrolase activity;GO:0016798//hydrolase activity, acting on glycosyl bonds	GO:0008150//biological_process;GO:0008152//metabolic process;GO:0071704//organic substance metabolic process;GO:1901135//carbohydrate derivative metabolic process;GO:1901657//glycosyl compound metabolic process
Trypoxylus_dichotomus_00001225	690.23	1417.54	363.9	1013.98	847.52	1022.37	1.66	0.73	2.39	3.4	0.59	2.02	892.59	1.79833	-8.95519	8.00042e-84	5.85168e-82	-	-	Metabolism;Metabolism;Organismal Systems	Global and overview maps;Carbohydrate metabolism;Digestive system	ko01100//Metabolic pathways;ko00052//Galactose metabolism;ko04973//Carbohydrate digestion and absorption	K01229;K01229;K01229	-	GO:0003674//molecular_function;GO:0003824//catalytic activity;GO:0004553//hydrolase activity, hydrolyzing O-glycosyl compounds;GO:0008422//beta-glucosidase activity;GO:0015926//glucosidase activity;GO:0016787//hydrolase activity;GO:0016798//hydrolase activity, acting on glycosyl bonds	GO:0008150//biological_process;GO:0008152//metabolic process;GO:0071704//organic substance metabolic process;GO:1901135//carbohydrate derivative metabolic process;GO:1901657//glycosyl compound metabolic process
Trypoxylus_dichotomus_00005778	3.13	1.85	2.54	2.39	3.2	2.43	14	17.32	13.88	13.34	15.53	14.65	2.59	14.7867	2.51327	3.05078e-81	2.13392e-79	Ptbp1	Polypyrimidine tract-binding protein 1 (Rattus norvegicus)	Environmental Information Processing;Organismal Systems;Organismal Systems;Organismal Systems;Organismal Systems;Organismal Systems;Organismal Systems	Signal transduction;Digestive system;Endocrine system;Endocrine system;Endocrine system;Endocrine system;Immune system	ko04151//PI3K-Akt signaling pathway;ko04976//Bile secretion;ko04919//Thyroid hormone signaling pathway;ko03320//PPAR signaling pathway;ko04928//Parathyroid hormone synthesis, secretion and action;ko04920//Adipocytokine signaling pathway;ko04659//Th17 cell differentiation	K08524;K08524;K08524;K08524;K08524;K08524;K08524	-	-	-
Trypoxylus_dichotomus_00004349	98.45	81	126.9	117.86	82.36	95.28	0.06	0.05	0.35	0.17	0.04	0.01	100.308	0.113333	-9.78965	4.10542e-76	2.54978e-74	Pkg21D	cGMP-dependent protein kinase%2C isozyme 1 (Drosophila melanogaster)	Organismal Systems;Environmental Information Processing;Organismal Systems;Organismal Systems;Organismal Systems;Cellular Processes;Organismal Systems;Organismal Systems;Organismal Systems;Organismal Systems	Environmental adaptation;Signal transduction;Circulatory system;Immune system;Digestive system;Cellular community - eukaryotes;Environmental adaptation;Nervous system;Endocrine system;Sensory system	ko04714//Thermogenesis;ko04022//cGMP - PKG signaling pathway;ko04270//Vascular smooth muscle contraction;ko04611//Platelet activation;ko04970//Salivary secretion;ko04540//Gap junction;ko04713//Circadian entrainment;ko04730//Long-term depression;ko04923//Regulation of lipolysis in adipocyte;ko04740//Olfactory transduction	K07376;K07376;K07376;K07376;K07376;K07376;K07376;K07376;K07376;K07376	GO:0005575//cellular_component;GO:0005622//intracellular;GO:0005623//cell;GO:0005737//cytoplasm;GO:0005886//plasma membrane;GO:0016020//membrane;GO:0044424//intracellular part;GO:0044464//cell part;GO:0071944//cell periphery	GO:0003674//molecular_function;GO:0003824//catalytic activity;GO:0004672//protein kinase activity;GO:0004674//protein serine/threonine kinase activity;GO:0004690//cyclic nucleotide-dependent protein kinase activity;GO:0004692//cGMP-dependent protein kinase activity;GO:0016301//kinase activity;GO:0016740//transferase activity;GO:0016772//transferase activity, transferring phosphorus-containing gro…	GO:0006464//cellular protein modification process;GO:0006468//protein phosphorylation;GO:0006793//phosphorus metabolic process;GO:0006796//phosphate-containing compound metabolic process;GO:0006807//nitrogen compound metabolic process;GO:0008150//biological_process;GO:0008152//metabolic process;GO:0009987//cellular process;GO:0016310//phosphorylation;GO:0019538//protein metabolic process;GO:00362…
Trypoxylus_dichotomus_00001122	39.46	87.66	38.93	89.92	89.06	119.05	0.77	0.27	0.33	0.49	0.24	0.38	77.3467	0.413333	-7.54789	5.93205e-76	3.66845e-74	-	-	Metabolism;Metabolism;Organismal Systems	Global and overview maps;Carbohydrate metabolism;Digestive system	ko01100//Metabolic pathways;ko00052//Galactose metabolism;ko04973//Carbohydrate digestion and absorption	K01229;K01229;K01229	-	GO:0003674//molecular_function;GO:0003824//catalytic activity;GO:0004553//hydrolase activity, hydrolyzing O-glycosyl compounds;GO:0008422//beta-glucosidase activity;GO:0015926//glucosidase activity;GO:0016787//hydrolase activity;GO:0016798//hydrolase activity, acting on glycosyl bonds	GO:0008150//biological_process;GO:0008152//metabolic process;GO:0071704//organic substance metabolic process;GO:1901135//carbohydrate derivative metabolic process;GO:1901657//glycosyl compound metabolic process
Trypoxylus_dichotomus_00002920	57.38	95.75	31.99	74.22	43.54	57.22	0.18	0	0.08	0.06	0.03	0.09	60.0167	0.0733333	-9.67668	7.53246e-75	4.5223e-73	CPA2	Carboxypeptidase A2 (Homo sapiens)	Organismal Systems;Organismal Systems	Digestive system;Digestive system	ko04972//Pancreatic secretion;ko04974//Protein digestion and absorption	K01291;K01291	-	-	-
Trypoxylus_dichotomus_00011052	345.71	798.14	227.95	345.21	527.13	482.97	5.15	3.51	2.36	3.74	2.57	5.95	454.518	3.88	-6.87214	1.76506e-73	1.04233e-71	vanin-like	Vanin-like protein 1 (Drosophila melanogaster)	Metabolism;Organismal Systems;Metabolism	Global and overview maps;Digestive system;Metabolism of cofactors and vitamins	ko01100//Metabolic pathways;ko04977//Vitamin digestion and absorption;ko00780//Biotin metabolism	K01435;K01435;K01435	GO:0005575//cellular_component;GO:0016020//membrane;GO:0019898//extrinsic component of membrane;GO:0044425//membrane part	GO:0003674//molecular_function;GO:0003824//catalytic activity;GO:0016787//hydrolase activity;GO:0016810//hydrolase activity, acting on carbon-nitrogen (but not peptide) bonds	-
Trypoxylus_dichotomus_00008096	100.92	93.7	41.58	99.78	89.57	123.77	1.57	1.28	1.34	2.64	1.37	0.95	91.5533	1.525	-5.90773	7.76444e-69	4.06828e-67	ABCB1	ATP-dependent translocase ABCB1 (Cricetulus griseus)	Organismal Systems;Environmental Information Processing	Digestive system;Membrane transport	ko04976//Bile secretion;ko02010//ABC transporters	K05658;K05658	GO:0005575//cellular_component;GO:0005623//cell;GO:0005886//plasma membrane;GO:0016020//membrane;GO:0016021//integral component of membrane;GO:0031224//intrinsic component of membrane;GO:0032991//macromolecular complex;GO:0043190//ATP-binding cassette (ABC) transporter complex;GO:0044425//membrane part;GO:0044459//plasma membrane part;GO:0044464//cell part;GO:0071944//cell periphery;GO:0098533//A…	GO:0003674//molecular_function;GO:0003824//catalytic activity;GO:0005215//transporter activity;GO:0008559//xenobiotic-transporting ATPase activity;GO:0015238//drug transmembrane transporter activity;GO:0015399//primary active transmembrane transporter activity;GO:0015405//P-P-bond-hydrolysis-driven transmembrane transporter activity;GO:0015562//efflux transmembrane transporter activity;GO:0016462…	GO:0003008//system process;GO:0003014//renal system process;GO:0006810//transport;GO:0006855//drug transmembrane transport;GO:0008150//biological_process;GO:0009636//response to toxic substance;GO:0015893//drug transport;GO:0017085//response to insecticide;GO:0032501//multicellular organismal process;GO:0042221//response to chemical;GO:0042493//response to drug;GO:0042908//xenobiotic transport;GO…
Trypoxylus_dichotomus_00000152	66.46	76.69	39.1	70.01	71.54	56.52	2.98	3.38	2.37	3.8	2.63	2.23	63.3867	2.89833	-4.45088	3.20128e-68	1.64154e-66	UGT5	UDP-glycosyltransferase UGT5 (Dactylopius coccus)	Metabolism;Metabolism;Organismal Systems;Metabolism;Metabolism;Metabolism;Metabolism;Metabolism;Metabolism;Metabolism	Global and overview maps;Xenobiotics biodegradation and metabolism;Digestive system;Xenobiotics biodegradation and metabolism;Xenobiotics biodegradation and metabolism;Carbohydrate metabolism;Carbohydrate metabolism;Metabolism of cofactors and vitamins;Metabolism of cofactors and vitamins;Lipid metabolism	ko01100//Metabolic pathways;ko00983//Drug metabolism - other enzymes;ko04976//Bile secretion;ko00982//Drug metabolism - cytochrome P450;ko00980//Metabolism of xenobiotics by cytochrome P450;ko00053//Ascorbate and aldarate metabolism;ko00040//Pentose and glucuronate interconversions;ko00830//Retinol metabolism;ko00860//Porphyrin and chlorophyll metabolism;ko00140//Steroid hormone biosynthesis	K00699;K00699;K00699;K00699;K00699;K00699;K00699;K00699;K00699;K00699	-	-	-
Trypoxylus_dichotomus_00010010	15.3	15.7	20.29	21.39	17.85	18.59	2.16	1.8	1.58	0.84	1.45	1.94	18.1867	1.62833	-3.48141	1.58638e-66	7.74854e-65	AGPAT1	1-acyl-sn-glycerol-3-phosphate acyltransferase alpha (Homo sapiens)	Metabolism;Metabolism;Environmental Information Processing;Metabolism;Organismal Systems	Global and overview maps;Lipid metabolism;Signal transduction;Lipid metabolism;Digestive system	ko01100//Metabolic pathways;ko00564//Glycerophospholipid metabolism;ko04072//Phospholipase D signaling pathway;ko00561//Glycerolipid metabolism;ko04975//Fat digestion and absorption	K13509;K13509;K13509;K13509;K13509	-	GO:0003674//molecular_function;GO:0003824//catalytic activity;GO:0008374//O-acyltransferase activity;GO:0016411//acylglycerol O-acyltransferase activity;GO:0016740//transferase activity;GO:0016746//transferase activity, transferring acyl groups;GO:0016747//transferase activity, transferring acyl groups other than amino-acyl groups	-
Trypoxylus_dichotomus_00007328	348.68	358.87	303.69	250.75	241.22	291.78	4.11	0.87	4.9	3.13	1.22	1.47	299.165	2.61667	-6.83707	2.33931e-66	1.13492e-64	Ssk	Protein snakeskin (Drosophila melanogaster)	-	-	-	-	GO:0005575//cellular_component;GO:0005623//cell;GO:0005886//plasma membrane;GO:0005887//integral component of plasma membrane;GO:0005911//cell-cell junction;GO:0005918//septate junction;GO:0005920//smooth septate junction;GO:0016020//membrane;GO:0016021//integral component of membrane;GO:0016327//apicolateral plasma membrane;GO:0030054//cell junction;GO:0031224//intrinsic component of membrane;GO…	GO:0003674//molecular_function;GO:0005488//binding;GO:0005515//protein binding	GO:0001885//endothelial cell development;GO:0002064//epithelial cell development;GO:0002065//columnar/cuboidal epithelial cell differentiation;GO:0002066//columnar/cuboidal epithelial cell development;GO:0003158//endothelium development;GO:0007043//cell-cell junction assembly;GO:0007275//multicellular organism development;GO:0007494//midgut development;GO:0007496//anterior midgut development;GO:0…
Trypoxylus_dichotomus_00008011	69.38	55.06	53.67	42.64	32.49	20.76	0.1	0.03	0.23	0.06	0.03	0.01	45.6667	0.0766667	-9.21833	4.01267e-66	1.92729e-64	RhoL	Ras-like GTP-binding protein RhoL (Drosophila melanogaster)	Environmental Information Processing;Environmental Information Processing;Organismal Systems;Environmental Information Processing;Environmental Information Processing;Cellular Processes;Environmental Information Processing;Cellular Processes;Cellular Processes;Environmental Information Processing;Environmental Information Processing;Organismal Systems;Cellular Processes;Organismal Systems;Environ…	Signal transduction;Signal transduction;Digestive system;Signal transduction;Signal transduction;Cellular community - eukaryotes;Signal transduction;Cell motility;Cellular community - eukaryotes;Signal transduction;Signal transduction;Development;Transport and catabolism;Immune system;Signal transduction;Nervous system;Cellular community - eukaryotes;Immune system;Development;Immune system;Immune…	ko04151//PI3K-Akt signaling pathway;ko04024//cAMP signaling pathway;ko04972//Pancreatic secretion;ko04010//MAPK signaling pathway;ko04013//MAPK signaling pathway - fly;ko04510//Focal adhesion;ko04015//Rap1 signaling pathway;ko04810//Regulation of actin cytoskeleton;ko04530//Tight junction;ko04014//Ras signaling pathway;ko04310//Wnt signaling pathway;ko04360//Axon guidance;ko04145//Phagosome;ko040…	K04392;K04392;K04392;K04392;K04392;K04392;K04392;K04392;K04392;K04392;K04392;K04392;K04392;K04392;K04392;K04392;K04392;K04392;K04392;K04392;K04392;K04392;K04392;K04392;K04392	-	GO:0003674//molecular_function;GO:0003824//catalytic activity;GO:0003924//GTPase activity;GO:0016462//pyrophosphatase activity;GO:0016787//hydrolase activity;GO:0016817//hydrolase activity, acting on acid anhydrides;GO:0016818//hydrolase activity, acting on acid anhydrides, in phosphorus-containing anhydrides;GO:0017111//nucleoside-triphosphatase activity	GO:0000003//reproduction;GO:0001667//ameboidal-type cell migration;GO:0002064//epithelial cell development;GO:0002065//columnar/cuboidal epithelial cell differentiation;GO:0002066//columnar/cuboidal epithelial cell development;GO:0002252//immune effector process;GO:0002376//immune system process;GO:0002520//immune system development;GO:0003006//developmental process involved in reproduction;GO:00…
Trypoxylus_dichotomus_00001172	34.64	63.97	41.45	43.57	54.72	48.58	1.7	0.43	1.07	0.82	0.55	1.02	47.8217	0.931667	-5.68171	1.22266e-63	5.48827e-62	UGT5	UDP-glycosyltransferase UGT5 (Dactylopius coccus)	Metabolism;Metabolism;Organismal Systems;Metabolism;Metabolism;Metabolism;Metabolism;Metabolism;Metabolism;Metabolism	Global and overview maps;Xenobiotics biodegradation and metabolism;Digestive system;Xenobiotics biodegradation and metabolism;Xenobiotics biodegradation and metabolism;Carbohydrate metabolism;Carbohydrate metabolism;Metabolism of cofactors and vitamins;Metabolism of cofactors and vitamins;Lipid metabolism	ko01100//Metabolic pathways;ko00983//Drug metabolism - other enzymes;ko04976//Bile secretion;ko00982//Drug metabolism - cytochrome P450;ko00980//Metabolism of xenobiotics by cytochrome P450;ko00053//Ascorbate and aldarate metabolism;ko00040//Pentose and glucuronate interconversions;ko00830//Retinol metabolism;ko00860//Porphyrin and chlorophyll metabolism;ko00140//Steroid hormone biosynthesis	K00699;K00699;K00699;K00699;K00699;K00699;K00699;K00699;K00699;K00699	GO:0005575//cellular_component;GO:0005622//intracellular;GO:0005623//cell;GO:0005737//cytoplasm;GO:0005783//endoplasmic reticulum;GO:0005789//endoplasmic reticulum membrane;GO:0005886//plasma membrane;GO:0005887//integral component of plasma membrane;GO:0012505//endomembrane system;GO:0016020//membrane;GO:0016021//integral component of membrane;GO:0031224//intrinsic component of membrane;GO:00312…	GO:0001972//retinoic acid binding;GO:0003674//molecular_function;GO:0003824//catalytic activity;GO:0004857//enzyme inhibitor activity;GO:0005080//protein kinase C binding;GO:0005488//binding;GO:0005496//steroid binding;GO:0005501//retinoid binding;GO:0005504//fatty acid binding;GO:0005515//protein binding;GO:0008144//drug binding;GO:0008194//UDP-glycosyltransferase activity;GO:0008289//lipid bind…	GO:0001523//retinoid metabolic process;GO:0001889//liver development;GO:0002237//response to molecule of bacterial origin;GO:0002526//acute inflammatory response;GO:0003008//system process;GO:0005975//carbohydrate metabolic process;GO:0005996//monosaccharide metabolic process;GO:0006063//uronic acid metabolic process;GO:0006082//organic acid metabolic process;GO:0006109//regulation of carbohydrat…
Trypoxylus_dichotomus_00001841	5.98	5.01	5.2	5.84	4.92	6.46	22.71	25.98	20.49	28.09	22.08	20.16	5.56833	23.2517	2.06202	8.03565e-63	3.55171e-61	Pkg21D	cGMP-dependent protein kinase%2C isozyme 1 (Drosophila melanogaster)	Organismal Systems;Environmental Information Processing;Organismal Systems;Organismal Systems;Organismal Systems;Cellular Processes;Organismal Systems;Organismal Systems;Organismal Systems;Organismal Systems	Environmental adaptation;Signal transduction;Circulatory system;Immune system;Digestive system;Cellular community - eukaryotes;Environmental adaptation;Nervous system;Endocrine system;Sensory system	ko04714//Thermogenesis;ko04022//cGMP - PKG signaling pathway;ko04270//Vascular smooth muscle contraction;ko04611//Platelet activation;ko04970//Salivary secretion;ko04540//Gap junction;ko04713//Circadian entrainment;ko04730//Long-term depression;ko04923//Regulation of lipolysis in adipocyte;ko04740//Olfactory transduction	K07376;K07376;K07376;K07376;K07376;K07376;K07376;K07376;K07376;K07376	GO:0005575//cellular_component;GO:0005622//intracellular;GO:0005623//cell;GO:0005737//cytoplasm;GO:0044424//intracellular part;GO:0044464//cell part	GO:0003674//molecular_function;GO:0003824//catalytic activity;GO:0004672//protein kinase activity;GO:0004674//protein serine/threonine kinase activity;GO:0004690//cyclic nucleotide-dependent protein kinase activity;GO:0004692//cGMP-dependent protein kinase activity;GO:0016301//kinase activity;GO:0016740//transferase activity;GO:0016772//transferase activity, transferring phosphorus-containing gro…	GO:0002164//larval development;GO:0006464//cellular protein modification process;GO:0006468//protein phosphorylation;GO:0006793//phosphorus metabolic process;GO:0006796//phosphate-containing compound metabolic process;GO:0006807//nitrogen compound metabolic process;GO:0007275//multicellular organism development;GO:0007525//somatic muscle development;GO:0007526//larval somatic muscle development;G…
Trypoxylus_dichotomus_00003236	743.22	748.65	519.94	989.92	792.93	623.99	8.53	15.64	10.57	14.99	29.79	13.55	736.442	15.5117	-5.56915	6.38453e-62	2.74611e-60	yin	Peptide transporter family 1 (Drosophila melanogaster)	Organismal Systems	Digestive system	ko04974//Protein digestion and absorption	K14206	-	-	-
Trypoxylus_dichotomus_00000001	2.19	1.91	2.72	1.76	1.77	1.81	13.86	43.58	50.84	39.49	24.41	35.42	2.02667	34.6	4.09359	5.62198e-61	2.37558e-59	SLC27A4	Long-chain fatty acid transport protein 4 (Pongo abelii)	Organismal Systems;Organismal Systems	Endocrine system;Digestive system	ko03320//PPAR signaling pathway;ko04975//Fat digestion and absorption	K08745;K08745	-	GO:0003674//molecular_function;GO:0003824//catalytic activity;GO:0015645//fatty acid ligase activity;GO:0016874//ligase activity;GO:0016877//ligase activity, forming carbon-sulfur bonds;GO:0016878//acid-thiol ligase activity	GO:0006082//organic acid metabolic process;GO:0006629//lipid metabolic process;GO:0006631//fatty acid metabolic process;GO:0006633//fatty acid biosynthetic process;GO:0008150//biological_process;GO:0008152//metabolic process;GO:0008610//lipid biosynthetic process;GO:0009058//biosynthetic process;GO:0009987//cellular process;GO:0016053//organic acid biosynthetic process;GO:0019752//carboxylic acid…
Trypoxylus_dichotomus_00009074	79.15	64.5	43.45	74.86	81.01	21.3	0	0	0.07	0	0.14	0.05	60.7117	0.0433333	-10.4523	1.72508e-58	6.9822e-57	lab	Homeotic protein labial (Drosophila melanogaster)	Cellular Processes	Cellular community - eukaryotes	ko04550//Signaling pathways regulating pluripotency of stem cells	K09301	GO:0005575//cellular_component;GO:0005622//intracellular;GO:0005623//cell;GO:0005634//nucleus;GO:0043226//organelle;GO:0043227//membrane-bounded organelle;GO:0043229//intracellular organelle;GO:0043231//intracellular membrane-bounded organelle;GO:0044424//intracellular part;GO:0044464//cell part	GO:0001067//regulatory region nucleic acid binding;GO:0003674//molecular_function;GO:0003676//nucleic acid binding;GO:0003677//DNA binding;GO:0005488//binding;GO:0005515//protein binding;GO:0035326//enhancer binding;GO:0044212//transcription regulatory region DNA binding;GO:0046982//protein heterodimerization activity;GO:0046983//protein dimerization activity;GO:0097159//organic cyclic compound b…	GO:0001709//cell fate determination;GO:0003002//regionalization;GO:0006355//regulation of transcription, DNA-templated;GO:0006357//regulation of transcription from RNA polymerase II promoter;GO:0007275//multicellular organism development;GO:0007389//pattern specification process;GO:0007399//nervous system development;GO:0007417//central nervous system development;GO:0007420//brain development;GO:…
Trypoxylus_dichotomus_00008337	3671.01	16417.3	3945	5384.68	3236.72	11123.8	20.35	9.85	16.31	11.03	1.63	19.3	7296.42	13.0783	-9.12387	3.43786e-56	1.31048e-54	TRYP7	Trypsin-7 (Anopheles gambiae)	Organismal Systems;Environmental Information Processing;Organismal Systems	Digestive system;Signaling molecules and interaction;Digestive system	ko04972//Pancreatic secretion;ko04080//Neuroactive ligand-receptor interaction;ko04974//Protein digestion and absorption	K01312;K01312;K01312	-	-	-
Trypoxylus_dichotomus_00009687	270.9	375.06	78.4	343.81	525.09	384.67	0.28	0.34	0.18	1.76	0.66	0.62	329.655	0.64	-9.00867	3.2229e-53	1.13265e-51	-	-	Organismal Systems;Environmental Information Processing;Organismal Systems	Digestive system;Signaling molecules and interaction;Digestive system	ko04972//Pancreatic secretion;ko04080//Neuroactive ligand-receptor interaction;ko04974//Protein digestion and absorption	K01312;K01312;K01312	-	GO:0003674//molecular_function;GO:0003824//catalytic activity;GO:0004175//endopeptidase activity;GO:0004252//serine-type endopeptidase activity;GO:0008233//peptidase activity;GO:0008236//serine-type peptidase activity;GO:0016787//hydrolase activity;GO:0017171//serine hydrolase activity;GO:0070011//peptidase activity, acting on L-amino acid peptides	GO:0006508//proteolysis;GO:0006807//nitrogen compound metabolic process;GO:0008150//biological_process;GO:0008152//metabolic process;GO:0019538//protein metabolic process;GO:0043170//macromolecule metabolic process;GO:0044238//primary metabolic process;GO:0071704//organic substance metabolic process;GO:1901564//organonitrogen compound metabolic process
Trypoxylus_dichotomus_00006311	0.05	0.06	0.03	0.01	0.02	0	8.18	41.73	9.03	8.71	24.59	22.2	0.0283333	19.0733	9.39484	9.43723e-53	3.30051e-51	Ork1	Open rectifier potassium channel protein 1 (Drosophila melanogaster)	Organismal Systems	Digestive system	ko04971//Gastric acid secretion	K04920	GO:0005575//cellular_component;GO:0005623//cell;GO:0005886//plasma membrane;GO:0005887//integral component of plasma membrane;GO:0016020//membrane;GO:0016021//integral component of membrane;GO:0031224//intrinsic component of membrane;GO:0031226//intrinsic component of plasma membrane;GO:0032991//macromolecular complex;GO:0034702//ion channel complex;GO:0034703//cation channel complex;GO:0034705//…	GO:0003674//molecular_function;GO:0005215//transporter activity;GO:0005216//ion channel activity;GO:0005261//cation channel activity;GO:0005267//potassium channel activity;GO:0005488//binding;GO:0005515//protein binding;GO:0008324//cation transmembrane transporter activity;GO:0015075//ion transmembrane transporter activity;GO:0015077//monovalent inorganic cation transmembrane transporter activity…	GO:0002027//regulation of heart rate;GO:0006810//transport;GO:0006811//ion transport;GO:0006812//cation transport;GO:0006813//potassium ion transport;GO:0007610//behavior;GO:0007622//rhythmic behavior;GO:0007623//circadian rhythm;GO:0007626//locomotory behavior;GO:0008016//regulation of heart contraction;GO:0008150//biological_process;GO:0009987//cellular process;GO:0015672//monovalent inorganic …
Trypoxylus_dichotomus_00000236	9.15	9.18	6.11	13.63	16.79	11.07	0.01	0.02	0.01	0.06	0.05	0	10.9883	0.025	-8.77983	1.64111e-52	5.71176e-51	Slc46a1	Proton-coupled folate transporter (Mus musculus)	Organismal Systems;Organismal Systems	Digestive system;Digestive system	ko04978//Mineral absorption;ko04977//Vitamin digestion and absorption	K14613;K14613	-	-	-
Trypoxylus_dichotomus_00009804	74.37	80.2	55.29	79.14	63.29	91.35	1.34	0.04	0.96	0.66	0.45	0.36	73.94	0.635	-6.86345	1.6912e-50	5.56359e-49	CDC42	Cell division control protein 42 homolog (Bos taurus)	Environmental Information Processing;Environmental Information Processing;Organismal Systems;Environmental Information Processing;Environmental Information Processing;Cellular Processes;Environmental Information Processing;Cellular Processes;Cellular Processes;Environmental Information Processing;Environmental Information Processing;Organismal Systems;Cellular Processes;Organismal Systems;Environ…	Signal transduction;Signal transduction;Digestive system;Signal transduction;Signal transduction;Cellular community - eukaryotes;Signal transduction;Cell motility;Cellular community - eukaryotes;Signal transduction;Signal transduction;Development;Transport and catabolism;Immune system;Signal transduction;Nervous system;Cellular community - eukaryotes;Immune system;Development;Immune system;Immune…	ko04151//PI3K-Akt signaling pathway;ko04024//cAMP signaling pathway;ko04972//Pancreatic secretion;ko04010//MAPK signaling pathway;ko04013//MAPK signaling pathway - fly;ko04510//Focal adhesion;ko04015//Rap1 signaling pathway;ko04810//Regulation of actin cytoskeleton;ko04530//Tight junction;ko04014//Ras signaling pathway;ko04310//Wnt signaling pathway;ko04360//Axon guidance;ko04145//Phagosome;ko040…	K04392;K04392;K04392;K04392;K04392;K04392;K04392;K04392;K04392;K04392;K04392;K04392;K04392;K04392;K04392;K04392;K04392;K04392;K04392;K04392;K04392;K04392;K04392;K04392;K04392	-	GO:0003674//molecular_function;GO:0003824//catalytic activity;GO:0003924//GTPase activity;GO:0016462//pyrophosphatase activity;GO:0016787//hydrolase activity;GO:0016817//hydrolase activity, acting on acid anhydrides;GO:0016818//hydrolase activity, acting on acid anhydrides, in phosphorus-containing anhydrides;GO:0017111//nucleoside-triphosphatase activity	GO:0000003//reproduction;GO:0001667//ameboidal-type cell migration;GO:0002064//epithelial cell development;GO:0002065//columnar/cuboidal epithelial cell differentiation;GO:0002066//columnar/cuboidal epithelial cell development;GO:0002252//immune effector process;GO:0002376//immune system process;GO:0002520//immune system development;GO:0003006//developmental process involved in reproduction;GO:00…
Trypoxylus_dichotomus_00008338	290.34	1210.72	50.12	120.64	1022.65	211.48	0.35	0.33	0.27	0.3	0.4	0.61	484.325	0.376667	-10.3285	2.64455e-49	8.37479e-48	TRYP7	Trypsin-7 (Anopheles gambiae)	Organismal Systems;Environmental Information Processing;Organismal Systems	Digestive system;Signaling molecules and interaction;Digestive system	ko04972//Pancreatic secretion;ko04080//Neuroactive ligand-receptor interaction;ko04974//Protein digestion and absorption	K01312;K01312;K01312	-	-	-
Trypoxylus_dichotomus_00009691	2036.29	683.15	1799.4	2466.58	629.22	683.52	2.48	0.37	5.98	2.25	0.43	0.61	1383.03	2.02	-9.41926	9.4096e-48	2.89089e-46	-	-	Organismal Systems;Environmental Information Processing;Organismal Systems	Digestive system;Signaling molecules and interaction;Digestive system	ko04972//Pancreatic secretion;ko04080//Neuroactive ligand-receptor interaction;ko04974//Protein digestion and absorption	K01312;K01312;K01312	GO:0005575//cellular_component;GO:0005576//extracellular region;GO:0005622//intracellular;GO:0005623//cell;GO:0005737//cytoplasm;GO:0005886//plasma membrane;GO:0016020//membrane;GO:0044424//intracellular part;GO:0044464//cell part;GO:0071944//cell periphery	GO:0003674//molecular_function;GO:0003824//catalytic activity;GO:0004175//endopeptidase activity;GO:0004252//serine-type endopeptidase activity;GO:0008233//peptidase activity;GO:0008236//serine-type peptidase activity;GO:0016787//hydrolase activity;GO:0017171//serine hydrolase activity;GO:0070011//peptidase activity, acting on L-amino acid peptides	GO:0000003//reproduction;GO:0006508//proteolysis;GO:0006807//nitrogen compound metabolic process;GO:0007276//gamete generation;GO:0007283//spermatogenesis;GO:0008150//biological_process;GO:0008152//metabolic process;GO:0019538//protein metabolic process;GO:0019953//sexual reproduction;GO:0022414//reproductive process;GO:0032501//multicellular organismal process;GO:0032504//multicellular organism …
Trypoxylus_dichotomus_00006853	14.51	12.11	7.17	10.57	21.5	8.19	208.72	225.98	159.36	259.43	151.77	183.19	12.3417	198.075	4.00444	3.38458e-47	1.0139e-45	FTH1	Ferritin heavy chain (Bos taurus)	Cellular Processes;Organismal Systems;Cellular Processes	Cell growth and death;Digestive system;Cell growth and death	ko04217//Necroptosis;ko04978//Mineral absorption;ko04216//Ferroptosis	K00522;K00522;K00522	GO:0005575//cellular_component;GO:0005622//intracellular;GO:0005623//cell;GO:0005737//cytoplasm;GO:0044424//intracellular part;GO:0044464//cell part	GO:0003674//molecular_function;GO:0005488//binding;GO:0005506//iron ion binding;GO:0043167//ion binding;GO:0043169//cation binding;GO:0046872//metal ion binding;GO:0046914//transition metal ion binding	GO:0006873//cellular ion homeostasis;GO:0006875//cellular metal ion homeostasis;GO:0006879//cellular iron ion homeostasis;GO:0006880//intracellular sequestering of iron ion;GO:0006950//response to stress;GO:0007154//cell communication;GO:0008150//biological_process;GO:0009267//cellular response to starvation;GO:0009605//response to external stimulus;GO:0009987//cellular process;GO:0009991//respon…
Trypoxylus_dichotomus_00009030	0.56	0.57	0.49	0.49	0.72	0.69	2.88	4.72	3.3	4.94	5.26	4.52	0.586667	4.27	2.86362	9.87736e-47	2.91049e-45	Mylk	Myosin light chain kinase%2C smooth muscle (Mus musculus)	Cellular Processes;Cellular Processes;Environmental Information Processing;Organismal Systems;Environmental Information Processing;Organismal Systems;Organismal Systems;Environmental Information Processing;Organismal Systems	Cellular community - eukaryotes;Cell motility;Signal transduction;Circulatory system;Signal transduction;Immune system;Endocrine system;Signal transduction;Digestive system	ko04510//Focal adhesion;ko04810//Regulation of actin cytoskeleton;ko04022//cGMP - PKG signaling pathway;ko04270//Vascular smooth muscle contraction;ko04020//Calcium signaling pathway;ko04611//Platelet activation;ko04921//Oxytocin signaling pathway;ko04371//Apelin signaling pathway;ko04971//Gastric acid secretion	K00907;K00907;K00907;K00907;K00907;K00907;K00907;K00907;K00907	-	-	-
Trypoxylus_dichotomus_00003833	0	0.04	0	0	0	0	77.89	57.99	65.24	84.41	31.42	50.87	0.00666667	61.3033	13.1667	1.33406e-46	3.91495e-45	D	SOX domain-containing protein dichaete (Drosophila melanogaster)	-	-	-	-	GO:0005575//cellular_component;GO:0005622//intracellular;GO:0005623//cell;GO:0005634//nucleus;GO:0005737//cytoplasm;GO:0043226//organelle;GO:0043227//membrane-bounded organelle;GO:0043229//intracellular organelle;GO:0043231//intracellular membrane-bounded organelle;GO:0044424//intracellular part;GO:0044464//cell part	GO:0000981//RNA polymerase II transcription factor activity, sequence-specific DNA binding;GO:0003674//molecular_function;GO:0003676//nucleic acid binding;GO:0003677//DNA binding;GO:0003700//transcription factor activity, sequence-specific DNA binding;GO:0003705//transcription factor activity, RNA polymerase II distal enhancer sequence-specific binding;GO:0003723//RNA binding;GO:0003729//mRNA bin…	GO:0000122//negative regulation of transcription from RNA polymerase II promoter;GO:0000902//cell morphogenesis;GO:0000904//cell morphogenesis involved in differentiation;GO:0002164//larval development;GO:0002165//instar larval or pupal development;GO:0002168//instar larval development;GO:0003002//regionalization;GO:0006355//regulation of transcription, DNA-templated;GO:0006357//regulation of tra…
Trypoxylus_dichotomus_00009685	301.27	486.94	93.43	340.62	766.18	521.65	0.49	0.55	0.25	2.63	1.27	0.72	418.348	0.985	-8.73037	5.31356e-46	1.53433e-44	Prss2	Anionic trypsin-2 (Mus musculus)	Organismal Systems;Environmental Information Processing;Organismal Systems	Digestive system;Signaling molecules and interaction;Digestive system	ko04972//Pancreatic secretion;ko04080//Neuroactive ligand-receptor interaction;ko04974//Protein digestion and absorption	K01312;K01312;K01312	-	-	-
Trypoxylus_dichotomus_00004455	4.79	1.57	2.8	2.35	5.13	1.49	58.12	60.32	60.75	69.16	33.95	56.46	3.02167	56.46	4.22381	1.76129e-43	4.72598e-42	nrv2	Sodium/potassium-transporting ATPase subunit beta-2 (Drosophila melanogaster)	Environmental Information Processing;Organismal Systems;Organismal Systems;Environmental Information Processing;Organismal Systems;Organismal Systems;Organismal Systems;Organismal Systems;Organismal Systems;Organismal Systems;Organismal Systems;Organismal Systems;Organismal Systems;Organismal Systems;Organismal Systems;Organismal Systems;Organismal Systems;Organismal Systems	Signal transduction;Digestive system;Digestive system;Signal transduction;Digestive system;Endocrine system;Circulatory system;Endocrine system;Digestive system;Endocrine system;Digestive system;Circulatory system;Endocrine system;Excretory system;Digestive system;Digestive system;Excretory system;Excretory system	ko04024//cAMP signaling pathway;ko04972//Pancreatic secretion;ko04974//Protein digestion and absorption;ko04022//cGMP - PKG signaling pathway;ko04976//Bile secretion;ko04919//Thyroid hormone signaling pathway;ko04261//Adrenergic signaling in cardiomyocytes;ko04925//Aldosterone synthesis and secretion;ko04970//Salivary secretion;ko04911//Insulin secretion;ko04971//Gastric acid secretion;ko04260//C…	K01540;K01540;K01540;K01540;K01540;K01540;K01540;K01540;K01540;K01540;K01540;K01540;K01540;K01540;K01540;K01540;K01540;K01540	-	-	-
Trypoxylus_dichotomus_00008189	0.18	0.17	0.09	0.13	0.33	0.17	1.91	3.42	3.49	4.01	2.49	2.83	0.178333	3.025	4.08429	4.81104e-43	1.27901e-41	-	-	Environmental Information Processing;Organismal Systems;Environmental Information Processing;Environmental Information Processing;Environmental Information Processing;Cellular Processes;Organismal Systems;Organismal Systems;Environmental Information Processing;Organismal Systems;Organismal Systems;Environmental Information Processing;Organismal Systems;Organismal Systems;Cellular Processes;Organi…	Signal transduction;Endocrine system;Signal transduction;Signal transduction;Signal transduction;Cell growth and death;Nervous system;Circulatory system;Signal transduction;Endocrine system;Endocrine system;Signal transduction;Circulatory system;Nervous system;Cell growth and death;Endocrine system;Signal transduction;Endocrine system;Digestive system;Sensory system;Endocrine system;Endocrine sys…	ko04024//cAMP signaling pathway;ko04910//Insulin signaling pathway;ko04015//Rap1 signaling pathway;ko04022//cGMP - PKG signaling pathway;ko04014//Ras signaling pathway;ko04218//Cellular senescence;ko04728//Dopaminergic synapse;ko04270//Vascular smooth muscle contraction;ko04020//Calcium signaling pathway;ko04915//Estrogen signaling pathway;ko04921//Oxytocin signaling pathway;ko04070//Phosphatidyl…	K02183;K02183;K02183;K02183;K02183;K02183;K02183;K02183;K02183;K02183;K02183;K02183;K02183;K02183;K02183;K02183;K02183;K02183;K02183;K02183;K02183;K02183;K02183;K02183;K02183;K02183;K02183;K02183;K02183;K02183	-	-	-
Trypoxylus_dichotomus_00003478	17.12	21.39	19.94	19.51	24.22	23.86	0	0	0.03	0	0.02	0	21.0067	0.00833333	-11.2997	1.13093e-42	2.9955e-41	-	-	-	-	-	-	GO:0005575//cellular_component;GO:0005622//intracellular;GO:0005623//cell;GO:0005634//nucleus;GO:0043226//organelle;GO:0043227//membrane-bounded organelle;GO:0043229//intracellular organelle;GO:0043231//intracellular membrane-bounded organelle;GO:0044424//intracellular part;GO:0044464//cell part	GO:0000976//transcription regulatory region sequence-specific DNA binding;GO:0000977//RNA polymerase II regulatory region sequence-specific DNA binding;GO:0000981//RNA polymerase II transcription factor activity, sequence-specific DNA binding;GO:0000982//transcription factor activity, RNA polymerase II core promoter proximal region sequence-specific binding;GO:0001012//RNA polymerase II regulator…	GO:0000122//negative regulation of transcription from RNA polymerase II promoter;GO:0001654//eye development;GO:0001655//urogenital system development;GO:0001667//ameboidal-type cell migration;GO:0001703//gastrulation with mouth forming first;GO:0001704//formation of primary germ layer;GO:0001707//mesoderm formation;GO:0001708//cell fate specification;GO:0001709//cell fate determination;GO:000171…
Trypoxylus_dichotomus_00005653	14.44	10.37	7.68	11.76	15.13	10.91	90.83	70.93	61.8	85.07	67.62	113.25	11.715	81.5833	2.79992	8.58502e-42	2.19719e-40	if	Integrin alpha-PS2 (Drosophila melanogaster)	Environmental Information Processing;Cellular Processes;Cellular Processes;Environmental Information Processing;Environmental Information Processing	Signal transduction;Cellular community - eukaryotes;Cell motility;Signaling molecules and interaction;Signaling molecules and interaction	ko04151//PI3K-Akt signaling pathway;ko04510//Focal adhesion;ko04810//Regulation of actin cytoskeleton;ko04512//ECM-receptor interaction;ko04514//Cell adhesion molecules (CAMs)	K06584;K06584;K06584;K06584;K06584	GO:0005575//cellular_component;GO:0005623//cell;GO:0005886//plasma membrane;GO:0005887//integral component of plasma membrane;GO:0005912//adherens junction;GO:0005924//cell-substrate adherens junction;GO:0005925//focal adhesion;GO:0008305//integrin complex;GO:0009925//basal plasma membrane;GO:0016020//membrane;GO:0016021//integral component of membrane;GO:0016323//basolateral plasma membrane;GO:0…	GO:0003674//molecular_function;GO:0005488//binding;GO:0005515//protein binding;GO:0046982//protein heterodimerization activity;GO:0046983//protein dimerization activity;GO:0050840//extracellular matrix binding	GO:0000003//reproduction;GO:0000902//cell morphogenesis;GO:0000904//cell morphogenesis involved in differentiation;GO:0001667//ameboidal-type cell migration;GO:0001894//tissue homeostasis;GO:0002009//morphogenesis of an epithelium;GO:0002064//epithelial cell development;GO:0002065//columnar/cuboidal epithelial cell differentiation;GO:0002066//columnar/cuboidal epithelial cell development;GO:00021…
Trypoxylus_dichotomus_00003620	1.93	8.71	5.85	4.18	4.17	4.32	0	0.02	0.03	0.01	0.01	0	4.86	0.0116667	-8.70242	3.97029e-41	9.96654e-40	ABCC4	Multidrug resistance-associated protein 4 (Homo sapiens)	Environmental Information Processing;Organismal Systems;Environmental Information Processing	Signal transduction;Digestive system;Membrane transport	ko04024//cAMP signaling pathway;ko04976//Bile secretion;ko02010//ABC transporters	K05673;K05673;K05673	-	-	-
Trypoxylus_dichotomus_00009684	83.78	61.3	30.63	45.2	309.44	142.06	0.22	0.08	0.19	0.2	0.71	0.22	112.068	0.27	-8.6972	3.91249e-40	9.34911e-39	zetaTry	Trypsin zeta (Drosophila erecta)	Organismal Systems;Environmental Information Processing;Organismal Systems	Digestive system;Signaling molecules and interaction;Digestive system	ko04972//Pancreatic secretion;ko04080//Neuroactive ligand-receptor interaction;ko04974//Protein digestion and absorption	K01312;K01312;K01312	-	GO:0003674//molecular_function;GO:0003824//catalytic activity;GO:0004175//endopeptidase activity;GO:0004252//serine-type endopeptidase activity;GO:0008233//peptidase activity;GO:0008236//serine-type peptidase activity;GO:0016787//hydrolase activity;GO:0017171//serine hydrolase activity;GO:0070011//peptidase activity, acting on L-amino acid peptides	GO:0006508//proteolysis;GO:0006807//nitrogen compound metabolic process;GO:0008150//biological_process;GO:0008152//metabolic process;GO:0019538//protein metabolic process;GO:0043170//macromolecule metabolic process;GO:0044238//primary metabolic process;GO:0071704//organic substance metabolic process;GO:1901564//organonitrogen compound metabolic process
Trypoxylus_dichotomus_00009802	6.86	5.51	5.52	8.48	11.08	6.96	64.14	58.88	221.85	92.09	90.45	111.9	7.40167	106.552	3.84756	4.61829e-40	1.10174e-38	Slc7a9	b(0%2C+)-type amino acid transporter 1 (Mus musculus)	Organismal Systems	Digestive system	ko04974//Protein digestion and absorption	K13868	GO:0005575//cellular_component;GO:0005623//cell;GO:0005886//plasma membrane;GO:0005887//integral component of plasma membrane;GO:0016020//membrane;GO:0016021//integral component of membrane;GO:0031224//intrinsic component of membrane;GO:0031226//intrinsic component of plasma membrane;GO:0044425//membrane part;GO:0044459//plasma membrane part;GO:0044464//cell part;GO:0071944//cell periphery	GO:0003674//molecular_function;GO:0005215//transporter activity;GO:0005342//organic acid transmembrane transporter activity;GO:0008509//anion transmembrane transporter activity;GO:0008514//organic anion transmembrane transporter activity;GO:0015075//ion transmembrane transporter activity;GO:0015171//amino acid transmembrane transporter activity;GO:0015179//L-amino acid transmembrane transporter a…	GO:0003333//amino acid transmembrane transport;GO:0006810//transport;GO:0006811//ion transport;GO:0006820//anion transport;GO:0006865//amino acid transport;GO:0008150//biological_process;GO:0015711//organic anion transport;GO:0015807//L-amino acid transport;GO:0015849//organic acid transport;GO:0034220//ion transmembrane transport;GO:0046942//carboxylic acid transport;GO:0051179//localization;GO:…
Trypoxylus_dichotomus_00002625	225.56	224.65	233.43	245.11	203.45	221.69	570.47	620.25	781.11	598.2	524.34	410.78	225.648	584.192	1.37237	1.96619e-39	4.59917e-38	path	Proton-coupled amino acid transporter-like protein pathetic (Drosophila melanogaster)	Organismal Systems	Digestive system	ko04974//Protein digestion and absorption	K14209	GO:0005575//cellular_component;GO:0005622//intracellular;GO:0005623//cell;GO:0005737//cytoplasm;GO:0005773//vacuole;GO:0005774//vacuolar membrane;GO:0016020//membrane;GO:0031090//organelle membrane;GO:0043226//organelle;GO:0043227//membrane-bounded organelle;GO:0043229//intracellular organelle;GO:0043231//intracellular membrane-bounded organelle;GO:0044422//organelle part;GO:0044424//intracellula…	GO:0003674//molecular_function;GO:0005215//transporter activity;GO:0005342//organic acid transmembrane transporter activity;GO:0008509//anion transmembrane transporter activity;GO:0008514//organic anion transmembrane transporter activity;GO:0015075//ion transmembrane transporter activity;GO:0015171//amino acid transmembrane transporter activity;GO:0015318//inorganic solute uptake transmembrane tr…	GO:0003333//amino acid transmembrane transport;GO:0006810//transport;GO:0006811//ion transport;GO:0006820//anion transport;GO:0006865//amino acid transport;GO:0008150//biological_process;GO:0015711//organic anion transport;GO:0015849//organic acid transport;GO:0034220//ion transmembrane transport;GO:0046942//carboxylic acid transport;GO:0051179//localization;GO:0051234//establishment of localizat…
Trypoxylus_dichotomus_00000922	38.65	37.27	32.97	32.89	32.33	23.82	3.27	4.47	6.65	6.39	4.37	4.94	32.9883	5.015	-2.71763	1.21019e-38	2.76349e-37	Plpp1	Phospholipid phosphatase 1 (Rattus norvegicus)	Metabolism;Metabolism;Environmental Information Processing;Metabolism;Organismal Systems;Metabolism;Organismal Systems;Metabolism	Global and overview maps;Lipid metabolism;Signal transduction;Lipid metabolism;Immune system;Lipid metabolism;Digestive system;Lipid metabolism	ko01100//Metabolic pathways;ko00564//Glycerophospholipid metabolism;ko04072//Phospholipase D signaling pathway;ko00561//Glycerolipid metabolism;ko04666//Fc gamma R-mediated phagocytosis;ko00600//Sphingolipid metabolism;ko04975//Fat digestion and absorption;ko00565//Ether lipid metabolism	K01080;K01080;K01080;K01080;K01080;K01080;K01080;K01080	GO:0005575//cellular_component;GO:0005575//cellular_component;GO:0005622//intracellular;GO:0005622//intracellular;GO:0005623//cell;GO:0005623//cell;GO:0005737//cytoplasm;GO:0005737//cytoplasm;GO:0005739//mitochondrion;GO:0005739//mitochondrion;GO:0005759//mitochondrial matrix;GO:0005759//mitochondrial matrix;GO:0031974//membrane-enclosed lumen;GO:0031974//membrane-enclosed lumen;GO:0043226//organ…	GO:0003674//molecular_function;GO:0003674//molecular_function;GO:0003824//catalytic activity;GO:0003824//catalytic activity;GO:0004774//succinate-CoA ligase activity;GO:0004774//succinate-CoA ligase activity;GO:0004776//succinate-CoA ligase (GDP-forming) activity;GO:0004776//succinate-CoA ligase (GDP-forming) activity;GO:0016874//ligase activity;GO:0016874//ligase activity;GO:0016877//ligase acti…	-
Trypoxylus_dichotomus_00003226	6.02	11.38	14.19	23.38	12.36	38.99	0.02	0	0.04	0.06	0	0.04	17.72	0.0266667	-9.37613	9.07063e-37	1.95073e-35	EH1	Juvenile hormone epoxide hydrolase 1 (Ctenocephalides felis)	Organismal Systems;Metabolism	Digestive system;Xenobiotics biodegradation and metabolism	ko04976//Bile secretion;ko00980//Metabolism of xenobiotics by cytochrome P450	K01253;K01253	-	GO:0003674//molecular_function;GO:0003824//catalytic activity;GO:0004301//epoxide hydrolase activity;GO:0008096//juvenile hormone epoxide hydrolase activity;GO:0016787//hydrolase activity;GO:0016801//hydrolase activity, acting on ether bonds;GO:0016803//ether hydrolase activity	GO:0006629//lipid metabolic process;GO:0006714//sesquiterpenoid metabolic process;GO:0006716//juvenile hormone metabolic process;GO:0006719//juvenile hormone catabolic process;GO:0006720//isoprenoid metabolic process;GO:0006721//terpenoid metabolic process;GO:0008150//biological_process;GO:0008152//metabolic process;GO:0008300//isoprenoid catabolic process;GO:0009056//catabolic process;GO:0009987…
Trypoxylus_dichotomus_00009686	288.31	359.45	73.24	297.97	621.96	408.55	0.2	0.49	0.21	2.8	0.96	1.14	341.58	0.966667	-8.46499	1.73847e-36	3.69463e-35	betaTry	Trypsin beta (Drosophila erecta)	Organismal Systems;Environmental Information Processing;Organismal Systems	Digestive system;Signaling molecules and interaction;Digestive system	ko04972//Pancreatic secretion;ko04080//Neuroactive ligand-receptor interaction;ko04974//Protein digestion and absorption	K01312;K01312;K01312	GO:0005575//cellular_component;GO:0005576//extracellular region;GO:0005615//extracellular space;GO:0005622//intracellular;GO:0005623//cell;GO:0005737//cytoplasm;GO:0044421//extracellular region part;GO:0044424//intracellular part;GO:0044464//cell part	GO:0003674//molecular_function;GO:0003824//catalytic activity;GO:0004175//endopeptidase activity;GO:0004252//serine-type endopeptidase activity;GO:0008233//peptidase activity;GO:0008236//serine-type peptidase activity;GO:0016787//hydrolase activity;GO:0017171//serine hydrolase activity;GO:0070011//peptidase activity, acting on L-amino acid peptides	GO:0006508//proteolysis;GO:0006807//nitrogen compound metabolic process;GO:0008150//biological_process;GO:0008152//metabolic process;GO:0019538//protein metabolic process;GO:0043170//macromolecule metabolic process;GO:0044238//primary metabolic process;GO:0071704//organic substance metabolic process;GO:1901564//organonitrogen compound metabolic process
Trypoxylus_dichotomus_00001489	5.02	5.72	4.88	4.7	3.64	5.72	0.24	0.42	0.52	0.14	0.09	0.23	4.94667	0.273333	-4.17772	2.51671e-36	5.30165e-35	-	-	Organismal Systems;Environmental Information Processing;Environmental Information Processing;Organismal Systems;Organismal Systems;Organismal Systems;Environmental Information Processing;Organismal Systems;Organismal Systems;Organismal Systems;Environmental Information Processing;Organismal Systems;Organismal Systems;Environmental Information Processing;Organismal Systems;Organismal Systems;Organ…	Digestive system;Signal transduction;Signal transduction;Nervous system;Nervous system;Circulatory system;Signal transduction;Immune system;Endocrine system;Endocrine system;Signal transduction;Circulatory system;Endocrine system;Signal transduction;Endocrine system;Nervous system;Endocrine system;Digestive system;Cellular community - eukaryotes;Sensory system;Endocrine system;Nervous system;Endo…	ko04972//Pancreatic secretion;ko04015//Rap1 signaling pathway;ko04022//cGMP - PKG signaling pathway;ko04723//Retrograde endocannabinoid signaling;ko04728//Dopaminergic synapse;ko04270//Vascular smooth muscle contraction;ko04020//Calcium signaling pathway;ko04611//Platelet activation;ko04915//Estrogen signaling pathway;ko04921//Oxytocin signaling pathway;ko04071//Sphingolipid signaling pathway;ko0…	K04634;K04634;K04634;K04634;K04634;K04634;K04634;K04634;K04634;K04634;K04634;K04634;K04634;K04634;K04634;K04634;K04634;K04634;K04634;K04634;K04634;K04634;K04634;K04634;K04634;K04634;K04634;K04634;K04634;K04634;K04634;K04634;K04634;K04634	GO:0005575//cellular_component;GO:0005622//intracellular;GO:0005623//cell;GO:0005834//heterotrimeric G-protein complex;GO:0005886//plasma membrane;GO:0009898//cytoplasmic side of plasma membrane;GO:0016020//membrane;GO:0016027//inaD signaling complex;GO:0016028//rhabdomere;GO:0019897//extrinsic component of plasma membrane;GO:0019898//extrinsic component of membrane;GO:0031234//extrinsic componen…	GO:0001664//G-protein coupled receptor binding;GO:0003674//molecular_function;GO:0003824//catalytic activity;GO:0003924//GTPase activity;GO:0005102//receptor binding;GO:0005488//binding;GO:0005515//protein binding;GO:0016462//pyrophosphatase activity;GO:0016787//hydrolase activity;GO:0016817//hydrolase activity, acting on acid anhydrides;GO:0016818//hydrolase activity, acting on acid anhydrides, …	GO:0000902//cell morphogenesis;GO:0000904//cell morphogenesis involved in differentiation;GO:0002251//organ or tissue specific immune response;GO:0002376//immune system process;GO:0002385//mucosal immune response;GO:0003008//system process;GO:0006810//transport;GO:0006897//endocytosis;GO:0006928//movement of cell or subcellular component;GO:0006935//chemotaxis;GO:0006955//immune response;GO:00071…
Trypoxylus_dichotomus_00008294	179.61	100.48	161.06	151.03	101.54	96.73	27.74	24.2	22.81	20.57	16.32	20.14	131.742	21.9633	-2.58454	5.0253e-34	9.55271e-33	Myo31DF	Unconventional myosin ID (Drosophila melanogaster)	-	-	-	-	GO:0005575//cellular_component;GO:0005622//intracellular;GO:0005623//cell;GO:0005737//cytoplasm;GO:0005856//cytoskeleton;GO:0005938//cell cortex;GO:0015629//actin cytoskeleton;GO:0016459//myosin complex;GO:0032991//macromolecular complex;GO:0043226//organelle;GO:0043228//non-membrane-bounded organelle;GO:0043229//intracellular organelle;GO:0043232//intracellular non-membrane-bounded organelle;GO:…	GO:0003674//molecular_function;GO:0003824//catalytic activity;GO:0016462//pyrophosphatase activity;GO:0016787//hydrolase activity;GO:0016817//hydrolase activity, acting on acid anhydrides;GO:0016818//hydrolase activity, acting on acid anhydrides, in phosphorus-containing anhydrides;GO:0016887//ATPase activity;GO:0017111//nucleoside-triphosphatase activity;GO:0042623//ATPase activity, coupled	GO:0000003//reproduction;GO:0002009//morphogenesis of an epithelium;GO:0002165//instar larval or pupal development;GO:0003006//developmental process involved in reproduction;GO:0007275//multicellular organism development;GO:0007368//determination of left/right symmetry;GO:0007389//pattern specification process;GO:0007444//imaginal disc development;GO:0007483//genital disc morphogenesis;GO:0007484…
Trypoxylus_dichotomus_00003812	19.96	20.09	12.32	21.58	17.29	25.88	1.51	1.09	0.74	1.03	1.78	0.55	19.52	1.11667	-4.12768	2.85892e-33	5.26779e-32	SLC19A3	Thiamine transporter 2 (Macaca fascicularis)	Organismal Systems	Digestive system	ko04977//Vitamin digestion and absorption	K14610	-	GO:0003674//molecular_function;GO:0005215//transporter activity;GO:0022857//transmembrane transporter activity	GO:0006810//transport;GO:0008150//biological_process;GO:0051179//localization;GO:0051234//establishment of localization;GO:0055085//transmembrane transport
Trypoxylus_dichotomus_00000235	249.73	128.73	264.09	201.34	153.66	181.12	12.45	24.29	25.15	31.47	19.23	25.74	196.445	23.055	-3.09097	4.29277e-33	7.8396e-32	Slc46a1	Proton-coupled folate transporter (Mus musculus)	Organismal Systems;Organismal Systems	Digestive system;Digestive system	ko04978//Mineral absorption;ko04977//Vitamin digestion and absorption	K14613;K14613	-	-	-
Trypoxylus_dichotomus_00006279	1.77	0.84	0.91	1.47	2.4	1.51	12.83	11.11	9.58	11.43	12.3	18.04	1.48333	12.5483	3.08058	6.74311e-33	1.22062e-31	Plc21C	1-phosphatidylinositol 4%2C5-bisphosphate phosphodiesterase classes I and II (Drosophila melanogaster)	Metabolism;Organismal Systems;Environmental Information Processing;Environmental Information Processing;Environmental Information Processing;Organismal Systems;Organismal Systems;Organismal Systems;Organismal Systems;Environmental Information Processing;Organismal Systems;Organismal Systems;Organismal Systems;Organismal Systems;Environmental Information Processing;Environmental Information Proces…	Global and overview maps;Digestive system;Signal transduction;Signal transduction;Signal transduction;Nervous system;Endocrine system;Nervous system;Circulatory system;Signal transduction;Immune system;Endocrine system;Endocrine system;Immune system;Signal transduction;Signal transduction;Circulatory system;Endocrine system;Signal transduction;Endocrine system;Signal transduction;Nervous system;E…	ko01100//Metabolic pathways;ko04972//Pancreatic secretion;ko04015//Rap1 signaling pathway;ko04022//cGMP - PKG signaling pathway;ko04310//Wnt signaling pathway;ko04723//Retrograde endocannabinoid signaling;ko04919//Thyroid hormone signaling pathway;ko04728//Dopaminergic synapse;ko04270//Vascular smooth muscle contraction;ko04020//Calcium signaling pathway;ko04611//Platelet activation;ko04915//Estr…	K05858;K05858;K05858;K05858;K05858;K05858;K05858;K05858;K05858;K05858;K05858;K05858;K05858;K05858;K05858;K05858;K05858;K05858;K05858;K05858;K05858;K05858;K05858;K05858;K05858;K05858;K05858;K05858;K05858;K05858;K05858;K05858;K05858;K05858;K05858;K05858;K05858;K05858;K05858;K05858;K05858;K05858;K05858;K05858;K05858	-	-	GO:0007610//behavior;GO:0007610//behavior;GO:0007610//behavior;GO:0007626//locomotory behavior;GO:0007626//locomotory behavior;GO:0007626//locomotory behavior;GO:0007629//flight behavior;GO:0007629//flight behavior;GO:0007629//flight behavior;GO:0008150//biological_process;GO:0008150//biological_process;GO:0008150//biological_process;GO:0008344//adult locomotory behavior;GO:0008344//adult locomot…
Trypoxylus_dichotomus_00009805	13.59	36.2	15.03	30.81	8.04	41.37	0.18	0	0.23	0.2	0.06	0.21	24.1733	0.146667	-7.36473	2.42507e-32	4.28746e-31	racC	Rho-related protein racC (Dictyostelium discoideum)	Environmental Information Processing;Environmental Information Processing;Organismal Systems;Environmental Information Processing;Environmental Information Processing;Cellular Processes;Environmental Information Processing;Cellular Processes;Cellular Processes;Environmental Information Processing;Environmental Information Processing;Organismal Systems;Cellular Processes;Organismal Systems;Environ…	Signal transduction;Signal transduction;Digestive system;Signal transduction;Signal transduction;Cellular community - eukaryotes;Signal transduction;Cell motility;Cellular community - eukaryotes;Signal transduction;Signal transduction;Development;Transport and catabolism;Immune system;Signal transduction;Nervous system;Cellular community - eukaryotes;Immune system;Development;Immune system;Immune…	ko04151//PI3K-Akt signaling pathway;ko04024//cAMP signaling pathway;ko04972//Pancreatic secretion;ko04010//MAPK signaling pathway;ko04013//MAPK signaling pathway - fly;ko04510//Focal adhesion;ko04015//Rap1 signaling pathway;ko04810//Regulation of actin cytoskeleton;ko04530//Tight junction;ko04014//Ras signaling pathway;ko04310//Wnt signaling pathway;ko04360//Axon guidance;ko04145//Phagosome;ko040…	K04392;K04392;K04392;K04392;K04392;K04392;K04392;K04392;K04392;K04392;K04392;K04392;K04392;K04392;K04392;K04392;K04392;K04392;K04392;K04392;K04392;K04392;K04392;K04392;K04392	-	GO:0003674//molecular_function;GO:0003824//catalytic activity;GO:0003924//GTPase activity;GO:0016462//pyrophosphatase activity;GO:0016787//hydrolase activity;GO:0016817//hydrolase activity, acting on acid anhydrides;GO:0016818//hydrolase activity, acting on acid anhydrides, in phosphorus-containing anhydrides;GO:0017111//nucleoside-triphosphatase activity	GO:0000003//reproduction;GO:0001667//ameboidal-type cell migration;GO:0002064//epithelial cell development;GO:0002065//columnar/cuboidal epithelial cell differentiation;GO:0002066//columnar/cuboidal epithelial cell development;GO:0002252//immune effector process;GO:0002376//immune system process;GO:0002520//immune system development;GO:0003006//developmental process involved in reproduction;GO:00…
Trypoxylus_dichotomus_00001818	52.2	517.82	127.71	168.45	46.54	303.02	0.52	0.69	1.08	0.42	0	0.85	202.623	0.593333	-8.41574	6.40697e-32	1.11495e-30	NPC2	NPC intracellular cholesterol transporter 2 (Sus scrofa)	Cellular Processes;Organismal Systems	Transport and catabolism;Digestive system	ko04142//Lysosome;ko04979//Cholesterol metabolism	K13443;K13443	GO:0005575//cellular_component;GO:0005576//extracellular region;GO:0005615//extracellular space;GO:0044421//extracellular region part	GO:0001530//lipopolysaccharide binding;GO:0003674//molecular_function;GO:0003823//antigen binding;GO:0005488//binding;GO:0005496//steroid binding;GO:0005539//glycosaminoglycan binding;GO:0008289//lipid binding;GO:0030882//lipid antigen binding;GO:0032934//sterol binding;GO:0042834//peptidoglycan binding;GO:0070891//lipoteichoic acid binding;GO:0097159//organic cyclic compound binding;GO:0097367//…	GO:0006810//transport;GO:0006869//lipid transport;GO:0006950//response to stress;GO:0006952//defense response;GO:0007154//cell communication;GO:0007165//signal transduction;GO:0007166//cell surface receptor signaling pathway;GO:0008150//biological_process;GO:0009605//response to external stimulus;GO:0009607//response to biotic stimulus;GO:0009617//response to bacterium;GO:0009987//cellular proces…
Trypoxylus_dichotomus_00002916	33.5	343.13	36.42	78.64	79.65	539.4	0.14	0.19	0.16	0.06	0.02	0.71	185.123	0.213333	-9.76116	1.31581e-31	2.26517e-30	CPB	Carboxypeptidase B (Helicoverpa zea)	Organismal Systems;Organismal Systems	Digestive system;Digestive system	ko04972//Pancreatic secretion;ko04974//Protein digestion and absorption	K01291;K01291	-	-	-
Trypoxylus_dichotomus_00007327	410.01	335.32	326.55	453.33	214.73	300.04	5.55	0.52	7.29	7.25	1.61	1.37	339.997	3.93167	-6.43424	6.64945e-31	1.12323e-29	-	-	-	-	-	-	GO:0005575//cellular_component;GO:0005623//cell;GO:0005886//plasma membrane;GO:0005887//integral component of plasma membrane;GO:0005911//cell-cell junction;GO:0005918//septate junction;GO:0005920//smooth septate junction;GO:0016020//membrane;GO:0016021//integral component of membrane;GO:0016327//apicolateral plasma membrane;GO:0030054//cell junction;GO:0031224//intrinsic component of membrane;GO…	GO:0003674//molecular_function;GO:0005488//binding;GO:0005515//protein binding	GO:0001885//endothelial cell development;GO:0002064//epithelial cell development;GO:0002065//columnar/cuboidal epithelial cell differentiation;GO:0002066//columnar/cuboidal epithelial cell development;GO:0003158//endothelium development;GO:0007043//cell-cell junction assembly;GO:0007275//multicellular organism development;GO:0007494//midgut development;GO:0007496//anterior midgut development;GO:0…
Trypoxylus_dichotomus_00005077	60.02	91.96	79.86	89.71	96.25	106.88	15.97	11.76	12.66	17.58	10.52	15.49	87.4467	13.9967	-2.64332	9.2566e-31	1.55272e-29	FAHD2A	Fumarylacetoacetate hydrolase domain-containing protein 2A (Homo sapiens)	Metabolism;Metabolism;Organismal Systems;Metabolism;Metabolism;Metabolism;Metabolism;Metabolism;Metabolism;Metabolism	Global and overview maps;Xenobiotics biodegradation and metabolism;Digestive system;Xenobiotics biodegradation and metabolism;Xenobiotics biodegradation and metabolism;Carbohydrate metabolism;Carbohydrate metabolism;Metabolism of cofactors and vitamins;Metabolism of cofactors and vitamins;Lipid metabolism	ko01100//Metabolic pathways;ko00983//Drug metabolism - other enzymes;ko04976//Bile secretion;ko00982//Drug metabolism - cytochrome P450;ko00980//Metabolism of xenobiotics by cytochrome P450;ko00053//Ascorbate and aldarate metabolism;ko00040//Pentose and glucuronate interconversions;ko00830//Retinol metabolism;ko00860//Porphyrin and chlorophyll metabolism;ko00140//Steroid hormone biosynthesis	K00699;K00699;K00699;K00699;K00699;K00699;K00699;K00699;K00699;K00699	GO:0005575//cellular_component;GO:0005622//intracellular;GO:0005623//cell;GO:0005737//cytoplasm;GO:0005783//endoplasmic reticulum;GO:0012505//endomembrane system;GO:0016020//membrane;GO:0016021//integral component of membrane;GO:0031224//intrinsic component of membrane;GO:0043226//organelle;GO:0043227//membrane-bounded organelle;GO:0043229//intracellular organelle;GO:0043231//intracellular membra…	GO:0003674//molecular_function;GO:0003824//catalytic activity;GO:0008194//UDP-glycosyltransferase activity;GO:0015020//glucuronosyltransferase activity;GO:0016740//transferase activity;GO:0016757//transferase activity, transferring glycosyl groups;GO:0016758//transferase activity, transferring hexosyl groups	GO:0006011//UDP-glucose metabolic process;GO:0006139//nucleobase-containing compound metabolic process;GO:0006725//cellular aromatic compound metabolic process;GO:0006793//phosphorus metabolic process;GO:0006807//nitrogen compound metabolic process;GO:0008150//biological_process;GO:0008152//metabolic process;GO:0009225//nucleotide-sugar metabolic process;GO:0009987//cellular process;GO:0034641//c…
Trypoxylus_dichotomus_00006722	4.46	1.2	2.65	2.43	5.25	0.99	45.65	38.12	40.28	58.9	57.08	42.83	2.83	47.1433	4.05818	1.84205e-30	3.05785e-29	-	-	-	-	-	-	GO:0005575//cellular_component;GO:0005576//extracellular region;GO:0005615//extracellular space;GO:0005622//intracellular;GO:0005623//cell;GO:0005737//cytoplasm;GO:0044421//extracellular region part;GO:0044424//intracellular part;GO:0044464//cell part	GO:0003674//molecular_function;GO:0005102//receptor binding;GO:0005126//cytokine receptor binding;GO:0005172//vascular endothelial growth factor receptor binding;GO:0005488//binding;GO:0005515//protein binding;GO:0005539//glycosaminoglycan binding;GO:0008201//heparin binding;GO:0043167//ion binding;GO:0043168//anion binding;GO:0070851//growth factor receptor binding;GO:0097367//carbohydrate deriv…	GO:0000003//reproduction;GO:0001655//urogenital system development;GO:0001667//ameboidal-type cell migration;GO:0001932//regulation of protein phosphorylation;GO:0001934//positive regulation of protein phosphorylation;GO:0002009//morphogenesis of an epithelium;GO:0002064//epithelial cell development;GO:0002065//columnar/cuboidal epithelial cell differentiation;GO:0002066//columnar/cuboidal epithe…
Trypoxylus_dichotomus_00011309	15.56	14.92	12.71	21.45	22.88	23.38	76.08	68.17	77.79	61.06	55.18	62.87	18.4833	66.8583	1.85488	7.32579e-30	1.19005e-28	STARD13	StAR-related lipid transfer protein 13 (Homo sapiens)	-	-	-	-	GO:0005575//cellular_component;GO:0005622//intracellular;GO:0005623//cell;GO:0005737//cytoplasm;GO:0005886//plasma membrane;GO:0005938//cell cortex;GO:0016020//membrane;GO:0016323//basolateral plasma membrane;GO:0044424//intracellular part;GO:0044425//membrane part;GO:0044444//cytoplasmic part;GO:0044459//plasma membrane part;GO:0044464//cell part;GO:0071944//cell periphery;GO:0098590//plasma mem…	GO:0003674//molecular_function;GO:0005096//GTPase activator activity;GO:0008047//enzyme activator activity;GO:0030234//enzyme regulator activity;GO:0030695//GTPase regulator activity;GO:0060589//nucleoside-triphosphatase regulator activity;GO:0098772//molecular function regulator	GO:0000132//establishment of mitotic spindle orientation;GO:0000226//microtubule cytoskeleton organization;GO:0000278//mitotic cell cycle;GO:0000902//cell morphogenesis;GO:0000910//cytokinesis;GO:0000912//assembly of actomyosin apparatus involved in cytokinesis;GO:0001655//urogenital system development;GO:0001667//ameboidal-type cell migration;GO:0001700//embryonic development via the syncytial b…
Trypoxylus_dichotomus_00005072	3.09	16.25	9.1	5.51	8.2	11.22	0.16	0.04	0.18	0.1	0.24	0.03	8.895	0.125	-6.15299	8.8649e-30	1.43522e-28	UGT5	UDP-glycosyltransferase UGT5 (Dactylopius coccus)	Metabolism;Metabolism;Organismal Systems;Metabolism;Metabolism;Metabolism;Metabolism;Metabolism;Metabolism;Metabolism	Global and overview maps;Xenobiotics biodegradation and metabolism;Digestive system;Xenobiotics biodegradation and metabolism;Xenobiotics biodegradation and metabolism;Carbohydrate metabolism;Carbohydrate metabolism;Metabolism of cofactors and vitamins;Metabolism of cofactors and vitamins;Lipid metabolism	ko01100//Metabolic pathways;ko00983//Drug metabolism - other enzymes;ko04976//Bile secretion;ko00982//Drug metabolism - cytochrome P450;ko00980//Metabolism of xenobiotics by cytochrome P450;ko00053//Ascorbate and aldarate metabolism;ko00040//Pentose and glucuronate interconversions;ko00830//Retinol metabolism;ko00860//Porphyrin and chlorophyll metabolism;ko00140//Steroid hormone biosynthesis	K00699;K00699;K00699;K00699;K00699;K00699;K00699;K00699;K00699;K00699	GO:0005575//cellular_component;GO:0005622//intracellular;GO:0005623//cell;GO:0005737//cytoplasm;GO:0005783//endoplasmic reticulum;GO:0012505//endomembrane system;GO:0016020//membrane;GO:0016021//integral component of membrane;GO:0031224//intrinsic component of membrane;GO:0043226//organelle;GO:0043227//membrane-bounded organelle;GO:0043229//intracellular organelle;GO:0043231//intracellular membra…	GO:0003674//molecular_function;GO:0003824//catalytic activity;GO:0008194//UDP-glycosyltransferase activity;GO:0015020//glucuronosyltransferase activity;GO:0016740//transferase activity;GO:0016757//transferase activity, transferring glycosyl groups;GO:0016758//transferase activity, transferring hexosyl groups	GO:0006011//UDP-glucose metabolic process;GO:0006139//nucleobase-containing compound metabolic process;GO:0006725//cellular aromatic compound metabolic process;GO:0006793//phosphorus metabolic process;GO:0006807//nitrogen compound metabolic process;GO:0008150//biological_process;GO:0008152//metabolic process;GO:0009225//nucleotide-sugar metabolic process;GO:0009987//cellular process;GO:0034641//c…
Trypoxylus_dichotomus_00009603	0.48	0.47	0.58	0.57	0.51	0.5	2.73	8.7	8.28	4.06	2.86	11.06	0.518333	6.28167	3.5992	3.87623e-29	6.02509e-28	GRIK2	Glutamate receptor ionotropic%2C kainate 2 (Homo sapiens)	-	-	-	-	GO:0005575//cellular_component;GO:0005623//cell;GO:0005886//plasma membrane;GO:0016020//membrane;GO:0044456//synapse part;GO:0044464//cell part;GO:0045202//synapse;GO:0048786//presynaptic active zone;GO:0071944//cell periphery;GO:0097458//neuron part;GO:0098793//presynapse	GO:0003674//molecular_function;GO:0004888//transmembrane signaling receptor activity;GO:0004970//ionotropic glutamate receptor activity;GO:0005215//transporter activity;GO:0005216//ion channel activity;GO:0005230//extracellular ligand-gated ion channel activity;GO:0005261//cation channel activity;GO:0005262//calcium channel activity;GO:0005267//potassium channel activity;GO:0005272//sodium channe…	GO:0006810//transport;GO:0006811//ion transport;GO:0006812//cation transport;GO:0006813//potassium ion transport;GO:0006814//sodium ion transport;GO:0006816//calcium ion transport;GO:0006873//cellular ion homeostasis;GO:0006874//cellular calcium ion homeostasis;GO:0006875//cellular metal ion homeostasis;GO:0007154//cell communication;GO:0007165//signal transduction;GO:0007166//cell surface recept…
Trypoxylus_dichotomus_00003962	41.32	27.88	40.22	44.17	34.66	29.53	1.37	0.06	0.92	0.34	0.56	0.26	36.2967	0.585	-5.95526	1.06849e-28	1.62576e-27	Gata6	Transcription factor GATA-6 (Rattus norvegicus)	Environmental Information Processing;Cellular Processes;Cellular Processes;Organismal Systems	Signal transduction;Cellular community - eukaryotes;Cell growth and death;Endocrine system	ko04022//cGMP - PKG signaling pathway;ko04530//Tight junction;ko04218//Cellular senescence;ko04919//Thyroid hormone signaling pathway	K09183;K09183;K09183;K09183	GO:0005575//cellular_component;GO:0005622//intracellular;GO:0005623//cell;GO:0005634//nucleus;GO:0005667//transcription factor complex;GO:0032991//macromolecular complex;GO:0043226//organelle;GO:0043227//membrane-bounded organelle;GO:0043229//intracellular organelle;GO:0043231//intracellular membrane-bounded organelle;GO:0044424//intracellular part;GO:0044464//cell part	GO:0000976//transcription regulatory region sequence-specific DNA binding;GO:0000977//RNA polymerase II regulatory region sequence-specific DNA binding;GO:0000981//RNA polymerase II transcription factor activity, sequence-specific DNA binding;GO:0001012//RNA polymerase II regulatory region DNA binding;GO:0001067//regulatory region nucleic acid binding;GO:0001085//RNA polymerase II transcription f…	GO:0002065//columnar/cuboidal epithelial cell differentiation;GO:0002067//glandular epithelial cell differentiation;GO:0002376//immune system process;GO:0006139//nucleobase-containing compound metabolic process;GO:0006351//transcription, DNA-templated;GO:0006355//regulation of transcription, DNA-templated;GO:0006357//regulation of transcription from RNA polymerase II promoter;GO:0006366//transcri…
Trypoxylus_dichotomus_00006029	30.5	13.61	90.03	13.2	90.96	35.78	0.36	0.61	1.38	1.03	0.54	0.62	45.68	0.756667	-5.91576	9.97952e-28	1.45541e-26	Lip3	Lipase 3 (Drosophila melanogaster)	Cellular Processes;Organismal Systems;Metabolism	Transport and catabolism;Digestive system;Lipid metabolism	ko04142//Lysosome;ko04979//Cholesterol metabolism;ko00100//Steroid biosynthesis	K01052;K01052;K01052	-	-	-
Trypoxylus_dichotomus_00003501	86.43	68.2	69.35	87.49	92.61	77.28	23.65	17.3	15.94	19.96	21.24	18.47	80.2267	19.4267	-2.04604	4.58777e-27	6.50641e-26	Atg9a	Autophagy-related protein 9A (Rattus norvegicus)	Cellular Processes;Cellular Processes;Cellular Processes	Transport and catabolism;Transport and catabolism;Transport and catabolism	ko04140//Autophagy - animal;ko04137//Mitophagy - animal;ko04136//Autophagy - other eukaryotes	K17907;K17907;K17907	GO:0000407//pre-autophagosomal structure;GO:0005575//cellular_component;GO:0005622//intracellular;GO:0005623//cell;GO:0005737//cytoplasm;GO:0005773//vacuole;GO:0005776//autophagosome;GO:0016020//membrane;GO:0016021//integral component of membrane;GO:0030054//cell junction;GO:0031224//intrinsic component of membrane;GO:0043226//organelle;GO:0043227//membrane-bounded organelle;GO:0043229//intracell…	-	GO:0000045//autophagosome assembly;GO:0000272//polysaccharide catabolic process;GO:0000422//mitophagy;GO:0001894//tissue homeostasis;GO:0001932//regulation of protein phosphorylation;GO:0001934//positive regulation of protein phosphorylation;GO:0002165//instar larval or pupal development;GO:0003008//system process;GO:0005975//carbohydrate metabolic process;GO:0005976//polysaccharide metabolic pro…
Trypoxylus_dichotomus_00010610	3.78	9.2	8.54	12.65	0.71	12.61	0.12	0.05	0.06	0.08	0.09	0.12	7.915	0.0866667	-6.51297	4.67625e-27	6.61887e-26	UGT5	UDP-glycosyltransferase UGT5 (Dactylopius coccus)	Metabolism;Metabolism;Organismal Systems;Metabolism;Metabolism;Metabolism;Metabolism;Metabolism;Metabolism;Metabolism	Global and overview maps;Xenobiotics biodegradation and metabolism;Digestive system;Xenobiotics biodegradation and metabolism;Xenobiotics biodegradation and metabolism;Carbohydrate metabolism;Carbohydrate metabolism;Metabolism of cofactors and vitamins;Metabolism of cofactors and vitamins;Lipid metabolism	ko01100//Metabolic pathways;ko00983//Drug metabolism - other enzymes;ko04976//Bile secretion;ko00982//Drug metabolism - cytochrome P450;ko00980//Metabolism of xenobiotics by cytochrome P450;ko00053//Ascorbate and aldarate metabolism;ko00040//Pentose and glucuronate interconversions;ko00830//Retinol metabolism;ko00860//Porphyrin and chlorophyll metabolism;ko00140//Steroid hormone biosynthesis	K00699;K00699;K00699;K00699;K00699;K00699;K00699;K00699;K00699;K00699	-	-	-
Trypoxylus_dichotomus_00006030	10.73	12.73	56.53	12.08	4.49	73.13	0.15	0.02	0.04	0.06	0.03	0	28.2817	0.05	-9.14372	5.3242e-27	7.49916e-26	Lip3	Lipase 3 (Drosophila melanogaster)	Cellular Processes;Organismal Systems;Metabolism	Transport and catabolism;Digestive system;Lipid metabolism	ko04142//Lysosome;ko04979//Cholesterol metabolism;ko00100//Steroid biosynthesis	K01052;K01052;K01052	-	-	-
Trypoxylus_dichotomus_00007945	4593.77	5153.43	4965.22	4914.4	4460.73	4048.98	324.18	575.42	1117.98	578.9	475.09	860.21	4689.42	655.297	-2.83919	3.81639e-26	5.11539e-25	Act5C	Actin-5C (Drosophila melanogaster)	Organismal Systems;Cellular Processes;Environmental Information Processing;Cellular Processes;Cellular Processes;Organismal Systems;Cellular Processes;Cellular Processes;Environmental Information Processing;Organismal Systems;Organismal Systems;Cellular Processes;Environmental Information Processing;Organismal Systems;Organismal Systems;Organismal Systems	Environmental adaptation;Cellular community - eukaryotes;Signal transduction;Cell motility;Cellular community - eukaryotes;Endocrine system;Transport and catabolism;Cell growth and death;Signal transduction;Immune system;Endocrine system;Cellular community - eukaryotes;Signal transduction;Digestive system;Immune system;Sensory system	ko04714//Thermogenesis;ko04510//Focal adhesion;ko04015//Rap1 signaling pathway;ko04810//Regulation of actin cytoskeleton;ko04530//Tight junction;ko04919//Thyroid hormone signaling pathway;ko04145//Phagosome;ko04210//Apoptosis;ko04390//Hippo signaling pathway;ko04611//Platelet activation;ko04921//Oxytocin signaling pathway;ko04520//Adherens junction;ko04391//Hippo signaling pathway -fly;ko04971//G…	K05692;K05692;K05692;K05692;K05692;K05692;K05692;K05692;K05692;K05692;K05692;K05692;K05692;K05692;K05692;K05692	GO:0000228//nuclear chromosome;GO:0000228//nuclear chromosome;GO:0000785//chromatin;GO:0000785//chromatin;GO:0000790//nuclear chromatin;GO:0000790//nuclear chromatin;GO:0005575//cellular_component;GO:0005575//cellular_component;GO:0005622//intracellular;GO:0005622//intracellular;GO:0005623//cell;GO:0005623//cell;GO:0005634//nucleus;GO:0005634//nucleus;GO:0005694//chromosome;GO:0005694//chromosome…	GO:0003674//molecular_function;GO:0003674//molecular_function;GO:0005198//structural molecule activity;GO:0005198//structural molecule activity;GO:0005200//structural constituent of cytoskeleton;GO:0005200//structural constituent of cytoskeleton	GO:0000003//reproduction;GO:0000003//reproduction;GO:0000278//mitotic cell cycle;GO:0000278//mitotic cell cycle;GO:0000281//mitotic cytokinesis;GO:0000281//mitotic cytokinesis;GO:0000910//cytokinesis;GO:0000910//cytokinesis;GO:0003006//developmental process involved in reproduction;GO:0003006//developmental process involved in reproduction;GO:0006325//chromatin organization;GO:0006325//chromatin …
Trypoxylus_dichotomus_00010983	289.8	237.93	223.96	246.35	255.61	256.4	62.92	59.29	52.41	48.2	62.39	87.52	251.675	62.1217	-2.01839	5.04997e-26	6.72504e-25	-	-	Organismal Systems;Organismal Systems;Organismal Systems;Genetic Information Processing;Organismal Systems	Digestive system;Endocrine system;Nervous system;Folding, sorting and degradation;Excretory system	ko04970//Salivary secretion;ko04911//Insulin secretion;ko04721//Synaptic vesicle cycle;ko04130//SNARE interactions in vesicular transport;ko04962//Vasopressin-regulated water reabsorption	K13504;K13504;K13504;K13504;K13504	GO:0005575//cellular_component;GO:0005575//cellular_component;GO:0005622//intracellular;GO:0005622//intracellular;GO:0005623//cell;GO:0005623//cell;GO:0005737//cytoplasm;GO:0005737//cytoplasm;GO:0005886//plasma membrane;GO:0005886//plasma membrane;GO:0008021//synaptic vesicle;GO:0008021//synaptic vesicle;GO:0012505//endomembrane system;GO:0012505//endomembrane system;GO:0016020//membrane;GO:00160…	GO:0000149//SNARE binding;GO:0000149//SNARE binding;GO:0003674//molecular_function;GO:0003674//molecular_function;GO:0005484//SNAP receptor activity;GO:0005484//SNAP receptor activity;GO:0005488//binding;GO:0005488//binding;GO:0005515//protein binding;GO:0005515//protein binding	GO:0001505//regulation of neurotransmitter levels;GO:0001505//regulation of neurotransmitter levels;GO:0006810//transport;GO:0006810//transport;GO:0006836//neurotransmitter transport;GO:0006836//neurotransmitter transport;GO:0006887//exocytosis;GO:0006887//exocytosis;GO:0006904//vesicle docking involved in exocytosis;GO:0006904//vesicle docking involved in exocytosis;GO:0006906//vesicle fusion;GO…
Trypoxylus_dichotomus_00001065	4.6	3.1	6.81	2.65	4.28	4.3	24.62	23.68	14.61	12.58	20.83	21.75	4.29	19.6783	2.19756	4.4012e-25	5.58247e-24	Trpm	Transient receptor potential cation channel trpm (Drosophila melanogaster)	Organismal Systems;Organismal Systems	Endocrine system;Immune system	ko04921//Oxytocin signaling pathway;ko04621//NOD-like receptor signaling pathway	K04977;K04977	GO:0005575//cellular_component;GO:0016020//membrane;GO:0016021//integral component of membrane;GO:0031224//intrinsic component of membrane;GO:0032991//macromolecular complex;GO:0034702//ion channel complex;GO:0034703//cation channel complex;GO:0044425//membrane part;GO:0098796//membrane protein complex;GO:1902495//transmembrane transporter complex;GO:1990351//transporter complex	GO:0003674//molecular_function;GO:0005215//transporter activity;GO:0005216//ion channel activity;GO:0005217//intracellular ligand-gated ion channel activity;GO:0005261//cation channel activity;GO:0005385//zinc ion transmembrane transporter activity;GO:0008324//cation transmembrane transporter activity;GO:0015075//ion transmembrane transporter activity;GO:0015267//channel activity;GO:0015276//liga…	GO:0000041//transition metal ion transport;GO:0006810//transport;GO:0006811//ion transport;GO:0006812//cation transport;GO:0006829//zinc II ion transport;GO:0008150//biological_process;GO:0010960//magnesium ion homeostasis;GO:0030001//metal ion transport;GO:0034220//ion transmembrane transport;GO:0042592//homeostatic process;GO:0048878//chemical homeostasis;GO:0050801//ion homeostasis;GO:0051179/…
Trypoxylus_dichotomus_00003221	16.79	10.93	9.93	13.35	16.53	11.92	78.03	78.66	34.61	79.4	60.88	61.2	13.2417	65.4633	2.3056	1.01708e-24	1.26229e-23	EH1	Juvenile hormone epoxide hydrolase 1 (Ctenocephalides felis)	Organismal Systems;Metabolism	Digestive system;Xenobiotics biodegradation and metabolism	ko04976//Bile secretion;ko00980//Metabolism of xenobiotics by cytochrome P450	K01253;K01253	-	GO:0003674//molecular_function;GO:0003824//catalytic activity;GO:0004301//epoxide hydrolase activity;GO:0008096//juvenile hormone epoxide hydrolase activity;GO:0016787//hydrolase activity;GO:0016801//hydrolase activity, acting on ether bonds;GO:0016803//ether hydrolase activity	GO:0006629//lipid metabolic process;GO:0006714//sesquiterpenoid metabolic process;GO:0006716//juvenile hormone metabolic process;GO:0006719//juvenile hormone catabolic process;GO:0006720//isoprenoid metabolic process;GO:0006721//terpenoid metabolic process;GO:0008150//biological_process;GO:0008152//metabolic process;GO:0008300//isoprenoid catabolic process;GO:0009056//catabolic process;GO:0009987…
Trypoxylus_dichotomus_00009683	269.95	309.4	344.49	214.22	169.71	147.59	9.18	0.45	7.85	2.85	4.3	1.5	242.56	4.355	-5.79953	5.32758e-24	6.40243e-23	TMPRSS9	Transmembrane protease serine 9 (Homo sapiens)	Organismal Systems;Environmental Information Processing;Organismal Systems	Digestive system;Signaling molecules and interaction;Digestive system	ko04972//Pancreatic secretion;ko04080//Neuroactive ligand-receptor interaction;ko04974//Protein digestion and absorption	K01312;K01312;K01312	-	-	-
Trypoxylus_dichotomus_00008918	0.19	0.19	0.2	0.35	0.47	0.18	2.38	3.07	1.84	1.42	2.65	1.48	0.263333	2.14	3.02265	6.10132e-24	7.30182e-23	grik2	Glutamate receptor ionotropic%2C kainate 2 (Xenopus laevis)	-	-	-	-	GO:0005575//cellular_component;GO:0005575//cellular_component;GO:0005623//cell;GO:0005623//cell;GO:0005886//plasma membrane;GO:0005886//plasma membrane;GO:0005887//integral component of plasma membrane;GO:0005887//integral component of plasma membrane;GO:0008328//ionotropic glutamate receptor complex;GO:0008328//ionotropic glutamate receptor complex;GO:0016020//membrane;GO:0016020//membrane;GO:00…	GO:0003674//molecular_function;GO:0003674//molecular_function;GO:0004888//transmembrane signaling receptor activity;GO:0004888//transmembrane signaling receptor activity;GO:0004970//ionotropic glutamate receptor activity;GO:0004970//ionotropic glutamate receptor activity;GO:0005215//transporter activity;GO:0005215//transporter activity;GO:0005216//ion channel activity;GO:0005216//ion channel acti…	GO:0006355//regulation of transcription, DNA-templated;GO:0006355//regulation of transcription, DNA-templated;GO:0006357//regulation of transcription from RNA polymerase II promoter;GO:0006357//regulation of transcription from RNA polymerase II promoter;GO:0006810//transport;GO:0006810//transport;GO:0006811//ion transport;GO:0006811//ion transport;GO:0006812//cation transport;GO:0006812//cation t…
Trypoxylus_dichotomus_00008919	4.52	2.1	7.58	4.52	2.53	4.95	17.5	36.41	26.87	25.65	32.02	19.13	4.36667	26.2633	2.58845	6.53158e-24	7.79731e-23	GRIK2	Glutamate receptor ionotropic%2C kainate 2 (Homo sapiens)	-	-	-	-	GO:0005575//cellular_component;GO:0005623//cell;GO:0005886//plasma membrane;GO:0005887//integral component of plasma membrane;GO:0008328//ionotropic glutamate receptor complex;GO:0016020//membrane;GO:0016021//integral component of membrane;GO:0031224//intrinsic component of membrane;GO:0031226//intrinsic component of plasma membrane;GO:0031594//neuromuscular junction;GO:0032991//macromolecular co…	GO:0003674//molecular_function;GO:0004888//transmembrane signaling receptor activity;GO:0004970//ionotropic glutamate receptor activity;GO:0005215//transporter activity;GO:0005216//ion channel activity;GO:0005230//extracellular ligand-gated ion channel activity;GO:0005261//cation channel activity;GO:0005262//calcium channel activity;GO:0005267//potassium channel activity;GO:0005272//sodium channe…	GO:0006355//regulation of transcription, DNA-templated;GO:0006357//regulation of transcription from RNA polymerase II promoter;GO:0006810//transport;GO:0006811//ion transport;GO:0006812//cation transport;GO:0006813//potassium ion transport;GO:0006814//sodium ion transport;GO:0006816//calcium ion transport;GO:0007154//cell communication;GO:0007165//signal transduction;GO:0007166//cell surface rece…
Trypoxylus_dichotomus_00003124	466.32	9.51	305.69	18.59	53.37	79.98	0.66	0.09	0.19	0	0.04	0.11	155.577	0.181667	-9.74212	1.98127e-23	2.30972e-22	-	-	Organismal Systems;Environmental Information Processing;Organismal Systems	Digestive system;Signaling molecules and interaction;Digestive system	ko04972//Pancreatic secretion;ko04080//Neuroactive ligand-receptor interaction;ko04974//Protein digestion and absorption	K01312;K01312;K01312	-	-	-
Trypoxylus_dichotomus_00001544	11.11	11.66	13.07	13.19	8.38	13.55	2.88	4.15	3.8	3.09	3.44	4.09	11.8267	3.575	-1.72603	3.58477e-23	4.12234e-22	Start1	Steroidogenic acute regulatory protein-like (Drosophila melanogaster)	Organismal Systems	Digestive system	ko04979//Cholesterol metabolism	K22291	-	-	-
Trypoxylus_dichotomus_00006031	159.7	97.26	246.82	79.14	176.05	263.54	5.54	0.32	2.86	6.47	2.65	2.11	170.418	3.325	-5.67958	5.38608e-23	6.10126e-22	Lip3	Lipase 3 (Drosophila melanogaster)	Cellular Processes;Organismal Systems;Metabolism	Transport and catabolism;Digestive system;Lipid metabolism	ko04142//Lysosome;ko04979//Cholesterol metabolism;ko00100//Steroid biosynthesis	K01052;K01052;K01052	-	-	-
Trypoxylus_dichotomus_00009476	602.13	410.5	358.2	516.4	360.14	404.75	52.64	39.61	78.14	61.57	18.45	50.51	442.02	50.1533	-3.13969	6.77029e-23	7.6273e-22	Hex-t2	Hexokinase type 2 (Drosophila melanogaster)	Metabolism;Metabolism;Organismal Systems;Metabolism;Metabolism;Environmental Information Processing;Metabolism;Organismal Systems;Metabolism;Metabolism;Metabolism	Global and overview maps;Global and overview maps;Endocrine system;Carbohydrate metabolism;Carbohydrate metabolism;Signal transduction;Carbohydrate metabolism;Digestive system;Carbohydrate metabolism;Carbohydrate metabolism;Biosynthesis of other secondary metabolites	ko01100//Metabolic pathways;ko01200//Carbon metabolism;ko04910//Insulin signaling pathway;ko00010//Glycolysis / Gluconeogenesis;ko00520//Amino sugar and nucleotide sugar metabolism;ko04066//HIF-1 signaling pathway;ko00052//Galactose metabolism;ko04973//Carbohydrate digestion and absorption;ko00051//Fructose and mannose metabolism;ko00500//Starch and sucrose metabolism;ko00524//Neomycin, kanamycin…	K00844;K00844;K00844;K00844;K00844;K00844;K00844;K00844;K00844;K00844;K00844	GO:0005575//cellular_component;GO:0005575//cellular_component;GO:0005622//intracellular;GO:0005622//intracellular;GO:0005623//cell;GO:0005623//cell;GO:0005737//cytoplasm;GO:0005737//cytoplasm;GO:0005829//cytosol;GO:0005829//cytosol;GO:0044424//intracellular part;GO:0044424//intracellular part;GO:0044444//cytoplasmic part;GO:0044444//cytoplasmic part;GO:0044464//cell part;GO:0044464//cell part	GO:0003674//molecular_function;GO:0003674//molecular_function;GO:0003824//catalytic activity;GO:0003824//catalytic activity;GO:0004340//glucokinase activity;GO:0004340//glucokinase activity;GO:0004396//hexokinase activity;GO:0004396//hexokinase activity;GO:0008865//fructokinase activity;GO:0008865//fructokinase activity;GO:0016301//kinase activity;GO:0016301//kinase activity;GO:0016740//transfera…	GO:0001678//cellular glucose homeostasis;GO:0001678//cellular glucose homeostasis;GO:0005975//carbohydrate metabolic process;GO:0005975//carbohydrate metabolic process;GO:0006082//organic acid metabolic process;GO:0006082//organic acid metabolic process;GO:0006090//pyruvate metabolic process;GO:0006090//pyruvate metabolic process;GO:0006091//generation of precursor metabolites and energy;GO:00060…
Trypoxylus_dichotomus_00007137	40.3	119.67	23.65	61.86	53.97	63.34	2.56	2.31	6.31	3.53	2.55	1.69	60.465	3.15833	-4.25886	2.1675e-22	2.37683e-21	path	Proton-coupled amino acid transporter-like protein pathetic (Drosophila melanogaster)	Organismal Systems	Digestive system	ko04974//Protein digestion and absorption	K14209	GO:0005575//cellular_component;GO:0005622//intracellular;GO:0005623//cell;GO:0005737//cytoplasm;GO:0005773//vacuole;GO:0005774//vacuolar membrane;GO:0016020//membrane;GO:0031090//organelle membrane;GO:0043226//organelle;GO:0043227//membrane-bounded organelle;GO:0043229//intracellular organelle;GO:0043231//intracellular membrane-bounded organelle;GO:0044422//organelle part;GO:0044424//intracellula…	GO:0003674//molecular_function;GO:0005215//transporter activity;GO:0005342//organic acid transmembrane transporter activity;GO:0008509//anion transmembrane transporter activity;GO:0008514//organic anion transmembrane transporter activity;GO:0015075//ion transmembrane transporter activity;GO:0015171//amino acid transmembrane transporter activity;GO:0015318//inorganic solute uptake transmembrane tr…	GO:0003333//amino acid transmembrane transport;GO:0006810//transport;GO:0006811//ion transport;GO:0006820//anion transport;GO:0006865//amino acid transport;GO:0008150//biological_process;GO:0015711//organic anion transport;GO:0015849//organic acid transport;GO:0034220//ion transmembrane transport;GO:0046942//carboxylic acid transport;GO:0051179//localization;GO:0051234//establishment of localizat…
Trypoxylus_dichotomus_00006646	79.58	42.1	64.81	34.19	28.79	47.04	4.86	6.36	10.31	5.74	8.12	7.93	49.4183	7.22	-2.77498	7.55394e-22	8.09254e-21	path	Proton-coupled amino acid transporter-like protein pathetic (Drosophila melanogaster)	Organismal Systems	Digestive system	ko04974//Protein digestion and absorption	K14209	GO:0005575//cellular_component;GO:0005575//cellular_component;GO:0005622//intracellular;GO:0005622//intracellular;GO:0005623//cell;GO:0005623//cell;GO:0005737//cytoplasm;GO:0005737//cytoplasm;GO:0005773//vacuole;GO:0005773//vacuole;GO:0005774//vacuolar membrane;GO:0005774//vacuolar membrane;GO:0016020//membrane;GO:0016020//membrane;GO:0031090//organelle membrane;GO:0031090//organelle membrane;GO:…	GO:0003674//molecular_function;GO:0003674//molecular_function;GO:0005215//transporter activity;GO:0005215//transporter activity;GO:0005342//organic acid transmembrane transporter activity;GO:0005342//organic acid transmembrane transporter activity;GO:0008509//anion transmembrane transporter activity;GO:0008509//anion transmembrane transporter activity;GO:0008514//organic anion transmembrane trans…	GO:0003333//amino acid transmembrane transport;GO:0003333//amino acid transmembrane transport;GO:0006810//transport;GO:0006810//transport;GO:0006811//ion transport;GO:0006811//ion transport;GO:0006820//anion transport;GO:0006820//anion transport;GO:0006865//amino acid transport;GO:0006865//amino acid transport;GO:0008150//biological_process;GO:0008150//biological_process;GO:0015711//organic anion…
Trypoxylus_dichotomus_00003617	3.98	6.13	2.11	2.53	2.14	2.26	0.15	0.02	0.05	0	0.02	0.02	3.19167	0.0433333	-6.20269	3.23843e-21	3.33542e-20	-	Probable multidrug resistance-associated protein lethal(2)03659 (Drosophila melanogaster)	Environmental Information Processing;Organismal Systems;Environmental Information Processing	Signal transduction;Digestive system;Membrane transport	ko04024//cAMP signaling pathway;ko04976//Bile secretion;ko02010//ABC transporters	K05673;K05673;K05673	-	-	-
Trypoxylus_dichotomus_00001180	93.83	109.03	90.59	73.33	109.68	86.97	175.92	277.55	253.53	291.27	283.26	362.27	93.905	273.967	1.54473	3.74953e-21	3.8426e-20	UTG2	UDP-glucosyltransferase 2 (Dactylopius coccus)	Metabolism;Metabolism;Organismal Systems;Metabolism;Metabolism;Metabolism;Metabolism;Metabolism;Metabolism;Metabolism	Global and overview maps;Xenobiotics biodegradation and metabolism;Digestive system;Xenobiotics biodegradation and metabolism;Xenobiotics biodegradation and metabolism;Carbohydrate metabolism;Carbohydrate metabolism;Metabolism of cofactors and vitamins;Metabolism of cofactors and vitamins;Lipid metabolism	ko01100//Metabolic pathways;ko00983//Drug metabolism - other enzymes;ko04976//Bile secretion;ko00982//Drug metabolism - cytochrome P450;ko00980//Metabolism of xenobiotics by cytochrome P450;ko00053//Ascorbate and aldarate metabolism;ko00040//Pentose and glucuronate interconversions;ko00830//Retinol metabolism;ko00860//Porphyrin and chlorophyll metabolism;ko00140//Steroid hormone biosynthesis	K00699;K00699;K00699;K00699;K00699;K00699;K00699;K00699;K00699;K00699	GO:0005575//cellular_component;GO:0005622//intracellular;GO:0005623//cell;GO:0005737//cytoplasm;GO:0005783//endoplasmic reticulum;GO:0005789//endoplasmic reticulum membrane;GO:0005886//plasma membrane;GO:0005887//integral component of plasma membrane;GO:0012505//endomembrane system;GO:0016020//membrane;GO:0016021//integral component of membrane;GO:0031224//intrinsic component of membrane;GO:00312…	GO:0001972//retinoic acid binding;GO:0003674//molecular_function;GO:0003824//catalytic activity;GO:0004857//enzyme inhibitor activity;GO:0005080//protein kinase C binding;GO:0005488//binding;GO:0005496//steroid binding;GO:0005501//retinoid binding;GO:0005504//fatty acid binding;GO:0005515//protein binding;GO:0008144//drug binding;GO:0008194//UDP-glycosyltransferase activity;GO:0008289//lipid bind…	GO:0001523//retinoid metabolic process;GO:0001889//liver development;GO:0002237//response to molecule of bacterial origin;GO:0002526//acute inflammatory response;GO:0003008//system process;GO:0005975//carbohydrate metabolic process;GO:0005996//monosaccharide metabolic process;GO:0006063//uronic acid metabolic process;GO:0006082//organic acid metabolic process;GO:0006109//regulation of carbohydrat…
Trypoxylus_dichotomus_00002266	48.59	40.41	46.57	43.93	39.04	40.67	15.52	22.23	18.04	18.15	17.36	17.88	43.2017	18.1967	-1.24741	1.32864e-20	1.32212e-19	Rac1	Ras-related protein Rac1 (Drosophila melanogaster)	Environmental Information Processing;Environmental Information Processing;Organismal Systems;Environmental Information Processing;Environmental Information Processing;Cellular Processes;Environmental Information Processing;Cellular Processes;Cellular Processes;Environmental Information Processing;Environmental Information Processing;Organismal Systems;Cellular Processes;Organismal Systems;Environ…	Signal transduction;Signal transduction;Digestive system;Signal transduction;Signal transduction;Cellular community - eukaryotes;Signal transduction;Cell motility;Cellular community - eukaryotes;Signal transduction;Signal transduction;Development;Transport and catabolism;Immune system;Signal transduction;Nervous system;Cellular community - eukaryotes;Immune system;Development;Immune system;Immune…	ko04151//PI3K-Akt signaling pathway;ko04024//cAMP signaling pathway;ko04972//Pancreatic secretion;ko04010//MAPK signaling pathway;ko04013//MAPK signaling pathway - fly;ko04510//Focal adhesion;ko04015//Rap1 signaling pathway;ko04810//Regulation of actin cytoskeleton;ko04530//Tight junction;ko04014//Ras signaling pathway;ko04310//Wnt signaling pathway;ko04360//Axon guidance;ko04145//Phagosome;ko040…	K04392;K04392;K04392;K04392;K04392;K04392;K04392;K04392;K04392;K04392;K04392;K04392;K04392;K04392;K04392;K04392;K04392;K04392;K04392;K04392;K04392;K04392;K04392;K04392;K04392	GO:0001726//ruffle;GO:0005575//cellular_component;GO:0005622//intracellular;GO:0005623//cell;GO:0005737//cytoplasm;GO:0005886//plasma membrane;GO:0016020//membrane;GO:0016028//rhabdomere;GO:0019897//extrinsic component of plasma membrane;GO:0019898//extrinsic component of membrane;GO:0031252//cell leading edge;GO:0042995//cell projection;GO:0044424//intracellular part;GO:0044425//membrane part;GO…	GO:0003674//molecular_function;GO:0003824//catalytic activity;GO:0003924//GTPase activity;GO:0005488//binding;GO:0005515//protein binding;GO:0016462//pyrophosphatase activity;GO:0016787//hydrolase activity;GO:0016817//hydrolase activity, acting on acid anhydrides;GO:0016818//hydrolase activity, acting on acid anhydrides, in phosphorus-containing anhydrides;GO:0017111//nucleoside-triphosphatase ac…	GO:0000003//reproduction;GO:0000165//MAPK cascade;GO:0000768//syncytium formation by plasma membrane fusion;GO:0000902//cell morphogenesis;GO:0000904//cell morphogenesis involved in differentiation;GO:0001558//regulation of cell growth;GO:0001654//eye development;GO:0001667//ameboidal-type cell migration;GO:0001700//embryonic development via the syncytial blastoderm;GO:0001736//establishment of p…
Trypoxylus_dichotomus_00001173	94.93	125.36	102.21	98.84	71.18	83.88	13.98	17.25	17.31	24.59	15.58	26.85	96.0667	19.26	-2.31843	2.82609e-20	2.75888e-19	UTG2	UDP-glucosyltransferase 2 (Dactylopius coccus)	Metabolism;Metabolism;Organismal Systems;Metabolism;Metabolism;Metabolism;Metabolism;Metabolism;Metabolism;Metabolism	Global and overview maps;Xenobiotics biodegradation and metabolism;Digestive system;Xenobiotics biodegradation and metabolism;Xenobiotics biodegradation and metabolism;Carbohydrate metabolism;Carbohydrate metabolism;Metabolism of cofactors and vitamins;Metabolism of cofactors and vitamins;Lipid metabolism	ko01100//Metabolic pathways;ko00983//Drug metabolism - other enzymes;ko04976//Bile secretion;ko00982//Drug metabolism - cytochrome P450;ko00980//Metabolism of xenobiotics by cytochrome P450;ko00053//Ascorbate and aldarate metabolism;ko00040//Pentose and glucuronate interconversions;ko00830//Retinol metabolism;ko00860//Porphyrin and chlorophyll metabolism;ko00140//Steroid hormone biosynthesis	K00699;K00699;K00699;K00699;K00699;K00699;K00699;K00699;K00699;K00699	GO:0005575//cellular_component;GO:0005622//intracellular;GO:0005623//cell;GO:0005737//cytoplasm;GO:0005783//endoplasmic reticulum;GO:0005789//endoplasmic reticulum membrane;GO:0005886//plasma membrane;GO:0005887//integral component of plasma membrane;GO:0012505//endomembrane system;GO:0016020//membrane;GO:0016021//integral component of membrane;GO:0031224//intrinsic component of membrane;GO:00312…	GO:0001972//retinoic acid binding;GO:0003674//molecular_function;GO:0003824//catalytic activity;GO:0004857//enzyme inhibitor activity;GO:0005080//protein kinase C binding;GO:0005488//binding;GO:0005496//steroid binding;GO:0005501//retinoid binding;GO:0005504//fatty acid binding;GO:0005515//protein binding;GO:0008144//drug binding;GO:0008194//UDP-glycosyltransferase activity;GO:0008289//lipid bind…	GO:0001523//retinoid metabolic process;GO:0001889//liver development;GO:0002237//response to molecule of bacterial origin;GO:0002526//acute inflammatory response;GO:0003008//system process;GO:0005975//carbohydrate metabolic process;GO:0005996//monosaccharide metabolic process;GO:0006063//uronic acid metabolic process;GO:0006082//organic acid metabolic process;GO:0006109//regulation of carbohydrat…
Trypoxylus_dichotomus_00005948	12.35	8.92	5.29	7.07	9.09	8.4	37.35	44.28	26.69	22.87	32.57	44.08	8.52	34.64	2.02351	2.88203e-20	2.80969e-19	SLC3A1	Neutral and basic amino acid transport protein rBAT (Homo sapiens)	Organismal Systems	Digestive system	ko04974//Protein digestion and absorption	K14210	-	-	-
Trypoxylus_dichotomus_00001259	24.96	24.72	32.59	26.05	21.03	22.44	5.61	6.61	11.44	6.45	4.78	6.25	25.2983	6.85667	-1.88346	3.78139e-20	3.65678e-19	Ngly1	Peptide-N(4)-(N-acetyl-beta-glucosaminyl)asparagine amidase (Mus musculus)	Genetic Information Processing	Folding, sorting and degradation	ko04141//Protein processing in endoplasmic reticulum	K01456	GO:0005575//cellular_component;GO:0005622//intracellular;GO:0005623//cell;GO:0005634//nucleus;GO:0005737//cytoplasm;GO:0005829//cytosol;GO:0043226//organelle;GO:0043227//membrane-bounded organelle;GO:0043229//intracellular organelle;GO:0043231//intracellular membrane-bounded organelle;GO:0044424//intracellular part;GO:0044444//cytoplasmic part;GO:0044464//cell part	GO:0000224//peptide-N4-(N-acetyl-beta-glucosaminyl)asparagine amidase activity;GO:0003674//molecular_function;GO:0003824//catalytic activity;GO:0005488//binding;GO:0016787//hydrolase activity;GO:0016810//hydrolase activity, acting on carbon-nitrogen (but not peptide) bonds;GO:0016811//hydrolase activity, acting on carbon-nitrogen (but not peptide) bonds, in linear amides;GO:0030246//carbohydrate …	GO:0006355//regulation of transcription, DNA-templated;GO:0006357//regulation of transcription from RNA polymerase II promoter;GO:0006464//cellular protein modification process;GO:0006508//proteolysis;GO:0006515//misfolded or incompletely synthesized protein catabolic process;GO:0006516//glycoprotein catabolic process;GO:0006517//protein deglycosylation;GO:0006807//nitrogen compound metabolic pro…
Trypoxylus_dichotomus_00005058	1.68	1.05	0.55	1.65	1.81	1.11	6.82	7.61	5.4	5.47	5.94	5.88	1.30833	6.18667	2.24143	9.17075e-20	8.69923e-19	Grik2	Glutamate receptor ionotropic%2C kainate 2 (Mus musculus)	-	-	-	-	GO:0005575//cellular_component;GO:0005623//cell;GO:0005886//plasma membrane;GO:0005887//integral component of plasma membrane;GO:0008328//ionotropic glutamate receptor complex;GO:0016020//membrane;GO:0016021//integral component of membrane;GO:0031224//intrinsic component of membrane;GO:0031226//intrinsic component of plasma membrane;GO:0031594//neuromuscular junction;GO:0032991//macromolecular co…	GO:0003674//molecular_function;GO:0004888//transmembrane signaling receptor activity;GO:0004970//ionotropic glutamate receptor activity;GO:0005215//transporter activity;GO:0005216//ion channel activity;GO:0005230//extracellular ligand-gated ion channel activity;GO:0005261//cation channel activity;GO:0005262//calcium channel activity;GO:0005267//potassium channel activity;GO:0005272//sodium channe…	GO:0001505//regulation of neurotransmitter levels;GO:0006355//regulation of transcription, DNA-templated;GO:0006357//regulation of transcription from RNA polymerase II promoter;GO:0006810//transport;GO:0006811//ion transport;GO:0006812//cation transport;GO:0006813//potassium ion transport;GO:0006814//sodium ion transport;GO:0006816//calcium ion transport;GO:0007154//cell communication;GO:0007165/…
Trypoxylus_dichotomus_00006078	135.45	98.2	126.93	143.12	129.67	108.63	7.01	0.79	4.13	0.88	0.4	0.61	123.667	2.30333	-5.74659	2.10774e-19	1.9556e-18	SLC30A1	Zinc transporter 1 (Macaca fascicularis)	Organismal Systems	Digestive system	ko04978//Mineral absorption	K14688	GO:0005575//cellular_component;GO:0005623//cell;GO:0005886//plasma membrane;GO:0016020//membrane;GO:0016323//basolateral plasma membrane;GO:0044425//membrane part;GO:0044459//plasma membrane part;GO:0044464//cell part;GO:0071944//cell periphery;GO:0098590//plasma membrane region	GO:0003674//molecular_function;GO:0005215//transporter activity;GO:0005385//zinc ion transmembrane transporter activity;GO:0008324//cation transmembrane transporter activity;GO:0015075//ion transmembrane transporter activity;GO:0015318//inorganic solute uptake transmembrane transporter activity;GO:0015562//efflux transmembrane transporter activity;GO:0022857//transmembrane transporter activity;GO…	GO:0000041//transition metal ion transport;GO:0006810//transport;GO:0006811//ion transport;GO:0006812//cation transport;GO:0006829//zinc II ion transport;GO:0006950//response to stress;GO:0008150//biological_process;GO:0009636//response to toxic substance;GO:0010035//response to inorganic substance;GO:0010038//response to metal ion;GO:0010043//response to zinc ion;GO:0010312//detoxification of zi…
Trypoxylus_dichotomus_00010491	1.73	3.33	2.02	4.06	3.3	2.1	0.14	0.29	0.13	0.16	0.43	0.17	2.75667	0.22	-3.64735	3.96685e-19	3.63603e-18	CG3556	Uncharacterized protein CG3556 (Drosophila melanogaster)	Organismal Systems	Digestive system	ko04977//Vitamin digestion and absorption	K14615	-	-	-
[truncated: 141 more rows]

## Sheet: SM1-6-vs-MM1-6
A chromosome-level genome assembly and intestinal transcriptome of Trypoxylus dichotomus (Coleoptera: Scarabaeidae) to understand its lignocellulose digestion ability
Qingyun Wanga, Liwei Liua,b, Sujiong Zhangc, Hong Wua, Junhao Huanga* a National Joint Local Engineering Laboratory for High-Efficient Preparation of Biopesticide, Zhejiang A&F University, 666 Wusu Street, Lin’an, Hangzhou, Zhejiang 311300, China b Zhejiang Museum of Natural History, No.6 West Lake Cultural Square, Hangzhou, Zhejiang 310014, China c Dapanshan Insect Institute of Zhejiang, Pan’an,…
Table S16. Comparison of differentially expressed digestion-related genes among different groups
id	MM1_fpkm	MM2_fpkm	MM3_fpkm	MM4_fpkm	MM5_fpkm	MM6_fpkm	SM1_fpkm	SM2_fpkm	SM3_fpkm	SM4_fpkm	SM5_fpkm	SM6_fpkm	MM1-6_mean	SM1-6_mean	log2(fc)	PValue	FDR	Symbol	Description	KEGG_A_class	KEGG_B_class	Pathway	K_ID	GO Component	GO Function	GO Process
[truncated: 96 more rows]

## Sheet: SH1-6-vs-MH1-6
A chromosome-level genome assembly and intestinal transcriptome of Trypoxylus dichotomus (Coleoptera: Scarabaeidae) to understand its lignocellulose digestion ability
[truncated: 90 more rows]
