# Supplementary material for: A chromosome-level genome assembly and intestinal transcriptome of Trypoxylus dichotomus (Coleoptera: Scarabaeidae) to understand its lignocellulose digestion ability
Source: Gigascience. 2022 Jun 28;11:giac059. doi: 10.1093/gigascience/giac059 (PMC9239855; doi:10.1093/gigascience/giac059)
Supplement: giac059_Supplemental_Files [file giac059_supplemental_files.zip › Table S2.xlsx]

## Sheet: RNA-seq information
A chromosome-level genome assembly and intestinal transcriptome of Trypoxylus dichotomus (Coleoptera: Scarabaeidae) to understand its lignocellulose digestion ability
Qingyun Wanga, Liwei Liua,b, Sujiong Zhangc, Hong Wua, Junhao Huanga* a National Joint Local Engineering Laboratory for High-Efficient Preparation of Biopesticide, Zhejiang A&F University, 666 Wusu Street, Lin’an, Hangzhou, Zhejiang 311300, China b Zhejiang Museum of Natural History, No.6 West Lake Cultural Square, Hangzhou, Zhejiang 310014, China c Dapanshan Insect Institute of Zhejiang, Pan’an,…
Table S2. Transcriptome sequencing sample information.
Sample name	GenBank accession	Species name	Taxonomy	Food habit	Intestinal segment	Sequencing platform	Description
SM1	SRR17325714	Trypoxylus dichotoma (Linnaeus, 1771)	Scarabaeidae	Sawdust	Midgut	Illumina	Replicate 1: midgut of 3rd instar larva raised by Sawdust
SM2	SRR17325713	Trypoxylus dichotoma (Linnaeus, 1771)	Scarabaeidae	Sawdust	Midgut	Illumina	Replicate 2: midgut of 3rd instar larva raised by Sawdust
SM3	SRR17325710	Trypoxylus dichotoma (Linnaeus, 1771)	Scarabaeidae	Sawdust	Midgut	Illumina	Replicate 3: midgut of 3rd instar larva raised by Sawdust
SM4	SRR17325709	Trypoxylus dichotoma (Linnaeus, 1771)	Scarabaeidae	Sawdust	Midgut	Illumina	Replicate 4: midgut of 3rd instar larva raised by Sawdust
SM5	SRR17325708	Trypoxylus dichotoma (Linnaeus, 1771)	Scarabaeidae	Sawdust	Midgut	Illumina	Replicate 5: midgut of 3rd instar larva raised by Sawdust
SM6	SRR17325707	Trypoxylus dichotoma (Linnaeus, 1771)	Scarabaeidae	Sawdust	Midgut	Illumina	Replicate 6: midgut of 3rd instar larva raised by Sawdust
SH1	SRR17325706	Trypoxylus dichotoma (Linnaeus, 1771)	Scarabaeidae	Sawdust	Hindgut	Illumina	Replicate 1: hindgut of 3rd instar larva raised by Sawdust
SH2	SRR17325705	Trypoxylus dichotoma (Linnaeus, 1771)	Scarabaeidae	Sawdust	Hindgut	Illumina	Replicate 2: hindgut of 3rd instar larva raised by Sawdust
SH3	SRR17325704	Trypoxylus dichotoma (Linnaeus, 1771)	Scarabaeidae	Sawdust	Hindgut	Illumina	Replicate 3: hindgut of 3rd instar larva raised by Sawdust
SH4	SRR17325703	Trypoxylus dichotoma (Linnaeus, 1771)	Scarabaeidae	Sawdust	Hindgut	Illumina	Replicate 4: hindgut of 3rd instar larva raised by Sawdust
SH5	SRR17325712	Trypoxylus dichotoma (Linnaeus, 1771)	Scarabaeidae	Sawdust	Hindgut	Illumina	Replicate 5: hindgut of 3rd instar larva raised by Sawdust
SH6	SRR17325711	Trypoxylus dichotoma (Linnaeus, 1771)	Scarabaeidae	Sawdust	Hindgut	Illumina	Replicate 6: hindgut of 3rd instar larva raised by Sawdust
MM1	SRR17325732	Trypoxylus dichotoma (Linnaeus, 1771)	Scarabaeidae	Mushroom-residue	Midgut	Illumina	Replicate 1: midgut of 3rd instar larva raised by Mushroom-residue
MM2	SRR17325731	Trypoxylus dichotoma (Linnaeus, 1771)	Scarabaeidae	Mushroom-residue	Midgut	Illumina	Replicate 2: midgut of 3rd instar larva raised by Mushroom-residue
MM3	SRR17325728	Trypoxylus dichotoma (Linnaeus, 1771)	Scarabaeidae	Mushroom-residue	Midgut	Illumina	Replicate 3: midgut of 3rd instar larva raised by Mushroom-residue
MM4	SRR17325727	Trypoxylus dichotoma (Linnaeus, 1771)	Scarabaeidae	Mushroom-residue	Midgut	Illumina	Replicate 4: midgut of 3rd instar larva raised by Mushroom-residue
MM5	SRR17325726	Trypoxylus dichotoma (Linnaeus, 1771)	Scarabaeidae	Mushroom-residue	Midgut	Illumina	Replicate 5: midgut of 3rd instar larva raised by Mushroom-residue
MM6	SRR17325725	Trypoxylus dichotoma (Linnaeus, 1771)	Scarabaeidae	Mushroom-residue	Midgut	Illumina	Replicate 6: midgut of 3rd instar larva raised by Mushroom-residue
MH1	SRR17325724	Trypoxylus dichotoma (Linnaeus, 1771)	Scarabaeidae	Mushroom-residue	Hindgut	Illumina	Replicate 1: hindgut of 3rd instar larva raised by Mushroom-residue
MH2	SRR17325723	Trypoxylus dichotoma (Linnaeus, 1771)	Scarabaeidae	Mushroom-residue	Hindgut	Illumina	Replicate 2: hindgut of 3rd instar larva raised by Mushroom-residue
MH3	SRR17325722	Trypoxylus dichotoma (Linnaeus, 1771)	Scarabaeidae	Mushroom-residue	Hindgut	Illumina	Replicate 3: hindgut of 3rd instar larva raised by Mushroom-residue
MH4	SRR17325721	Trypoxylus dichotoma (Linnaeus, 1771)	Scarabaeidae	Mushroom-residue	Hindgut	Illumina	Replicate 4: hindgut of 3rd instar larva raised by Mushroom-residue
MH5	SRR17325730	Trypoxylus dichotoma (Linnaeus, 1771)	Scarabaeidae	Mushroom-residue	Hindgut	Illumina	Replicate 5: hindgut of 3rd instar larva raised by Mushroom-residue
MH6	SRR17325729	Trypoxylus dichotoma (Linnaeus, 1771)	Scarabaeidae	Mushroom-residue	Hindgut	Illumina	Replicate 6: hindgut of 3rd instar larva raised by Mushroom-residue
Notes: All the samples were divided into four groups: 1) Midgut from sawdust (SM, midgut of larva feeding sawdust), 2) hindgut from sawdust (SH, hindgut of larva feeding sawdust), 3) midgut from mushroom-residue (MM, midgut of larva feeding mushroom-residue), 4) hindgut from mushroom-residue (MH, hindgut of larva feeding mushroom-residue). Each group consists of six replicates.
