# Supplementary material for: A chromosome-level genome assembly and intestinal transcriptome of Trypoxylus dichotomus (Coleoptera: Scarabaeidae) to understand its lignocellulose digestion ability
Source: Gigascience. 2022 Jun 28;11:giac059. doi: 10.1093/gigascience/giac059 (PMC9239855; doi:10.1093/gigascience/giac059)
Supplement: giac059_Supplemental_Files [file giac059_supplemental_files.zip › Table S6.xls]

## Sheet: Repeat annotation
A chromosome-level genome assembly and intestinal transcriptome of Trypoxylus dichotomus (Coleoptera: Scarabaeidae) to understand its lignocellulose digestion ability
Qingyun Wanga, Liwei Liua,b, Sujiong Zhangc, Hong Wua, Junhao Huanga* a National Joint Local Engineering Laboratory for High-Efficient Preparation of Biopesticide, Zhejiang A&F University, 666 Wusu Street, Lin’an, Hangzhou, Zhejiang 311300, China b Zhejiang Museum of Natural History, No.6 West Lake Cultural Square, Hangzhou, Zhejiang 310014, China c Dapanshan Insect Institute of Zhejiang, Pan’an,…
Table S6. Repeat annotation
Class	Copies	Length (bp)	Percentage of the genome (bp)
ARTEFACT	1	107	0
DNA	7743	1301647	0.002
Academ	12	359	0
Academ-1	75	3673	0
Academ-2	8	331	0
Academ-H	2	104	0
CMC-Chapaev	310	12057	0
CMC-Chapaev-3	18077	5376166	0.0084
CMC-EnSpm	3853	255058	0.0004
CMC-Mirage	2	65	0
CMC-Transib	2878	780656	0.0012
Crypton	66	2847	0
Crypton-A	13	667	0
Crypton-F	6	360	0
Crypton-H	119	5493	0
Crypton-I	735	198658	0.0003
Crypton-S	14	675	0
Crypton-V	449	95196	0.0001
Crypton-X	2	43	0
Dada	154	5720	0
Ginger-1	543	88738	0.0001
Ginger-2	16	1916	0
IS3EU	81	3736	0
Kolobok	9	442	0
Kolobok-E	17	1118	0
Kolobok-H	10	550	0
Kolobok-Hydra	48	2881	0
Kolobok-T2	241	10644	0
MULE	4	232	0
MULE-F	1	9	0
MULE-MuDR	2679	416167	0.0007
MULE-NOF	1882	469930	0.0007
MULE-Ricksha	2	139	0
Maverick	939	147422	0.0002
Maverick-Mavirus	2	108	0
Merlin	103	6012	0
Novosib	32	3197	0
P	740	103092	0.0002
P-Fungi	8	383	0
PIF-HarbS	4	237	0
PIF-Harbinger	1703	367546	0.0006
PIF-ISL2EU	1003	328467	0.0005
PIF-Spy	46	2222	0
PiggyBac	4153	959779	0.0015
PiggyBac-A	2	102	0
PiggyBac-X	16	783	0
Sola-1	725	218274	0.0003
Sola-2	996	181277	0.0003
Sola-3	37	2063	0
TcMar	69	2717	0
TcMar-Ant1	4	209	0
TcMar-Cweed	4	143	0
TcMar-Fot1	1098	366859	0.0006
TcMar-IS885	3	204	0
TcMar-ISRm11	275	69773	0.0001
TcMar-Mariner	185545	68930444	0.1083
TcMar-Mogwai	1	39	0
TcMar-Pogo	10510	7431956	0.0117
TcMar-Sagan	10	539	0
TcMar-Stowaway	347	135813	0.0002
TcMar-Tc1	207196	66636558	0.1047
TcMar-Tc2	270	76900	0.0001
TcMar-Tc4	14382	3280302	0.0052
TcMar-Tigger	7969	3080728	0.0048
TcMar-m44	14330	4538051	0.0071
Zator	8	414	0
Zisupton	342	13222	0
hAT	1038	64993	0.0001
hAT-Ac	1059	186358	0.0003
hAT-Blackjack	1526	324821	0.0005
hAT-Charlie	16155	3794762	0.006
hAT-Pegasus	19	947	0
hAT-Restless	1	61	0
hAT-Tag1	2720	528839	0.0008
hAT-Tip100	5282	1240739	0.002
hAT-hAT1	1	54	0
hAT-hAT19	37066	12145947	0.0191
hAT-hAT5	15	840	0
hAT-hATm	605	80721	0.0001
hAT-hATw	31	1451	0
hAT-hATx	22	1533	0
hAT-hobo	21	1386	0
LINE	1132	341410	0.0005
CR1	44540	18377921	0.0289
CR1-Zenon	142	8337	0
CRE	47	3139	0
CRE-Ambal	19	1027	0
CRE-Odin	14	598	0
Deceiver	1	55	0
Dong-R4	187	105770	0.0002
Dualen	4	290	0
I	4390	1591130	0.0025
I-Jockey	6319	3037741	0.0048
L1	1533	108522	0.0002
L1-DRE	47	2093	0
L1-Tx1	745	54101	0.0001
L1-Zorro	4	156	0
L2	23278	6998780	0.011
Penelope	48400	11883213	0.0187
Proto1	22	1289	0
Proto2	18	859	0
R1	1308	1015408	0.0016
R1-LOA	8273	3128734	0.0049
R2	736	144208	0.0002
R2-Hero	182	39433	0.0001
R2-NeSL	114	6059	0
RTE	178	24196	0
RTE-BovB	47741	13194149	0.0207
RTE-ORTE	3	131	0
RTE-RTE	1429	318316	0.0005
RTE-X	3451	1267901	0.002
Rex-Babar	49	2801	0
Tad1	90	5125	0
LTR	36	3354	0
Caulimovirus	175	8723	0
Copia	4106	3947773	0.0062
DIRS	660	118846	0.0002
DIRS-Q	3	168	0
ERV-Foamy	4	159	0
ERV-Lenti	1	58	0
ERV1	516	26213	0
ERV4	125	12339	0
ERVK	265	13415	0
ERVL	46	1899	0
ERVL-MaLR	5	225	0
Gypsy	7699	1992477	0.0031
Ngaro	126	6750	0
Pao	2870	1526191	0.0024
Unknown	1373	242455	0.0004
Viper	1	40	0
Other	--	--	--
DNA_virus	18	728	0
RC	--	--	--
Helitron	1633	174343	0.0003
Helitron-2	6	232	0
Retroposon	2	150	0
SINE	5	237	0
5S	1	49	0
Alu	1	35	0
B4	2	104	0
Core-RTE	2	74	0
ID	3	127	0
U	3	325	0
tRNA	27	1591	0
tRNA-CR1	2	59	0
tRNA-Core	35	1769	0
tRNA-Deu	300	40919	0.0001
tRNA-Deu-L2	4	83	0
tRNA-I	1	41	0
tRNA-L2	7	378	0
tRNA-Meta	2865	285556	0.0004
tRNA-R2	2	58	0
tRNA-RTE	13	534	0
tRNA-V	2	137	0
Unknown	516955	106064661	0.1667
centromeric	1	79	0
Unspecified	1	42	0
Total_interspersed	1292783	360431959	0.5665
Low_complexity	9899	508436	0.0008
Satellite	575	67832	0.0001
Y-chromosome	2	143	0
macro	3	38	0
Simple_repeat	61737	3289131	0.0052
rRNA	641	771753	0.0012
snRNA	174	15248	0
srpRNA	2	596	0
tRNA	3739	421263	0.0007
Total	1369555	365506399	0.5745
