# Supplementary material for: A chromosome-level genome assembly and intestinal transcriptome of Trypoxylus dichotomus (Coleoptera: Scarabaeidae) to understand its lignocellulose digestion ability
Source: Gigascience. 2022 Jun 28;11:giac059. doi: 10.1093/gigascience/giac059 (PMC9239855; doi:10.1093/gigascience/giac059)
Supplement: giac059_Supplemental_Files [file giac059_supplemental_files.zip › Table S7.xls]

## Sheet: Annotations of non-coding RNAs
A chromosome-level genome assembly and intestinal transcriptome of Trypoxylus dichotomus (Coleoptera: Scarabaeidae) to understand its lignocellulose digestion ability
Qingyun Wanga, Liwei Liua,b, Sujiong Zhangc, Hong Wua, Junhao Huanga* a National Joint Local Engineering Laboratory for High-Efficient Preparation of Biopesticide, Zhejiang A&F University, 666 Wusu Street, Lin’an, Hangzhou, Zhejiang 311300, China b Zhejiang Museum of Natural History, No.6 West Lake Cultural Square, Hangzhou, Zhejiang 310014, China c Dapanshan Insect Institute of Zhejiang, Pan’an,…
Table S7. Annotations of non-coding RNAs
Class	Copies	Description
rRNA
5_8S_rRNA	3	rRNA	5.8S ribosomal RNA
5S_rRNA	4	rRNA	5S ribosomal RNA
LSU_rRNA_archaea	4	rRNA	Archaeal large subunit ribosomal RNA
LSU_rRNA_bacteria	1	rRNA	Bacterial large subunit ribosomal RNA
LSU_rRNA_eukarya	21	rRNA	Eukaryotic large subunit ribosomal RNA
SSU_rRNA_eukarya	10	rRNA	Eukaryotic small subunit ribosomal RNA
miRNA
bantam	1	miRNA	microRNA bantam
mir-1	2	miRNA	mir-1 microRNA precursor family
mir-10	3	miRNA	mir-10 microRNA precursor family
mir-1000	1	miRNA	mir-1000 microRNA precursor family
mir-1175	1	miRNA	mir-1175 microRNA precursor family
mir-12	1	miRNA	microRNA mir-12
mir-124	1	miRNA	mir-124 microRNA precursor family
mir-133	1	miRNA	mir-133 microRNA precursor family
mir-137	1	miRNA	microRNA mir-137
mir-184	1	miRNA	microRNA mir-184
mir-186	2	miRNA	microRNA mir-186
mir-190	1	miRNA	microRNA mir-190
mir-2	4	miRNA	mir-2 microRNA precursor
mir-210	2	miRNA	microRNA mir-210
mir-219	1	miRNA	mir-219 microRNA precursor family
mir-252	1	miRNA	microRNA mir-252
mir-263	2	miRNA	microRNA mir-263
mir-276	1	miRNA	microRNA mir-276
mir-2765	1	miRNA	mir-2765 microRNA precursor family
mir-277	1	miRNA	microRNA mir-277
mir-2788	1	miRNA	mir-2788 microRNA precursor family
mir-2796	1	miRNA	mir-2796 microRNA precursor family
mir-282	1	miRNA	microRNA mir-282
mir-305	1	miRNA	microRNA mir-305
mir-31	1	miRNA	microRNA mir-31
mir-315	1	miRNA	microRNA mir-315
mir-317	1	miRNA	microRNA mir-317
mir-33	1	miRNA	microRNA mir-33
mir-449	1	miRNA	microRNA mir-449
mir-46	1	miRNA	mir-46/mir-47/mir-281 microRNA precursor family
mir-6012	1	miRNA	mir-6012 microRNA precursor family
mir-67	1	miRNA	microRNA mir-67
mir-7	1	miRNA	mir-7 microRNA precursor
mir-71	1	miRNA	microRNA mir-71
mir-8	2	miRNA	mir-8/mir-141/mir-200 microRNA precursor family
MIR811	1	miRNA	microRNA MIR811
mir-9	3	miRNA	mir-9/mir-79 microRNA precursor family
mir-927	1	miRNA	microRNA mir-927
mir-929	1	miRNA	microRNA mir-929
mir-932	1	miRNA	microRNA mir-932
MIR9563	1	miRNA	MIR9563 microRNA precursor family
mir-965	1	miRNA	mir-965 microRNA precursor family
mir-970	1	miRNA	mir-970 microRNA precursor family
mir-971	1	miRNA	mir-971 microRNA precursor family
mir-iab-4	1	miRNA	mir-iab-4 microRNA precursor family
snRNA
SCARNA8	1	snRNA; snoRNA; scaRNA	Small Cajal body specific RNA 8
SNORA16	2	snRNA; snoRNA; HACA-box	Small nucleolar RNA SNORA16B/SNORA16A family
SNORA70	1	snRNA; snoRNA; HACA-box	Small nucleolar RNA SNORA70
SNORD31	2	snRNA; snoRNA; CD-box	Small nucleolar RNA SNORD31
SNORD36	1	snRNA; snoRNA; CD-box	Small nucleolar RNA SNORD36
snosnR60_Z15	3	snRNA; snoRNA; CD-box	Small nucleolar RNA snR60/Z15/Z230/Z193/J17
snosnR61	1	snRNA; snoRNA; CD-box	Small nucleolar RNA snR61/Z1/Z11
snoU18	1	snRNA; snoRNA; CD-box	Small nucleolar RNA U18
snoU43	1	snRNA; snoRNA; CD-box	Small nucleolar RNA U43
U1	13	snRNA; splicing	U1 spliceosomal RNA
U11	1	snRNA; splicing	U11 spliceosomal RNA
U12	1	snRNA; splicing	U12 minor spliceosomal RNA
U2	17	snRNA; splicing	U2 spliceosomal RNA
U3	5	snRNA; snoRNA; CD-box	Small nucleolar RNA U3
U4	9	snRNA; splicing	U4 spliceosomal RNA
U4atac	1	snRNA; splicing	U4atac minor spliceosomal RNA
U5	30	snRNA; splicing	U5 spliceosomal RNA
U6	36	snRNA; splicing	U6 spliceosomal RNA
U6atac	3	snRNA; splicing	U6atac minor spliceosomal RNA
lncRNA
Sphinx_1	1	lncRNA	Sphinx_ conserved region 1
Sphinx_2	1	lncRNA	Sphinx conserved region 2
ribozyme
RNase_MRP	1	ribozyme	RNase MRP
RNaseP_nuc	1	ribozyme	Nuclear RNase P
tRNA
tRNA-Ala	30	tRNA
tRNA-Arg	20	tRNA
tRNA-Asn	14	tRNA
tRNA-Asp	18	tRNA
tRNA-Cys	8	tRNA
tRNA-Gln	14	tRNA
tRNA-Glu	19	tRNA
tRNA-Gly	36	tRNA
tRNA-His	8	tRNA
tRNA-Ile	14	tRNA
tRNA-Met/iMet	25	tRNA
tRNA-Leu	26	tRNA
tRNA-Lys	16	tRNA
tRNA-Phe	10	tRNA
tRNA-Pro	20	tRNA
tRNA-SeC	1	tRNA
tRNA-Ser	18	tRNA
tRNA-Thr	21	tRNA
tRNA-Trp	6	tRNA
tRNA-Tyr	12	tRNA
tRNA-Val	25	tRNA
Others
Arthropod_7SK	1	Arthropod 7SK RNA
Histone3	65	Histone 3' UTR stem-loop
IRE_II	1	Iron response element II
K_chan_RES	5	Potassium channel RNA editing signal
Metazoa_SRP	2	Metazoan signal recognition particle RNA
Total	668
