# Supplementary material for: A chromosome-level genome assembly and intestinal transcriptome of Trypoxylus dichotomus (Coleoptera: Scarabaeidae) to understand its lignocellulose digestion ability
Source: Gigascience. 2022 Jun 28;11:giac059. doi: 10.1093/gigascience/giac059 (PMC9239855; doi:10.1093/gigascience/giac059)
Supplement: giac059_Supplemental_Files [file giac059_supplemental_files.zip › Table S9.xlsx]

## Sheet: enrich.GO
A chromosome-level genome assembly and intestinal transcriptome of Trypoxylus dichotomus (Coleoptera: Scarabaeidae) to understand its lignocellulose digestion ability
Table S9. GO enrichment.
	ID	Description	GeneRatio	BgRatio	pvalue	p.adjust	qvalue	geneID	Count
GO:0016713	GO:0016713	oxidoreductase activity, acting on paired donors, with incorporation or reduction of molecular oxygen, reduced iron-sulfur protein as one donor, and incorporation of one atom of oxygen	49/379	52/10247	5.98911e-68	1.55118e-65	1.28293e-65	Trypoxylus_dichotomus_00001016-RA/Trypoxylus_dichotomus_00002303-RA/Trypoxylus_dichotomus_00003072-RA/Trypoxylus_dichotomus_00003073-RA/Trypoxylus_dichotomus_00005732-RA/Trypoxylus_dichotomus_00006581-RA/Trypoxylus_dichotomus_00006938-RA/Trypoxylus_dichotomus_00006939-RA/Trypoxylus_dichotomus_00006940-RA/Trypoxylus_dichotomus_00006942-RA/Trypoxylus_dichotomus_00006943-RA/Trypoxylus_dichotomus_000…	49
GO:0018685	GO:0018685	alkane 1-monooxygenase activity	49/379	52/10247	5.98911e-68	1.55118e-65	1.28293e-65	Trypoxylus_dichotomus_00001016-RA/Trypoxylus_dichotomus_00002303-RA/Trypoxylus_dichotomus_00003072-RA/Trypoxylus_dichotomus_00003073-RA/Trypoxylus_dichotomus_00005732-RA/Trypoxylus_dichotomus_00006581-RA/Trypoxylus_dichotomus_00006938-RA/Trypoxylus_dichotomus_00006939-RA/Trypoxylus_dichotomus_00006940-RA/Trypoxylus_dichotomus_00006942-RA/Trypoxylus_dichotomus_00006943-RA/Trypoxylus_dichotomus_000…	49
GO:0048252	GO:0048252	lauric acid metabolic process	49/379	52/10247	5.98911e-68	1.55118e-65	1.28293e-65	Trypoxylus_dichotomus_00001016-RA/Trypoxylus_dichotomus_00002303-RA/Trypoxylus_dichotomus_00003072-RA/Trypoxylus_dichotomus_00003073-RA/Trypoxylus_dichotomus_00005732-RA/Trypoxylus_dichotomus_00006581-RA/Trypoxylus_dichotomus_00006938-RA/Trypoxylus_dichotomus_00006939-RA/Trypoxylus_dichotomus_00006940-RA/Trypoxylus_dichotomus_00006942-RA/Trypoxylus_dichotomus_00006943-RA/Trypoxylus_dichotomus_000…	49
GO:0051791	GO:0051791	medium-chain fatty acid metabolic process	49/379	52/10247	5.98911e-68	1.55118e-65	1.28293e-65	Trypoxylus_dichotomus_00001016-RA/Trypoxylus_dichotomus_00002303-RA/Trypoxylus_dichotomus_00003072-RA/Trypoxylus_dichotomus_00003073-RA/Trypoxylus_dichotomus_00005732-RA/Trypoxylus_dichotomus_00006581-RA/Trypoxylus_dichotomus_00006938-RA/Trypoxylus_dichotomus_00006939-RA/Trypoxylus_dichotomus_00006940-RA/Trypoxylus_dichotomus_00006942-RA/Trypoxylus_dichotomus_00006943-RA/Trypoxylus_dichotomus_000…	49
GO:0017143	GO:0017143	insecticide metabolic process	49/379	61/10247	3.53182e-60	6.09828e-58	5.04369e-58	Trypoxylus_dichotomus_00001016-RA/Trypoxylus_dichotomus_00002303-RA/Trypoxylus_dichotomus_00003072-RA/Trypoxylus_dichotomus_00003073-RA/Trypoxylus_dichotomus_00005732-RA/Trypoxylus_dichotomus_00006581-RA/Trypoxylus_dichotomus_00006938-RA/Trypoxylus_dichotomus_00006939-RA/Trypoxylus_dichotomus_00006940-RA/Trypoxylus_dichotomus_00006942-RA/Trypoxylus_dichotomus_00006943-RA/Trypoxylus_dichotomus_000…	49
GO:0046680	GO:0046680	response to DDT	49/379	61/10247	3.53182e-60	6.09828e-58	5.04369e-58	Trypoxylus_dichotomus_00001016-RA/Trypoxylus_dichotomus_00002303-RA/Trypoxylus_dichotomus_00003072-RA/Trypoxylus_dichotomus_00003073-RA/Trypoxylus_dichotomus_00005732-RA/Trypoxylus_dichotomus_00006581-RA/Trypoxylus_dichotomus_00006938-RA/Trypoxylus_dichotomus_00006939-RA/Trypoxylus_dichotomus_00006940-RA/Trypoxylus_dichotomus_00006942-RA/Trypoxylus_dichotomus_00006943-RA/Trypoxylus_dichotomus_000…	49
GO:0009404	GO:0009404	toxin metabolic process	49/379	62/10247	1.63094e-59	2.41379e-57	1.99637e-57	Trypoxylus_dichotomus_00001016-RA/Trypoxylus_dichotomus_00002303-RA/Trypoxylus_dichotomus_00003072-RA/Trypoxylus_dichotomus_00003073-RA/Trypoxylus_dichotomus_00005732-RA/Trypoxylus_dichotomus_00006581-RA/Trypoxylus_dichotomus_00006938-RA/Trypoxylus_dichotomus_00006939-RA/Trypoxylus_dichotomus_00006940-RA/Trypoxylus_dichotomus_00006942-RA/Trypoxylus_dichotomus_00006943-RA/Trypoxylus_dichotomus_000…	49
GO:0031000	GO:0031000	response to caffeine	49/379	64/10247	2.93573e-58	3.37935e-56	2.79495e-56	Trypoxylus_dichotomus_00001016-RA/Trypoxylus_dichotomus_00002303-RA/Trypoxylus_dichotomus_00003072-RA/Trypoxylus_dichotomus_00003073-RA/Trypoxylus_dichotomus_00005732-RA/Trypoxylus_dichotomus_00006581-RA/Trypoxylus_dichotomus_00006938-RA/Trypoxylus_dichotomus_00006939-RA/Trypoxylus_dichotomus_00006940-RA/Trypoxylus_dichotomus_00006942-RA/Trypoxylus_dichotomus_00006943-RA/Trypoxylus_dichotomus_000…	49
GO:0036270	GO:0036270	response to diuretic	49/379	64/10247	2.93573e-58	3.37935e-56	2.79495e-56	Trypoxylus_dichotomus_00001016-RA/Trypoxylus_dichotomus_00002303-RA/Trypoxylus_dichotomus_00003072-RA/Trypoxylus_dichotomus_00003073-RA/Trypoxylus_dichotomus_00005732-RA/Trypoxylus_dichotomus_00006581-RA/Trypoxylus_dichotomus_00006938-RA/Trypoxylus_dichotomus_00006939-RA/Trypoxylus_dichotomus_00006940-RA/Trypoxylus_dichotomus_00006942-RA/Trypoxylus_dichotomus_00006943-RA/Trypoxylus_dichotomus_000…	49
GO:0002118	GO:0002118	aggressive behavior	49/379	67/10247	1.56446e-56	1.62078e-54	1.34049e-54	Trypoxylus_dichotomus_00001016-RA/Trypoxylus_dichotomus_00002303-RA/Trypoxylus_dichotomus_00003072-RA/Trypoxylus_dichotomus_00003073-RA/Trypoxylus_dichotomus_00005732-RA/Trypoxylus_dichotomus_00006581-RA/Trypoxylus_dichotomus_00006938-RA/Trypoxylus_dichotomus_00006939-RA/Trypoxylus_dichotomus_00006940-RA/Trypoxylus_dichotomus_00006942-RA/Trypoxylus_dichotomus_00006943-RA/Trypoxylus_dichotomus_000…	49
GO:0006805	GO:0006805	xenobiotic metabolic process	49/379	68/10247	5.42128e-56	4.68038e-54	3.87099e-54	Trypoxylus_dichotomus_00001016-RA/Trypoxylus_dichotomus_00002303-RA/Trypoxylus_dichotomus_00003072-RA/Trypoxylus_dichotomus_00003073-RA/Trypoxylus_dichotomus_00005732-RA/Trypoxylus_dichotomus_00006581-RA/Trypoxylus_dichotomus_00006938-RA/Trypoxylus_dichotomus_00006939-RA/Trypoxylus_dichotomus_00006940-RA/Trypoxylus_dichotomus_00006942-RA/Trypoxylus_dichotomus_00006943-RA/Trypoxylus_dichotomus_000…	49
GO:0071466	GO:0071466	cellular response to xenobiotic stimulus	49/379	68/10247	5.42128e-56	4.68038e-54	3.87099e-54	Trypoxylus_dichotomus_00001016-RA/Trypoxylus_dichotomus_00002303-RA/Trypoxylus_dichotomus_00003072-RA/Trypoxylus_dichotomus_00003073-RA/Trypoxylus_dichotomus_00005732-RA/Trypoxylus_dichotomus_00006581-RA/Trypoxylus_dichotomus_00006938-RA/Trypoxylus_dichotomus_00006939-RA/Trypoxylus_dichotomus_00006940-RA/Trypoxylus_dichotomus_00006942-RA/Trypoxylus_dichotomus_00006943-RA/Trypoxylus_dichotomus_000…	49
GO:0051705	GO:0051705	obsolete multi-organism behavior	49/379	72/10247	5.53556e-54	4.41142e-52	3.64854e-52	Trypoxylus_dichotomus_00001016-RA/Trypoxylus_dichotomus_00002303-RA/Trypoxylus_dichotomus_00003072-RA/Trypoxylus_dichotomus_00003073-RA/Trypoxylus_dichotomus_00005732-RA/Trypoxylus_dichotomus_00006581-RA/Trypoxylus_dichotomus_00006938-RA/Trypoxylus_dichotomus_00006939-RA/Trypoxylus_dichotomus_00006940-RA/Trypoxylus_dichotomus_00006942-RA/Trypoxylus_dichotomus_00006943-RA/Trypoxylus_dichotomus_000…	49
GO:0004497	GO:0004497	monooxygenase activity	49/379	73/10247	1.63024e-53	1.12595e-51	9.31237e-52	Trypoxylus_dichotomus_00001016-RA/Trypoxylus_dichotomus_00002303-RA/Trypoxylus_dichotomus_00003072-RA/Trypoxylus_dichotomus_00003073-RA/Trypoxylus_dichotomus_00005732-RA/Trypoxylus_dichotomus_00006581-RA/Trypoxylus_dichotomus_00006938-RA/Trypoxylus_dichotomus_00006939-RA/Trypoxylus_dichotomus_00006940-RA/Trypoxylus_dichotomus_00006942-RA/Trypoxylus_dichotomus_00006943-RA/Trypoxylus_dichotomus_000…	49
GO:0014074	GO:0014074	response to purine-containing compound	49/379	73/10247	1.63024e-53	1.12595e-51	9.31237e-52	Trypoxylus_dichotomus_00001016-RA/Trypoxylus_dichotomus_00002303-RA/Trypoxylus_dichotomus_00003072-RA/Trypoxylus_dichotomus_00003073-RA/Trypoxylus_dichotomus_00005732-RA/Trypoxylus_dichotomus_00006581-RA/Trypoxylus_dichotomus_00006938-RA/Trypoxylus_dichotomus_00006939-RA/Trypoxylus_dichotomus_00006940-RA/Trypoxylus_dichotomus_00006942-RA/Trypoxylus_dichotomus_00006943-RA/Trypoxylus_dichotomus_000…	49
GO:0040040	GO:0040040	thermosensory behavior	49/379	74/10247	4.67217e-53	3.02523e-51	2.50207e-51	Trypoxylus_dichotomus_00001016-RA/Trypoxylus_dichotomus_00002303-RA/Trypoxylus_dichotomus_00003072-RA/Trypoxylus_dichotomus_00003073-RA/Trypoxylus_dichotomus_00005732-RA/Trypoxylus_dichotomus_00006581-RA/Trypoxylus_dichotomus_00006938-RA/Trypoxylus_dichotomus_00006939-RA/Trypoxylus_dichotomus_00006940-RA/Trypoxylus_dichotomus_00006942-RA/Trypoxylus_dichotomus_00006943-RA/Trypoxylus_dichotomus_000…	49
GO:0017085	GO:0017085	response to insecticide	49/379	76/10247	3.55636e-52	2.16729e-50	1.79249e-50	Trypoxylus_dichotomus_00001016-RA/Trypoxylus_dichotomus_00002303-RA/Trypoxylus_dichotomus_00003072-RA/Trypoxylus_dichotomus_00003073-RA/Trypoxylus_dichotomus_00005732-RA/Trypoxylus_dichotomus_00006581-RA/Trypoxylus_dichotomus_00006938-RA/Trypoxylus_dichotomus_00006939-RA/Trypoxylus_dichotomus_00006940-RA/Trypoxylus_dichotomus_00006942-RA/Trypoxylus_dichotomus_00006943-RA/Trypoxylus_dichotomus_000…	49
GO:0043279	GO:0043279	response to alkaloid	49/379	77/10247	9.46914e-52	5.45002e-50	4.50753e-50	Trypoxylus_dichotomus_00001016-RA/Trypoxylus_dichotomus_00002303-RA/Trypoxylus_dichotomus_00003072-RA/Trypoxylus_dichotomus_00003073-RA/Trypoxylus_dichotomus_00005732-RA/Trypoxylus_dichotomus_00006581-RA/Trypoxylus_dichotomus_00006938-RA/Trypoxylus_dichotomus_00006939-RA/Trypoxylus_dichotomus_00006940-RA/Trypoxylus_dichotomus_00006942-RA/Trypoxylus_dichotomus_00006943-RA/Trypoxylus_dichotomus_000…	49
GO:0009055	GO:0009055	electron transfer activity	49/379	88/10247	1.26729e-47	6.91005e-46	5.71508e-46	Trypoxylus_dichotomus_00001016-RA/Trypoxylus_dichotomus_00002303-RA/Trypoxylus_dichotomus_00003072-RA/Trypoxylus_dichotomus_00003073-RA/Trypoxylus_dichotomus_00005732-RA/Trypoxylus_dichotomus_00006581-RA/Trypoxylus_dichotomus_00006938-RA/Trypoxylus_dichotomus_00006939-RA/Trypoxylus_dichotomus_00006940-RA/Trypoxylus_dichotomus_00006942-RA/Trypoxylus_dichotomus_00006943-RA/Trypoxylus_dichotomus_000…	49
GO:0009410	GO:0009410	response to xenobiotic stimulus	49/379	94/10247	1.04341e-45	5.40486e-44	4.47018e-44	Trypoxylus_dichotomus_00001016-RA/Trypoxylus_dichotomus_00002303-RA/Trypoxylus_dichotomus_00003072-RA/Trypoxylus_dichotomus_00003073-RA/Trypoxylus_dichotomus_00005732-RA/Trypoxylus_dichotomus_00006581-RA/Trypoxylus_dichotomus_00006938-RA/Trypoxylus_dichotomus_00006939-RA/Trypoxylus_dichotomus_00006940-RA/Trypoxylus_dichotomus_00006942-RA/Trypoxylus_dichotomus_00006943-RA/Trypoxylus_dichotomus_000…	49
GO:0050829	GO:0050829	defense response to Gram-negative bacterium	49/379	98/10247	1.56298e-44	7.71069e-43	6.37726e-43	Trypoxylus_dichotomus_00001016-RA/Trypoxylus_dichotomus_00002303-RA/Trypoxylus_dichotomus_00003072-RA/Trypoxylus_dichotomus_00003073-RA/Trypoxylus_dichotomus_00005732-RA/Trypoxylus_dichotomus_00006581-RA/Trypoxylus_dichotomus_00006938-RA/Trypoxylus_dichotomus_00006939-RA/Trypoxylus_dichotomus_00006940-RA/Trypoxylus_dichotomus_00006942-RA/Trypoxylus_dichotomus_00006943-RA/Trypoxylus_dichotomus_000…	49
GO:0016999	GO:0016999	antibiotic metabolic process	49/379	112/10247	6.3835e-41	3.00605e-39	2.48621e-39	Trypoxylus_dichotomus_00001016-RA/Trypoxylus_dichotomus_00002303-RA/Trypoxylus_dichotomus_00003072-RA/Trypoxylus_dichotomus_00003073-RA/Trypoxylus_dichotomus_00005732-RA/Trypoxylus_dichotomus_00006581-RA/Trypoxylus_dichotomus_00006938-RA/Trypoxylus_dichotomus_00006939-RA/Trypoxylus_dichotomus_00006940-RA/Trypoxylus_dichotomus_00006942-RA/Trypoxylus_dichotomus_00006943-RA/Trypoxylus_dichotomus_000…	49
GO:0009617	GO:0009617	response to bacterium	61/379	212/10247	3.04799e-38	1.37292e-36	1.1355e-36	Trypoxylus_dichotomus_00001016-RA/Trypoxylus_dichotomus_00002189-RA/Trypoxylus_dichotomus_00002190-RB/Trypoxylus_dichotomus_00002303-RA/Trypoxylus_dichotomus_00002900-RA/Trypoxylus_dichotomus_00002907-RA/Trypoxylus_dichotomus_00003072-RA/Trypoxylus_dichotomus_00003073-RA/Trypoxylus_dichotomus_00003820-RA/Trypoxylus_dichotomus_00005732-RA/Trypoxylus_dichotomus_00006581-RA/Trypoxylus_dichotomus_000…	61
GO:0020037	GO:0020037	heme binding	55/379	167/10247	5.53819e-38	2.39065e-36	1.97723e-36	Trypoxylus_dichotomus_00001016-RA/Trypoxylus_dichotomus_00002303-RA/Trypoxylus_dichotomus_00003072-RA/Trypoxylus_dichotomus_00003073-RA/Trypoxylus_dichotomus_00005732-RA/Trypoxylus_dichotomus_00006581-RA/Trypoxylus_dichotomus_00006938-RA/Trypoxylus_dichotomus_00006939-RA/Trypoxylus_dichotomus_00006940-RA/Trypoxylus_dichotomus_00006941-RA/Trypoxylus_dichotomus_00006942-RA/Trypoxylus_dichotomus_000…	55
GO:0016705	GO:0016705	oxidoreductase activity, acting on paired donors, with incorporation or reduction of molecular oxygen	55/379	168/10247	7.97422e-38	3.27044e-36	2.70487e-36	Trypoxylus_dichotomus_00001016-RA/Trypoxylus_dichotomus_00002303-RA/Trypoxylus_dichotomus_00003072-RA/Trypoxylus_dichotomus_00003073-RA/Trypoxylus_dichotomus_00005732-RA/Trypoxylus_dichotomus_00006581-RA/Trypoxylus_dichotomus_00006938-RA/Trypoxylus_dichotomus_00006939-RA/Trypoxylus_dichotomus_00006940-RA/Trypoxylus_dichotomus_00006941-RA/Trypoxylus_dichotomus_00006942-RA/Trypoxylus_dichotomus_000…	55
GO:0042742	GO:0042742	defense response to bacterium	58/379	191/10247	8.20766e-38	3.27044e-36	2.70487e-36	Trypoxylus_dichotomus_00001016-RA/Trypoxylus_dichotomus_00002189-RA/Trypoxylus_dichotomus_00002190-RB/Trypoxylus_dichotomus_00002303-RA/Trypoxylus_dichotomus_00003072-RA/Trypoxylus_dichotomus_00003073-RA/Trypoxylus_dichotomus_00003820-RA/Trypoxylus_dichotomus_00005732-RA/Trypoxylus_dichotomus_00006581-RA/Trypoxylus_dichotomus_00006938-RA/Trypoxylus_dichotomus_00006939-RA/Trypoxylus_dichotomus_000…	58
GO:0014070	GO:0014070	response to organic cyclic compound	59/379	201/10247	1.57606e-37	6.04738e-36	5.00159e-36	Trypoxylus_dichotomus_00001016-RA/Trypoxylus_dichotomus_00002303-RA/Trypoxylus_dichotomus_00003072-RA/Trypoxylus_dichotomus_00003073-RA/Trypoxylus_dichotomus_00005732-RA/Trypoxylus_dichotomus_00006581-RA/Trypoxylus_dichotomus_00006938-RA/Trypoxylus_dichotomus_00006939-RA/Trypoxylus_dichotomus_00006940-RA/Trypoxylus_dichotomus_00006942-RA/Trypoxylus_dichotomus_00006943-RA/Trypoxylus_dichotomus_000…	59
GO:0005506	GO:0005506	iron ion binding	55/379	170/10247	1.63906e-37	6.06454e-36	5.01578e-36	Trypoxylus_dichotomus_00001016-RA/Trypoxylus_dichotomus_00002303-RA/Trypoxylus_dichotomus_00003072-RA/Trypoxylus_dichotomus_00003073-RA/Trypoxylus_dichotomus_00005732-RA/Trypoxylus_dichotomus_00006581-RA/Trypoxylus_dichotomus_00006938-RA/Trypoxylus_dichotomus_00006939-RA/Trypoxylus_dichotomus_00006940-RA/Trypoxylus_dichotomus_00006941-RA/Trypoxylus_dichotomus_00006942-RA/Trypoxylus_dichotomus_000…	55
GO:0044255	GO:0044255	cellular lipid metabolic process	74/379	349/10247	1.67602e-36	5.98743e-35	4.95201e-35	Trypoxylus_dichotomus_00000722-RA/Trypoxylus_dichotomus_00000723-RA/Trypoxylus_dichotomus_00000724-RA/Trypoxylus_dichotomus_00000725-RA/Trypoxylus_dichotomus_00000726-RA/Trypoxylus_dichotomus_00000727-RA/Trypoxylus_dichotomus_00000728-RA/Trypoxylus_dichotomus_00000729-RA/Trypoxylus_dichotomus_00000730-RA/Trypoxylus_dichotomus_00000732-RA/Trypoxylus_dichotomus_00000733-RA/Trypoxylus_dichotomus_000…	74
GO:0006629	GO:0006629	lipid metabolic process	84/379	470/10247	1.18532e-35	4.0933e-34	3.38544e-34	Trypoxylus_dichotomus_00000722-RA/Trypoxylus_dichotomus_00000723-RA/Trypoxylus_dichotomus_00000724-RA/Trypoxylus_dichotomus_00000725-RA/Trypoxylus_dichotomus_00000726-RA/Trypoxylus_dichotomus_00000727-RA/Trypoxylus_dichotomus_00000728-RA/Trypoxylus_dichotomus_00000729-RA/Trypoxylus_dichotomus_00000730-RA/Trypoxylus_dichotomus_00000732-RA/Trypoxylus_dichotomus_00000733-RA/Trypoxylus_dichotomus_000…	84
GO:0009266	GO:0009266	response to temperature stimulus	59/379	216/10247	1.42106e-35	4.74909e-34	3.92781e-34	Trypoxylus_dichotomus_00001016-RA/Trypoxylus_dichotomus_00002303-RA/Trypoxylus_dichotomus_00003072-RA/Trypoxylus_dichotomus_00003073-RA/Trypoxylus_dichotomus_00005732-RA/Trypoxylus_dichotomus_00006581-RA/Trypoxylus_dichotomus_00006938-RA/Trypoxylus_dichotomus_00006939-RA/Trypoxylus_dichotomus_00006940-RA/Trypoxylus_dichotomus_00006942-RA/Trypoxylus_dichotomus_00006943-RA/Trypoxylus_dichotomus_000…	59
GO:0006718	GO:0006718	juvenile hormone biosynthetic process	25/379	26/10247	1.83074e-35	5.41899e-34	4.48187e-34	Trypoxylus_dichotomus_00000722-RA/Trypoxylus_dichotomus_00000723-RA/Trypoxylus_dichotomus_00000724-RA/Trypoxylus_dichotomus_00000725-RA/Trypoxylus_dichotomus_00000726-RA/Trypoxylus_dichotomus_00000727-RA/Trypoxylus_dichotomus_00000728-RA/Trypoxylus_dichotomus_00000729-RA/Trypoxylus_dichotomus_00000730-RA/Trypoxylus_dichotomus_00000732-RA/Trypoxylus_dichotomus_00000733-RA/Trypoxylus_dichotomus_000…	25
GO:0016106	GO:0016106	sesquiterpenoid biosynthetic process	25/379	26/10247	1.83074e-35	5.41899e-34	4.48187e-34	Trypoxylus_dichotomus_00000722-RA/Trypoxylus_dichotomus_00000723-RA/Trypoxylus_dichotomus_00000724-RA/Trypoxylus_dichotomus_00000725-RA/Trypoxylus_dichotomus_00000726-RA/Trypoxylus_dichotomus_00000727-RA/Trypoxylus_dichotomus_00000728-RA/Trypoxylus_dichotomus_00000729-RA/Trypoxylus_dichotomus_00000730-RA/Trypoxylus_dichotomus_00000732-RA/Trypoxylus_dichotomus_00000733-RA/Trypoxylus_dichotomus_000…	25
GO:0019010	GO:0019010	farnesoic acid O-methyltransferase activity	25/379	26/10247	1.83074e-35	5.41899e-34	4.48187e-34	Trypoxylus_dichotomus_00000722-RA/Trypoxylus_dichotomus_00000723-RA/Trypoxylus_dichotomus_00000724-RA/Trypoxylus_dichotomus_00000725-RA/Trypoxylus_dichotomus_00000726-RA/Trypoxylus_dichotomus_00000727-RA/Trypoxylus_dichotomus_00000728-RA/Trypoxylus_dichotomus_00000729-RA/Trypoxylus_dichotomus_00000730-RA/Trypoxylus_dichotomus_00000732-RA/Trypoxylus_dichotomus_00000733-RA/Trypoxylus_dichotomus_000…	25
GO:0035049	GO:0035049	juvenile hormone acid methyltransferase activity	25/379	26/10247	1.83074e-35	5.41899e-34	4.48187e-34	Trypoxylus_dichotomus_00000722-RA/Trypoxylus_dichotomus_00000723-RA/Trypoxylus_dichotomus_00000724-RA/Trypoxylus_dichotomus_00000725-RA/Trypoxylus_dichotomus_00000726-RA/Trypoxylus_dichotomus_00000727-RA/Trypoxylus_dichotomus_00000728-RA/Trypoxylus_dichotomus_00000729-RA/Trypoxylus_dichotomus_00000730-RA/Trypoxylus_dichotomus_00000732-RA/Trypoxylus_dichotomus_00000733-RA/Trypoxylus_dichotomus_000…	25
GO:0098542	GO:0098542	defense response to other organism	61/379	236/10247	2.90564e-35	8.36178e-34	6.91576e-34	Trypoxylus_dichotomus_00001016-RA/Trypoxylus_dichotomus_00002189-RA/Trypoxylus_dichotomus_00002190-RB/Trypoxylus_dichotomus_00002303-RA/Trypoxylus_dichotomus_00002897-RA/Trypoxylus_dichotomus_00002906-RA/Trypoxylus_dichotomus_00002910-RA/Trypoxylus_dichotomus_00003072-RA/Trypoxylus_dichotomus_00003073-RA/Trypoxylus_dichotomus_00003820-RA/Trypoxylus_dichotomus_00005732-RA/Trypoxylus_dichotomus_000…	61
GO:0022900	GO:0022900	electron transport chain	49/379	145/10247	1.78333e-34	4.99332e-33	4.12982e-33	Trypoxylus_dichotomus_00001016-RA/Trypoxylus_dichotomus_00002303-RA/Trypoxylus_dichotomus_00003072-RA/Trypoxylus_dichotomus_00003073-RA/Trypoxylus_dichotomus_00005732-RA/Trypoxylus_dichotomus_00006581-RA/Trypoxylus_dichotomus_00006938-RA/Trypoxylus_dichotomus_00006939-RA/Trypoxylus_dichotomus_00006940-RA/Trypoxylus_dichotomus_00006942-RA/Trypoxylus_dichotomus_00006943-RA/Trypoxylus_dichotomus_000…	49
GO:0010243	GO:0010243	response to organonitrogen compound	51/379	165/10247	1.08896e-33	2.96885e-32	2.45544e-32	Trypoxylus_dichotomus_00001016-RA/Trypoxylus_dichotomus_00002303-RA/Trypoxylus_dichotomus_00003072-RA/Trypoxylus_dichotomus_00003073-RA/Trypoxylus_dichotomus_00005732-RA/Trypoxylus_dichotomus_00006581-RA/Trypoxylus_dichotomus_00006938-RA/Trypoxylus_dichotomus_00006939-RA/Trypoxylus_dichotomus_00006940-RA/Trypoxylus_dichotomus_00006942-RA/Trypoxylus_dichotomus_00006943-RA/Trypoxylus_dichotomus_000…	51
GO:0006952	GO:0006952	defense response	69/379	348/10247	4.79839e-32	1.27465e-30	1.05422e-30	Trypoxylus_dichotomus_00001016-RA/Trypoxylus_dichotomus_00001510-RA/Trypoxylus_dichotomus_00001511-RA/Trypoxylus_dichotomus_00001512-RA/Trypoxylus_dichotomus_00001513-RA/Trypoxylus_dichotomus_00002189-RA/Trypoxylus_dichotomus_00002190-RB/Trypoxylus_dichotomus_00002303-RA/Trypoxylus_dichotomus_00002897-RA/Trypoxylus_dichotomus_00002900-RA/Trypoxylus_dichotomus_00002906-RA/Trypoxylus_dichotomus_000…	69
GO:0006631	GO:0006631	fatty acid metabolic process	49/379	161/10247	5.0219e-32	1.30067e-30	1.07574e-30	Trypoxylus_dichotomus_00001016-RA/Trypoxylus_dichotomus_00002303-RA/Trypoxylus_dichotomus_00003072-RA/Trypoxylus_dichotomus_00003073-RA/Trypoxylus_dichotomus_00005732-RA/Trypoxylus_dichotomus_00006581-RA/Trypoxylus_dichotomus_00006938-RA/Trypoxylus_dichotomus_00006939-RA/Trypoxylus_dichotomus_00006940-RA/Trypoxylus_dichotomus_00006942-RA/Trypoxylus_dichotomus_00006943-RA/Trypoxylus_dichotomus_000…	49
GO:0016114	GO:0016114	terpenoid biosynthetic process	25/379	30/10247	8.76292e-32	2.21424e-30	1.83133e-30	Trypoxylus_dichotomus_00000722-RA/Trypoxylus_dichotomus_00000723-RA/Trypoxylus_dichotomus_00000724-RA/Trypoxylus_dichotomus_00000725-RA/Trypoxylus_dichotomus_00000726-RA/Trypoxylus_dichotomus_00000727-RA/Trypoxylus_dichotomus_00000728-RA/Trypoxylus_dichotomus_00000729-RA/Trypoxylus_dichotomus_00000730-RA/Trypoxylus_dichotomus_00000732-RA/Trypoxylus_dichotomus_00000733-RA/Trypoxylus_dichotomus_000…	25
GO:0019748	GO:0019748	secondary metabolic process	49/379	171/10247	1.18566e-30	2.92367e-29	2.41807e-29	Trypoxylus_dichotomus_00001016-RA/Trypoxylus_dichotomus_00002303-RA/Trypoxylus_dichotomus_00003072-RA/Trypoxylus_dichotomus_00003073-RA/Trypoxylus_dichotomus_00005732-RA/Trypoxylus_dichotomus_00006581-RA/Trypoxylus_dichotomus_00006938-RA/Trypoxylus_dichotomus_00006939-RA/Trypoxylus_dichotomus_00006940-RA/Trypoxylus_dichotomus_00006942-RA/Trypoxylus_dichotomus_00006943-RA/Trypoxylus_dichotomus_000…	49
GO:0009636	GO:0009636	response to toxic substance	54/379	214/10247	1.21349e-30	2.92367e-29	2.41807e-29	Trypoxylus_dichotomus_00001016-RA/Trypoxylus_dichotomus_00002303-RA/Trypoxylus_dichotomus_00003072-RA/Trypoxylus_dichotomus_00003073-RA/Trypoxylus_dichotomus_00005732-RA/Trypoxylus_dichotomus_00006544-RA/Trypoxylus_dichotomus_00006545-RA/Trypoxylus_dichotomus_00006546-RA/Trypoxylus_dichotomus_00006547-RB/Trypoxylus_dichotomus_00006548-RA/Trypoxylus_dichotomus_00006581-RA/Trypoxylus_dichotomus_000…	54
GO:0009607	GO:0009607	response to biotic stimulus	64/379	312/10247	1.33027e-30	2.996e-29	2.47789e-29	Trypoxylus_dichotomus_00001016-RA/Trypoxylus_dichotomus_00002189-RA/Trypoxylus_dichotomus_00002190-RB/Trypoxylus_dichotomus_00002303-RA/Trypoxylus_dichotomus_00002897-RA/Trypoxylus_dichotomus_00002900-RA/Trypoxylus_dichotomus_00002906-RA/Trypoxylus_dichotomus_00002907-RA/Trypoxylus_dichotomus_00002910-RA/Trypoxylus_dichotomus_00003072-RA/Trypoxylus_dichotomus_00003073-RA/Trypoxylus_dichotomus_000…	64
GO:0043207	GO:0043207	response to external biotic stimulus	64/379	312/10247	1.33027e-30	2.996e-29	2.47789e-29	Trypoxylus_dichotomus_00001016-RA/Trypoxylus_dichotomus_00002189-RA/Trypoxylus_dichotomus_00002190-RB/Trypoxylus_dichotomus_00002303-RA/Trypoxylus_dichotomus_00002897-RA/Trypoxylus_dichotomus_00002900-RA/Trypoxylus_dichotomus_00002906-RA/Trypoxylus_dichotomus_00002907-RA/Trypoxylus_dichotomus_00002910-RA/Trypoxylus_dichotomus_00003072-RA/Trypoxylus_dichotomus_00003073-RA/Trypoxylus_dichotomus_000…	64
GO:0051707	GO:0051707	response to other organism	64/379	312/10247	1.33027e-30	2.996e-29	2.47789e-29	Trypoxylus_dichotomus_00001016-RA/Trypoxylus_dichotomus_00002189-RA/Trypoxylus_dichotomus_00002190-RB/Trypoxylus_dichotomus_00002303-RA/Trypoxylus_dichotomus_00002897-RA/Trypoxylus_dichotomus_00002900-RA/Trypoxylus_dichotomus_00002906-RA/Trypoxylus_dichotomus_00002907-RA/Trypoxylus_dichotomus_00002910-RA/Trypoxylus_dichotomus_00003072-RA/Trypoxylus_dichotomus_00003073-RA/Trypoxylus_dichotomus_000…	64
GO:1901698	GO:1901698	response to nitrogen compound	51/379	189/10247	1.72815e-30	3.80928e-29	3.15054e-29	Trypoxylus_dichotomus_00001016-RA/Trypoxylus_dichotomus_00002303-RA/Trypoxylus_dichotomus_00003072-RA/Trypoxylus_dichotomus_00003073-RA/Trypoxylus_dichotomus_00005732-RA/Trypoxylus_dichotomus_00006581-RA/Trypoxylus_dichotomus_00006938-RA/Trypoxylus_dichotomus_00006939-RA/Trypoxylus_dichotomus_00006940-RA/Trypoxylus_dichotomus_00006942-RA/Trypoxylus_dichotomus_00006943-RA/Trypoxylus_dichotomus_000…	51
GO:0006714	GO:0006714	sesquiterpenoid metabolic process	25/379	34/10247	2.81659e-29	5.95507e-28	4.92524e-28	Trypoxylus_dichotomus_00000722-RA/Trypoxylus_dichotomus_00000723-RA/Trypoxylus_dichotomus_00000724-RA/Trypoxylus_dichotomus_00000725-RA/Trypoxylus_dichotomus_00000726-RA/Trypoxylus_dichotomus_00000727-RA/Trypoxylus_dichotomus_00000728-RA/Trypoxylus_dichotomus_00000729-RA/Trypoxylus_dichotomus_00000730-RA/Trypoxylus_dichotomus_00000732-RA/Trypoxylus_dichotomus_00000733-RA/Trypoxylus_dichotomus_000…	25
GO:0006716	GO:0006716	juvenile hormone metabolic process	25/379	34/10247	2.81659e-29	5.95507e-28	4.92524e-28	Trypoxylus_dichotomus_00000722-RA/Trypoxylus_dichotomus_00000723-RA/Trypoxylus_dichotomus_00000724-RA/Trypoxylus_dichotomus_00000725-RA/Trypoxylus_dichotomus_00000726-RA/Trypoxylus_dichotomus_00000727-RA/Trypoxylus_dichotomus_00000728-RA/Trypoxylus_dichotomus_00000729-RA/Trypoxylus_dichotomus_00000730-RA/Trypoxylus_dichotomus_00000732-RA/Trypoxylus_dichotomus_00000733-RA/Trypoxylus_dichotomus_000…	25
GO:0042175	GO:0042175	nuclear outer membrane-endoplasmic reticulum membrane network	50/379	193/10247	5.53999e-29	1.12538e-27	9.30765e-28	Trypoxylus_dichotomus_00001016-RA/Trypoxylus_dichotomus_00002303-RA/Trypoxylus_dichotomus_00003072-RA/Trypoxylus_dichotomus_00003073-RA/Trypoxylus_dichotomus_00005732-RA/Trypoxylus_dichotomus_00005814-RA/Trypoxylus_dichotomus_00006581-RA/Trypoxylus_dichotomus_00006938-RA/Trypoxylus_dichotomus_00006939-RA/Trypoxylus_dichotomus_00006940-RA/Trypoxylus_dichotomus_00006942-RA/Trypoxylus_dichotomus_000…	50
GO:0098827	GO:0098827	endoplasmic reticulum subcompartment	50/379	193/10247	5.53999e-29	1.12538e-27	9.30765e-28	Trypoxylus_dichotomus_00001016-RA/Trypoxylus_dichotomus_00002303-RA/Trypoxylus_dichotomus_00003072-RA/Trypoxylus_dichotomus_00003073-RA/Trypoxylus_dichotomus_00005732-RA/Trypoxylus_dichotomus_00005814-RA/Trypoxylus_dichotomus_00006581-RA/Trypoxylus_dichotomus_00006938-RA/Trypoxylus_dichotomus_00006939-RA/Trypoxylus_dichotomus_00006940-RA/Trypoxylus_dichotomus_00006942-RA/Trypoxylus_dichotomus_000…	50
GO:0005789	GO:0005789	endoplasmic reticulum membrane	50/379	197/10247	1.58543e-28	3.15867e-27	2.61243e-27	Trypoxylus_dichotomus_00001016-RA/Trypoxylus_dichotomus_00002303-RA/Trypoxylus_dichotomus_00003072-RA/Trypoxylus_dichotomus_00003073-RA/Trypoxylus_dichotomus_00005732-RA/Trypoxylus_dichotomus_00005814-RA/Trypoxylus_dichotomus_00006581-RA/Trypoxylus_dichotomus_00006938-RA/Trypoxylus_dichotomus_00006939-RA/Trypoxylus_dichotomus_00006940-RA/Trypoxylus_dichotomus_00006942-RA/Trypoxylus_dichotomus_000…	50
GO:0008171	GO:0008171	O-methyltransferase activity	25/379	36/10247	3.0149e-28	5.89328e-27	4.87414e-27	Trypoxylus_dichotomus_00000722-RA/Trypoxylus_dichotomus_00000723-RA/Trypoxylus_dichotomus_00000724-RA/Trypoxylus_dichotomus_00000725-RA/Trypoxylus_dichotomus_00000726-RA/Trypoxylus_dichotomus_00000727-RA/Trypoxylus_dichotomus_00000728-RA/Trypoxylus_dichotomus_00000729-RA/Trypoxylus_dichotomus_00000730-RA/Trypoxylus_dichotomus_00000732-RA/Trypoxylus_dichotomus_00000733-RA/Trypoxylus_dichotomus_000…	25
GO:0034754	GO:0034754	cellular hormone metabolic process	35/379	89/10247	1.82404e-27	3.49946e-26	2.89429e-26	Trypoxylus_dichotomus_00000722-RA/Trypoxylus_dichotomus_00000723-RA/Trypoxylus_dichotomus_00000724-RA/Trypoxylus_dichotomus_00000725-RA/Trypoxylus_dichotomus_00000726-RA/Trypoxylus_dichotomus_00000727-RA/Trypoxylus_dichotomus_00000728-RA/Trypoxylus_dichotomus_00000729-RA/Trypoxylus_dichotomus_00000730-RA/Trypoxylus_dichotomus_00000732-RA/Trypoxylus_dichotomus_00000733-RA/Trypoxylus_dichotomus_000…	35
GO:0044432	GO:0044432	obsolete endoplasmic reticulum part	50/379	209/10247	3.16605e-27	5.96369e-26	4.93237e-26	Trypoxylus_dichotomus_00001016-RA/Trypoxylus_dichotomus_00002303-RA/Trypoxylus_dichotomus_00003072-RA/Trypoxylus_dichotomus_00003073-RA/Trypoxylus_dichotomus_00005732-RA/Trypoxylus_dichotomus_00005814-RA/Trypoxylus_dichotomus_00006581-RA/Trypoxylus_dichotomus_00006938-RA/Trypoxylus_dichotomus_00006939-RA/Trypoxylus_dichotomus_00006940-RA/Trypoxylus_dichotomus_00006942-RA/Trypoxylus_dichotomus_000…	50
GO:0032787	GO:0032787	monocarboxylic acid metabolic process	49/379	212/10247	5.85187e-26	1.0826e-24	8.9538e-25	Trypoxylus_dichotomus_00001016-RA/Trypoxylus_dichotomus_00002303-RA/Trypoxylus_dichotomus_00003072-RA/Trypoxylus_dichotomus_00003073-RA/Trypoxylus_dichotomus_00005732-RA/Trypoxylus_dichotomus_00006581-RA/Trypoxylus_dichotomus_00006938-RA/Trypoxylus_dichotomus_00006939-RA/Trypoxylus_dichotomus_00006940-RA/Trypoxylus_dichotomus_00006942-RA/Trypoxylus_dichotomus_00006943-RA/Trypoxylus_dichotomus_000…	49
GO:0008299	GO:0008299	isoprenoid biosynthetic process	25/379	42/10247	1.04281e-25	1.89535e-24	1.56758e-24	Trypoxylus_dichotomus_00000722-RA/Trypoxylus_dichotomus_00000723-RA/Trypoxylus_dichotomus_00000724-RA/Trypoxylus_dichotomus_00000725-RA/Trypoxylus_dichotomus_00000726-RA/Trypoxylus_dichotomus_00000727-RA/Trypoxylus_dichotomus_00000728-RA/Trypoxylus_dichotomus_00000729-RA/Trypoxylus_dichotomus_00000730-RA/Trypoxylus_dichotomus_00000732-RA/Trypoxylus_dichotomus_00000733-RA/Trypoxylus_dichotomus_000…	25
GO:0006091	GO:0006091	generation of precursor metabolites and energy	49/379	226/10247	1.27408e-24	2.27577e-23	1.88222e-23	Trypoxylus_dichotomus_00001016-RA/Trypoxylus_dichotomus_00002303-RA/Trypoxylus_dichotomus_00003072-RA/Trypoxylus_dichotomus_00003073-RA/Trypoxylus_dichotomus_00005732-RA/Trypoxylus_dichotomus_00006581-RA/Trypoxylus_dichotomus_00006938-RA/Trypoxylus_dichotomus_00006939-RA/Trypoxylus_dichotomus_00006940-RA/Trypoxylus_dichotomus_00006942-RA/Trypoxylus_dichotomus_00006943-RA/Trypoxylus_dichotomus_000…	49
GO:0042493	GO:0042493	response to drug	51/379	256/10247	8.37671e-24	1.47089e-22	1.21653e-22	Trypoxylus_dichotomus_00001016-RA/Trypoxylus_dichotomus_00002303-RA/Trypoxylus_dichotomus_00003072-RA/Trypoxylus_dichotomus_00003073-RA/Trypoxylus_dichotomus_00005732-RA/Trypoxylus_dichotomus_00006581-RA/Trypoxylus_dichotomus_00006938-RA/Trypoxylus_dichotomus_00006939-RA/Trypoxylus_dichotomus_00006940-RA/Trypoxylus_dichotomus_00006942-RA/Trypoxylus_dichotomus_00006943-RA/Trypoxylus_dichotomus_000…	51
GO:0006721	GO:0006721	terpenoid metabolic process	25/379	49/10247	2.04151e-23	3.525e-22	2.91542e-22	Trypoxylus_dichotomus_00000722-RA/Trypoxylus_dichotomus_00000723-RA/Trypoxylus_dichotomus_00000724-RA/Trypoxylus_dichotomus_00000725-RA/Trypoxylus_dichotomus_00000726-RA/Trypoxylus_dichotomus_00000727-RA/Trypoxylus_dichotomus_00000728-RA/Trypoxylus_dichotomus_00000729-RA/Trypoxylus_dichotomus_00000730-RA/Trypoxylus_dichotomus_00000732-RA/Trypoxylus_dichotomus_00000733-RA/Trypoxylus_dichotomus_000…	25
GO:0042445	GO:0042445	hormone metabolic process	35/379	121/10247	2.92125e-22	4.96134e-21	4.10336e-21	Trypoxylus_dichotomus_00000722-RA/Trypoxylus_dichotomus_00000723-RA/Trypoxylus_dichotomus_00000724-RA/Trypoxylus_dichotomus_00000725-RA/Trypoxylus_dichotomus_00000726-RA/Trypoxylus_dichotomus_00000727-RA/Trypoxylus_dichotomus_00000728-RA/Trypoxylus_dichotomus_00000729-RA/Trypoxylus_dichotomus_00000730-RA/Trypoxylus_dichotomus_00000732-RA/Trypoxylus_dichotomus_00000733-RA/Trypoxylus_dichotomus_000…	35
GO:0070887	GO:0070887	cellular response to chemical stimulus	61/379	398/10247	4.52422e-22	7.55982e-21	6.25249e-21	Trypoxylus_dichotomus_00001016-RA/Trypoxylus_dichotomus_00002303-RA/Trypoxylus_dichotomus_00002900-RA/Trypoxylus_dichotomus_00002907-RA/Trypoxylus_dichotomus_00003072-RA/Trypoxylus_dichotomus_00003073-RA/Trypoxylus_dichotomus_00005732-RA/Trypoxylus_dichotomus_00006581-RA/Trypoxylus_dichotomus_00006938-RA/Trypoxylus_dichotomus_00006939-RA/Trypoxylus_dichotomus_00006940-RA/Trypoxylus_dichotomus_000…	61
GO:0006720	GO:0006720	isoprenoid metabolic process	25/379	57/10247	2.44526e-21	4.02109e-20	3.32571e-20	Trypoxylus_dichotomus_00000722-RA/Trypoxylus_dichotomus_00000723-RA/Trypoxylus_dichotomus_00000724-RA/Trypoxylus_dichotomus_00000725-RA/Trypoxylus_dichotomus_00000726-RA/Trypoxylus_dichotomus_00000727-RA/Trypoxylus_dichotomus_00000728-RA/Trypoxylus_dichotomus_00000729-RA/Trypoxylus_dichotomus_00000730-RA/Trypoxylus_dichotomus_00000732-RA/Trypoxylus_dichotomus_00000733-RA/Trypoxylus_dichotomus_000…	25
GO:0031984	GO:0031984	organelle subcompartment	50/379	308/10247	2.88917e-19	4.67685e-18	3.86807e-18	Trypoxylus_dichotomus_00001016-RA/Trypoxylus_dichotomus_00002303-RA/Trypoxylus_dichotomus_00003072-RA/Trypoxylus_dichotomus_00003073-RA/Trypoxylus_dichotomus_00005732-RA/Trypoxylus_dichotomus_00005814-RA/Trypoxylus_dichotomus_00006581-RA/Trypoxylus_dichotomus_00006938-RA/Trypoxylus_dichotomus_00006939-RA/Trypoxylus_dichotomus_00006940-RA/Trypoxylus_dichotomus_00006942-RA/Trypoxylus_dichotomus_000…	50
GO:0042446	GO:0042446	hormone biosynthetic process	25/379	71/10247	1.52619e-18	2.43252e-17	2.01186e-17	Trypoxylus_dichotomus_00000722-RA/Trypoxylus_dichotomus_00000723-RA/Trypoxylus_dichotomus_00000724-RA/Trypoxylus_dichotomus_00000725-RA/Trypoxylus_dichotomus_00000726-RA/Trypoxylus_dichotomus_00000727-RA/Trypoxylus_dichotomus_00000728-RA/Trypoxylus_dichotomus_00000729-RA/Trypoxylus_dichotomus_00000730-RA/Trypoxylus_dichotomus_00000732-RA/Trypoxylus_dichotomus_00000733-RA/Trypoxylus_dichotomus_000…	25
GO:0017144	GO:0017144	drug metabolic process	49/379	310/10247	2.15876e-18	3.3886e-17	2.8026e-17	Trypoxylus_dichotomus_00001016-RA/Trypoxylus_dichotomus_00002303-RA/Trypoxylus_dichotomus_00003072-RA/Trypoxylus_dichotomus_00003073-RA/Trypoxylus_dichotomus_00005732-RA/Trypoxylus_dichotomus_00006581-RA/Trypoxylus_dichotomus_00006938-RA/Trypoxylus_dichotomus_00006939-RA/Trypoxylus_dichotomus_00006940-RA/Trypoxylus_dichotomus_00006942-RA/Trypoxylus_dichotomus_00006943-RA/Trypoxylus_dichotomus_000…	49
GO:0010817	GO:0010817	regulation of hormone levels	35/379	159/10247	4.78351e-18	7.39658e-17	6.11748e-17	Trypoxylus_dichotomus_00000722-RA/Trypoxylus_dichotomus_00000723-RA/Trypoxylus_dichotomus_00000724-RA/Trypoxylus_dichotomus_00000725-RA/Trypoxylus_dichotomus_00000726-RA/Trypoxylus_dichotomus_00000727-RA/Trypoxylus_dichotomus_00000728-RA/Trypoxylus_dichotomus_00000729-RA/Trypoxylus_dichotomus_00000730-RA/Trypoxylus_dichotomus_00000732-RA/Trypoxylus_dichotomus_00000733-RA/Trypoxylus_dichotomus_000…	35
GO:0016491	GO:0016491	oxidoreductase activity	59/379	449/10247	5.24244e-18	7.98701e-17	6.6058e-17	Trypoxylus_dichotomus_00001016-RA/Trypoxylus_dichotomus_00002303-RA/Trypoxylus_dichotomus_00003072-RA/Trypoxylus_dichotomus_00003073-RA/Trypoxylus_dichotomus_00005732-RA/Trypoxylus_dichotomus_00006581-RA/Trypoxylus_dichotomus_00006938-RA/Trypoxylus_dichotomus_00006939-RA/Trypoxylus_dichotomus_00006940-RA/Trypoxylus_dichotomus_00006942-RA/Trypoxylus_dichotomus_00006943-RA/Trypoxylus_dichotomus_000…	59
GO:0008049	GO:0008049	male courtship behavior	29/379	112/10247	3.54338e-17	5.32021e-16	4.40017e-16	Trypoxylus_dichotomus_00000722-RA/Trypoxylus_dichotomus_00000723-RA/Trypoxylus_dichotomus_00000724-RA/Trypoxylus_dichotomus_00000725-RA/Trypoxylus_dichotomus_00000726-RA/Trypoxylus_dichotomus_00000727-RA/Trypoxylus_dichotomus_00000728-RA/Trypoxylus_dichotomus_00000729-RA/Trypoxylus_dichotomus_00000730-RA/Trypoxylus_dichotomus_00000732-RA/Trypoxylus_dichotomus_00000733-RA/Trypoxylus_dichotomus_000…	29
GO:0060179	GO:0060179	male mating behavior	29/379	120/10247	2.6727e-16	3.9556e-15	3.27155e-15	Trypoxylus_dichotomus_00000722-RA/Trypoxylus_dichotomus_00000723-RA/Trypoxylus_dichotomus_00000724-RA/Trypoxylus_dichotomus_00000725-RA/Trypoxylus_dichotomus_00000726-RA/Trypoxylus_dichotomus_00000727-RA/Trypoxylus_dichotomus_00000728-RA/Trypoxylus_dichotomus_00000729-RA/Trypoxylus_dichotomus_00000730-RA/Trypoxylus_dichotomus_00000732-RA/Trypoxylus_dichotomus_00000733-RA/Trypoxylus_dichotomus_000…	29
GO:0008757	GO:0008757	S-adenosylmethionine-dependent methyltransferase activity	26/379	94/10247	2.74002e-16	3.99812e-15	3.30671e-15	Trypoxylus_dichotomus_00000722-RA/Trypoxylus_dichotomus_00000723-RA/Trypoxylus_dichotomus_00000724-RA/Trypoxylus_dichotomus_00000725-RA/Trypoxylus_dichotomus_00000726-RA/Trypoxylus_dichotomus_00000727-RA/Trypoxylus_dichotomus_00000728-RA/Trypoxylus_dichotomus_00000729-RA/Trypoxylus_dichotomus_00000730-RA/Trypoxylus_dichotomus_00000732-RA/Trypoxylus_dichotomus_00000733-RA/Trypoxylus_dichotomus_000…	26
GO:0030246	GO:0030246	carbohydrate binding	21/379	58/10247	4.68209e-16	6.73701e-15	5.57196e-15	Trypoxylus_dichotomus_00002894-RA/Trypoxylus_dichotomus_00002895-RA/Trypoxylus_dichotomus_00002896-RA/Trypoxylus_dichotomus_00002897-RA/Trypoxylus_dichotomus_00002898-RA/Trypoxylus_dichotomus_00002899-RA/Trypoxylus_dichotomus_00002900-RA/Trypoxylus_dichotomus_00002901-RA/Trypoxylus_dichotomus_00002902-RA/Trypoxylus_dichotomus_00002903-RA/Trypoxylus_dichotomus_00002904-RA/Trypoxylus_dichotomus_000…	21
GO:0004252	GO:0004252	serine-type endopeptidase activity	38/379	219/10247	7.96504e-16	1.13038e-14	9.34902e-15	Trypoxylus_dichotomus_00002189-RA/Trypoxylus_dichotomus_00002190-RB/Trypoxylus_dichotomus_00003820-RA/Trypoxylus_dichotomus_00008114-RA/Trypoxylus_dichotomus_00008115-RA/Trypoxylus_dichotomus_00008116-RA/Trypoxylus_dichotomus_00008117-RA/Trypoxylus_dichotomus_00008118-RA/Trypoxylus_dichotomus_00008119-RA/Trypoxylus_dichotomus_00008120-RA/Trypoxylus_dichotomus_00008121-RA/Trypoxylus_dichotomus_000…	38
GO:0017171	GO:0017171	serine hydrolase activity	26/379	106/10247	6.66149e-15	9.32608e-14	7.7133e-14	Trypoxylus_dichotomus_00002189-RA/Trypoxylus_dichotomus_00002190-RB/Trypoxylus_dichotomus_00003820-RA/Trypoxylus_dichotomus_00008114-RA/Trypoxylus_dichotomus_00008115-RA/Trypoxylus_dichotomus_00008116-RA/Trypoxylus_dichotomus_00008117-RA/Trypoxylus_dichotomus_00008118-RA/Trypoxylus_dichotomus_00008119-RA/Trypoxylus_dichotomus_00008120-RA/Trypoxylus_dichotomus_00008121-RA/Trypoxylus_dichotomus_000…	26
GO:0019752	GO:0019752	carboxylic acid metabolic process	49/379	391/10247	3.0855e-14	4.26211e-13	3.52505e-13	Trypoxylus_dichotomus_00001016-RA/Trypoxylus_dichotomus_00002303-RA/Trypoxylus_dichotomus_00003072-RA/Trypoxylus_dichotomus_00003073-RA/Trypoxylus_dichotomus_00005732-RA/Trypoxylus_dichotomus_00006581-RA/Trypoxylus_dichotomus_00006938-RA/Trypoxylus_dichotomus_00006939-RA/Trypoxylus_dichotomus_00006940-RA/Trypoxylus_dichotomus_00006942-RA/Trypoxylus_dichotomus_00006943-RA/Trypoxylus_dichotomus_000…	49
GO:0005783	GO:0005783	endoplasmic reticulum	50/379	407/10247	3.63098e-14	4.9496e-13	4.09365e-13	Trypoxylus_dichotomus_00001016-RA/Trypoxylus_dichotomus_00002303-RA/Trypoxylus_dichotomus_00003072-RA/Trypoxylus_dichotomus_00003073-RA/Trypoxylus_dichotomus_00005732-RA/Trypoxylus_dichotomus_00005814-RA/Trypoxylus_dichotomus_00006581-RA/Trypoxylus_dichotomus_00006938-RA/Trypoxylus_dichotomus_00006939-RA/Trypoxylus_dichotomus_00006940-RA/Trypoxylus_dichotomus_00006942-RA/Trypoxylus_dichotomus_000…	50
GO:0016741	GO:0016741	transferase activity, transferring one-carbon groups	26/379	116/10247	6.76478e-14	9.1017e-13	7.52772e-13	Trypoxylus_dichotomus_00000722-RA/Trypoxylus_dichotomus_00000723-RA/Trypoxylus_dichotomus_00000724-RA/Trypoxylus_dichotomus_00000725-RA/Trypoxylus_dichotomus_00000726-RA/Trypoxylus_dichotomus_00000727-RA/Trypoxylus_dichotomus_00000728-RA/Trypoxylus_dichotomus_00000729-RA/Trypoxylus_dichotomus_00000730-RA/Trypoxylus_dichotomus_00000732-RA/Trypoxylus_dichotomus_00000733-RA/Trypoxylus_dichotomus_000…	26
GO:0007619	GO:0007619	courtship behavior	29/379	147/10247	7.98415e-14	1.06046e-12	8.77071e-13	Trypoxylus_dichotomus_00000722-RA/Trypoxylus_dichotomus_00000723-RA/Trypoxylus_dichotomus_00000724-RA/Trypoxylus_dichotomus_00000725-RA/Trypoxylus_dichotomus_00000726-RA/Trypoxylus_dichotomus_00000727-RA/Trypoxylus_dichotomus_00000728-RA/Trypoxylus_dichotomus_00000729-RA/Trypoxylus_dichotomus_00000730-RA/Trypoxylus_dichotomus_00000732-RA/Trypoxylus_dichotomus_00000733-RA/Trypoxylus_dichotomus_000…	29
GO:0006082	GO:0006082	organic acid metabolic process	49/379	401/10247	8.28519e-14	1.07293e-12	8.87388e-13	Trypoxylus_dichotomus_00001016-RA/Trypoxylus_dichotomus_00002303-RA/Trypoxylus_dichotomus_00003072-RA/Trypoxylus_dichotomus_00003073-RA/Trypoxylus_dichotomus_00005732-RA/Trypoxylus_dichotomus_00006581-RA/Trypoxylus_dichotomus_00006938-RA/Trypoxylus_dichotomus_00006939-RA/Trypoxylus_dichotomus_00006940-RA/Trypoxylus_dichotomus_00006942-RA/Trypoxylus_dichotomus_00006943-RA/Trypoxylus_dichotomus_000…	49
GO:0043436	GO:0043436	oxoacid metabolic process	49/379	401/10247	8.28519e-14	1.07293e-12	8.87388e-13	Trypoxylus_dichotomus_00001016-RA/Trypoxylus_dichotomus_00002303-RA/Trypoxylus_dichotomus_00003072-RA/Trypoxylus_dichotomus_00003073-RA/Trypoxylus_dichotomus_00005732-RA/Trypoxylus_dichotomus_00006581-RA/Trypoxylus_dichotomus_00006938-RA/Trypoxylus_dichotomus_00006939-RA/Trypoxylus_dichotomus_00006940-RA/Trypoxylus_dichotomus_00006942-RA/Trypoxylus_dichotomus_00006943-RA/Trypoxylus_dichotomus_000…	49
GO:0008236	GO:0008236	serine-type peptidase activity	26/379	125/10247	4.40194e-13	5.63014e-12	4.65651e-12	Trypoxylus_dichotomus_00002189-RA/Trypoxylus_dichotomus_00002190-RB/Trypoxylus_dichotomus_00003820-RA/Trypoxylus_dichotomus_00008114-RA/Trypoxylus_dichotomus_00008115-RA/Trypoxylus_dichotomus_00008116-RA/Trypoxylus_dichotomus_00008117-RA/Trypoxylus_dichotomus_00008118-RA/Trypoxylus_dichotomus_00008119-RA/Trypoxylus_dichotomus_00008120-RA/Trypoxylus_dichotomus_00008121-RA/Trypoxylus_dichotomus_000…	26
GO:0008168	GO:0008168	methyltransferase activity	26/379	126/10247	5.36125e-13	6.77348e-12	5.60213e-12	Trypoxylus_dichotomus_00000722-RA/Trypoxylus_dichotomus_00000723-RA/Trypoxylus_dichotomus_00000724-RA/Trypoxylus_dichotomus_00000725-RA/Trypoxylus_dichotomus_00000726-RA/Trypoxylus_dichotomus_00000727-RA/Trypoxylus_dichotomus_00000728-RA/Trypoxylus_dichotomus_00000729-RA/Trypoxylus_dichotomus_00000730-RA/Trypoxylus_dichotomus_00000732-RA/Trypoxylus_dichotomus_00000733-RA/Trypoxylus_dichotomus_000…	26
GO:0007617	GO:0007617	mating behavior	29/379	165/10247	1.74403e-12	2.17688e-11	1.80043e-11	Trypoxylus_dichotomus_00000722-RA/Trypoxylus_dichotomus_00000723-RA/Trypoxylus_dichotomus_00000724-RA/Trypoxylus_dichotomus_00000725-RA/Trypoxylus_dichotomus_00000726-RA/Trypoxylus_dichotomus_00000727-RA/Trypoxylus_dichotomus_00000728-RA/Trypoxylus_dichotomus_00000729-RA/Trypoxylus_dichotomus_00000730-RA/Trypoxylus_dichotomus_00000732-RA/Trypoxylus_dichotomus_00000733-RA/Trypoxylus_dichotomus_000…	29
GO:0019098	GO:0019098	reproductive behavior	29/379	172/10247	5.13898e-12	6.33808e-11	5.24202e-11	Trypoxylus_dichotomus_00000722-RA/Trypoxylus_dichotomus_00000723-RA/Trypoxylus_dichotomus_00000724-RA/Trypoxylus_dichotomus_00000725-RA/Trypoxylus_dichotomus_00000726-RA/Trypoxylus_dichotomus_00000727-RA/Trypoxylus_dichotomus_00000728-RA/Trypoxylus_dichotomus_00000729-RA/Trypoxylus_dichotomus_00000730-RA/Trypoxylus_dichotomus_00000732-RA/Trypoxylus_dichotomus_00000733-RA/Trypoxylus_dichotomus_000…	29
GO:0007618	GO:0007618	mating	29/379	176/10247	9.28333e-12	1.13147e-10	9.35806e-11	Trypoxylus_dichotomus_00000722-RA/Trypoxylus_dichotomus_00000723-RA/Trypoxylus_dichotomus_00000724-RA/Trypoxylus_dichotomus_00000725-RA/Trypoxylus_dichotomus_00000726-RA/Trypoxylus_dichotomus_00000727-RA/Trypoxylus_dichotomus_00000728-RA/Trypoxylus_dichotomus_00000729-RA/Trypoxylus_dichotomus_00000730-RA/Trypoxylus_dichotomus_00000732-RA/Trypoxylus_dichotomus_00000733-RA/Trypoxylus_dichotomus_000…	29
GO:0032259	GO:0032259	methylation	26/379	151/10247	4.13369e-11	4.97966e-10	4.11852e-10	Trypoxylus_dichotomus_00000722-RA/Trypoxylus_dichotomus_00000723-RA/Trypoxylus_dichotomus_00000724-RA/Trypoxylus_dichotomus_00000725-RA/Trypoxylus_dichotomus_00000726-RA/Trypoxylus_dichotomus_00000727-RA/Trypoxylus_dichotomus_00000728-RA/Trypoxylus_dichotomus_00000729-RA/Trypoxylus_dichotomus_00000730-RA/Trypoxylus_dichotomus_00000732-RA/Trypoxylus_dichotomus_00000733-RA/Trypoxylus_dichotomus_000…	26
GO:0035080	GO:0035080	heat shock-mediated polytene chromosome puffing	8/379	10/10247	1.37407e-10	1.56433e-09	1.2938e-09	Trypoxylus_dichotomus_00011688-RA/Trypoxylus_dichotomus_00011690-RA/Trypoxylus_dichotomus_00011691-RA/Trypoxylus_dichotomus_00011692-RA/Trypoxylus_dichotomus_00011693-RA/Trypoxylus_dichotomus_00011695-RA/Trypoxylus_dichotomus_00011697-RA/Trypoxylus_dichotomus_00011698-RA	8
GO:0035821	GO:0035821	modulation of process of other organism	8/379	10/10247	1.37407e-10	1.56433e-09	1.2938e-09	Trypoxylus_dichotomus_00011688-RA/Trypoxylus_dichotomus_00011690-RA/Trypoxylus_dichotomus_00011691-RA/Trypoxylus_dichotomus_00011692-RA/Trypoxylus_dichotomus_00011693-RA/Trypoxylus_dichotomus_00011695-RA/Trypoxylus_dichotomus_00011697-RA/Trypoxylus_dichotomus_00011698-RA	8
GO:0051702	GO:0051702	interaction with symbiont	8/379	10/10247	1.37407e-10	1.56433e-09	1.2938e-09	Trypoxylus_dichotomus_00011688-RA/Trypoxylus_dichotomus_00011690-RA/Trypoxylus_dichotomus_00011691-RA/Trypoxylus_dichotomus_00011692-RA/Trypoxylus_dichotomus_00011693-RA/Trypoxylus_dichotomus_00011695-RA/Trypoxylus_dichotomus_00011697-RA/Trypoxylus_dichotomus_00011698-RA	8
GO:0051817	GO:0051817	modulation of process of other organism involved in symbiotic interaction	8/379	10/10247	1.37407e-10	1.56433e-09	1.2938e-09	Trypoxylus_dichotomus_00011688-RA/Trypoxylus_dichotomus_00011690-RA/Trypoxylus_dichotomus_00011691-RA/Trypoxylus_dichotomus_00011692-RA/Trypoxylus_dichotomus_00011693-RA/Trypoxylus_dichotomus_00011695-RA/Trypoxylus_dichotomus_00011697-RA/Trypoxylus_dichotomus_00011698-RA	8
GO:0051851	GO:0051851	modulation by host of symbiont process	8/379	10/10247	1.37407e-10	1.56433e-09	1.2938e-09	Trypoxylus_dichotomus_00011688-RA/Trypoxylus_dichotomus_00011690-RA/Trypoxylus_dichotomus_00011691-RA/Trypoxylus_dichotomus_00011692-RA/Trypoxylus_dichotomus_00011693-RA/Trypoxylus_dichotomus_00011695-RA/Trypoxylus_dichotomus_00011697-RA/Trypoxylus_dichotomus_00011698-RA	8
GO:0004175	GO:0004175	endopeptidase activity	26/379	162/10247	2.08584e-10	2.34883e-09	1.94264e-09	Trypoxylus_dichotomus_00002189-RA/Trypoxylus_dichotomus_00002190-RB/Trypoxylus_dichotomus_00003820-RA/Trypoxylus_dichotomus_00008114-RA/Trypoxylus_dichotomus_00008115-RA/Trypoxylus_dichotomus_00008116-RA/Trypoxylus_dichotomus_00008117-RA/Trypoxylus_dichotomus_00008118-RA/Trypoxylus_dichotomus_00008119-RA/Trypoxylus_dichotomus_00008120-RA/Trypoxylus_dichotomus_00008121-RA/Trypoxylus_dichotomus_000…	26
GO:0000973	GO:0000973	posttranscriptional tethering of RNA polymerase II gene DNA at nuclear periphery	8/379	11/10247	4.8761e-10	5.37408e-09	4.44473e-09	Trypoxylus_dichotomus_00011688-RA/Trypoxylus_dichotomus_00011690-RA/Trypoxylus_dichotomus_00011691-RA/Trypoxylus_dichotomus_00011692-RA/Trypoxylus_dichotomus_00011693-RA/Trypoxylus_dichotomus_00011695-RA/Trypoxylus_dichotomus_00011697-RA/Trypoxylus_dichotomus_00011698-RA	8
GO:0035079	GO:0035079	polytene chromosome puffing	8/379	11/10247	4.8761e-10	5.37408e-09	4.44473e-09	Trypoxylus_dichotomus_00011688-RA/Trypoxylus_dichotomus_00011690-RA/Trypoxylus_dichotomus_00011691-RA/Trypoxylus_dichotomus_00011692-RA/Trypoxylus_dichotomus_00011693-RA/Trypoxylus_dichotomus_00011695-RA/Trypoxylus_dichotomus_00011697-RA/Trypoxylus_dichotomus_00011698-RA	8
GO:0004984	GO:0004984	olfactory receptor activity	17/379	72/10247	6.68567e-10	7.2909e-09	6.03006e-09	Trypoxylus_dichotomus_00001025-RA/Trypoxylus_dichotomus_00001033-RA/Trypoxylus_dichotomus_00001034-RA/Trypoxylus_dichotomus_00001035-RA/Trypoxylus_dichotomus_00001036-RA/Trypoxylus_dichotomus_00001037-RA/Trypoxylus_dichotomus_00001038-RA/Trypoxylus_dichotomus_00001039-RA/Trypoxylus_dichotomus_00007401-RA/Trypoxylus_dichotomus_00007402-RA/Trypoxylus_dichotomus_00007403-RA/Trypoxylus_dichotomus_000…	17
GO:0050792	GO:0050792	regulation of viral process	10/379	21/10247	1.04412e-09	1.12678e-08	9.3192e-09	Trypoxylus_dichotomus_00002900-RA/Trypoxylus_dichotomus_00002907-RA/Trypoxylus_dichotomus_00011688-RA/Trypoxylus_dichotomus_00011690-RA/Trypoxylus_dichotomus_00011691-RA/Trypoxylus_dichotomus_00011692-RA/Trypoxylus_dichotomus_00011693-RA/Trypoxylus_dichotomus_00011695-RA/Trypoxylus_dichotomus_00011697-RA/Trypoxylus_dichotomus_00011698-RA	10
GO:0044614	GO:0044614	nuclear pore cytoplasmic filaments	8/379	12/10247	1.41576e-09	1.49666e-08	1.23784e-08	Trypoxylus_dichotomus_00011688-RA/Trypoxylus_dichotomus_00011690-RA/Trypoxylus_dichotomus_00011691-RA/Trypoxylus_dichotomus_00011692-RA/Trypoxylus_dichotomus_00011693-RA/Trypoxylus_dichotomus_00011695-RA/Trypoxylus_dichotomus_00011697-RA/Trypoxylus_dichotomus_00011698-RA	8
GO:0071733	GO:0071733	transcriptional activation by promoter-enhancer looping	8/379	12/10247	1.41576e-09	1.49666e-08	1.23784e-08	Trypoxylus_dichotomus_00011688-RA/Trypoxylus_dichotomus_00011690-RA/Trypoxylus_dichotomus_00011691-RA/Trypoxylus_dichotomus_00011692-RA/Trypoxylus_dichotomus_00011693-RA/Trypoxylus_dichotomus_00011695-RA/Trypoxylus_dichotomus_00011697-RA/Trypoxylus_dichotomus_00011698-RA	8
GO:0090202	GO:0090202	gene looping	8/379	13/10247	3.56258e-09	3.69083e-08	3.05257e-08	Trypoxylus_dichotomus_00011688-RA/Trypoxylus_dichotomus_00011690-RA/Trypoxylus_dichotomus_00011691-RA/Trypoxylus_dichotomus_00011692-RA/Trypoxylus_dichotomus_00011693-RA/Trypoxylus_dichotomus_00011695-RA/Trypoxylus_dichotomus_00011697-RA/Trypoxylus_dichotomus_00011698-RA	8
GO:0090579	GO:0090579	dsDNA loop formation	8/379	13/10247	3.56258e-09	3.69083e-08	3.05257e-08	Trypoxylus_dichotomus_00011688-RA/Trypoxylus_dichotomus_00011690-RA/Trypoxylus_dichotomus_00011691-RA/Trypoxylus_dichotomus_00011692-RA/Trypoxylus_dichotomus_00011693-RA/Trypoxylus_dichotomus_00011695-RA/Trypoxylus_dichotomus_00011697-RA/Trypoxylus_dichotomus_00011698-RA	8
GO:0008610	GO:0008610	lipid biosynthetic process	25/379	179/10247	9.08357e-09	9.3174e-08	7.70612e-08	Trypoxylus_dichotomus_00000722-RA/Trypoxylus_dichotomus_00000723-RA/Trypoxylus_dichotomus_00000724-RA/Trypoxylus_dichotomus_00000725-RA/Trypoxylus_dichotomus_00000726-RA/Trypoxylus_dichotomus_00000727-RA/Trypoxylus_dichotomus_00000728-RA/Trypoxylus_dichotomus_00000729-RA/Trypoxylus_dichotomus_00000730-RA/Trypoxylus_dichotomus_00000732-RA/Trypoxylus_dichotomus_00000733-RA/Trypoxylus_dichotomus_000…	25
GO:0005549	GO:0005549	odorant binding	17/379	85/10247	1.01296e-08	1.02885e-07	8.50929e-08	Trypoxylus_dichotomus_00001025-RA/Trypoxylus_dichotomus_00001033-RA/Trypoxylus_dichotomus_00001034-RA/Trypoxylus_dichotomus_00001035-RA/Trypoxylus_dichotomus_00001036-RA/Trypoxylus_dichotomus_00001037-RA/Trypoxylus_dichotomus_00001038-RA/Trypoxylus_dichotomus_00001039-RA/Trypoxylus_dichotomus_00007401-RA/Trypoxylus_dichotomus_00007402-RA/Trypoxylus_dichotomus_00007403-RA/Trypoxylus_dichotomus_000…	17
GO:0000972	GO:0000972	transcription-dependent tethering of RNA polymerase II gene DNA at nuclear periphery	8/379	15/10247	1.6686e-08	1.64635e-07	1.36164e-07	Trypoxylus_dichotomus_00011688-RA/Trypoxylus_dichotomus_00011690-RA/Trypoxylus_dichotomus_00011691-RA/Trypoxylus_dichotomus_00011692-RA/Trypoxylus_dichotomus_00011693-RA/Trypoxylus_dichotomus_00011695-RA/Trypoxylus_dichotomus_00011697-RA/Trypoxylus_dichotomus_00011698-RA	8
GO:0044403	GO:0044403	symbiotic process	8/379	15/10247	1.6686e-08	1.64635e-07	1.36164e-07	Trypoxylus_dichotomus_00011688-RA/Trypoxylus_dichotomus_00011690-RA/Trypoxylus_dichotomus_00011691-RA/Trypoxylus_dichotomus_00011692-RA/Trypoxylus_dichotomus_00011693-RA/Trypoxylus_dichotomus_00011695-RA/Trypoxylus_dichotomus_00011697-RA/Trypoxylus_dichotomus_00011698-RA	8
GO:0044613	GO:0044613	nuclear pore central transport channel	8/379	15/10247	1.6686e-08	1.64635e-07	1.36164e-07	Trypoxylus_dichotomus_00011688-RA/Trypoxylus_dichotomus_00011690-RA/Trypoxylus_dichotomus_00011691-RA/Trypoxylus_dichotomus_00011692-RA/Trypoxylus_dichotomus_00011693-RA/Trypoxylus_dichotomus_00011695-RA/Trypoxylus_dichotomus_00011697-RA/Trypoxylus_dichotomus_00011698-RA	8
GO:0048525	GO:0048525	negative regulation of viral process	8/379	16/10247	3.22996e-08	3.15683e-07	2.61091e-07	Trypoxylus_dichotomus_00011688-RA/Trypoxylus_dichotomus_00011690-RA/Trypoxylus_dichotomus_00011691-RA/Trypoxylus_dichotomus_00011692-RA/Trypoxylus_dichotomus_00011693-RA/Trypoxylus_dichotomus_00011695-RA/Trypoxylus_dichotomus_00011697-RA/Trypoxylus_dichotomus_00011698-RA	8
GO:0043903	GO:0043903	regulation of symbiosis, encompassing mutualism through parasitism	10/379	29/10247	4.54563e-08	4.40119e-07	3.64008e-07	Trypoxylus_dichotomus_00002900-RA/Trypoxylus_dichotomus_00002907-RA/Trypoxylus_dichotomus_00011688-RA/Trypoxylus_dichotomus_00011690-RA/Trypoxylus_dichotomus_00011691-RA/Trypoxylus_dichotomus_00011692-RA/Trypoxylus_dichotomus_00011693-RA/Trypoxylus_dichotomus_00011695-RA/Trypoxylus_dichotomus_00011697-RA/Trypoxylus_dichotomus_00011698-RA	10
GO:0005704	GO:0005704	polytene chromosome band	8/379	18/10247	1.02878e-07	9.77815e-07	8.08719e-07	Trypoxylus_dichotomus_00011688-RA/Trypoxylus_dichotomus_00011690-RA/Trypoxylus_dichotomus_00011691-RA/Trypoxylus_dichotomus_00011692-RA/Trypoxylus_dichotomus_00011693-RA/Trypoxylus_dichotomus_00011695-RA/Trypoxylus_dichotomus_00011697-RA/Trypoxylus_dichotomus_00011698-RA	8
GO:0044419	GO:0044419	interspecies interaction between organisms	8/379	18/10247	1.02878e-07	9.77815e-07	8.08719e-07	Trypoxylus_dichotomus_00011688-RA/Trypoxylus_dichotomus_00011690-RA/Trypoxylus_dichotomus_00011691-RA/Trypoxylus_dichotomus_00011692-RA/Trypoxylus_dichotomus_00011693-RA/Trypoxylus_dichotomus_00011695-RA/Trypoxylus_dichotomus_00011697-RA/Trypoxylus_dichotomus_00011698-RA	8
GO:0047834	GO:0047834	D-threo-aldose 1-dehydrogenase activity	8/379	19/10247	1.71995e-07	1.60529e-06	1.32768e-06	Trypoxylus_dichotomus_00000464-RA/Trypoxylus_dichotomus_00001251-RA/Trypoxylus_dichotomus_00001252-RA/Trypoxylus_dichotomus_00001253-RA/Trypoxylus_dichotomus_00001254-RA/Trypoxylus_dichotomus_00001255-RA/Trypoxylus_dichotomus_00001256-RA/Trypoxylus_dichotomus_00001257-RA	8
GO:1990841	GO:1990841	promoter-specific chromatin binding	8/379	19/10247	1.71995e-07	1.60529e-06	1.32768e-06	Trypoxylus_dichotomus_00011688-RA/Trypoxylus_dichotomus_00011690-RA/Trypoxylus_dichotomus_00011691-RA/Trypoxylus_dichotomus_00011692-RA/Trypoxylus_dichotomus_00011693-RA/Trypoxylus_dichotomus_00011695-RA/Trypoxylus_dichotomus_00011697-RA/Trypoxylus_dichotomus_00011698-RA	8
GO:0008270	GO:0008270	zinc ion binding	39/379	434/10247	2.2488e-07	2.08014e-06	1.72041e-06	Trypoxylus_dichotomus_00003263-RA/Trypoxylus_dichotomus_00003266-RA/Trypoxylus_dichotomus_00005829-RA/Trypoxylus_dichotomus_00005830-RA/Trypoxylus_dichotomus_00005831-RA/Trypoxylus_dichotomus_00005832-RA/Trypoxylus_dichotomus_00005833-RA/Trypoxylus_dichotomus_00005834-RA/Trypoxylus_dichotomus_00005835-RA/Trypoxylus_dichotomus_00005836-RA/Trypoxylus_dichotomus_00005837-RA/Trypoxylus_dichotomus_000…	39
GO:0036098	GO:0036098	male germ-line stem cell population maintenance	8/379	20/10247	2.7746e-07	2.49955e-06	2.0673e-06	Trypoxylus_dichotomus_00011688-RA/Trypoxylus_dichotomus_00011690-RA/Trypoxylus_dichotomus_00011691-RA/Trypoxylus_dichotomus_00011692-RA/Trypoxylus_dichotomus_00011693-RA/Trypoxylus_dichotomus_00011695-RA/Trypoxylus_dichotomus_00011697-RA/Trypoxylus_dichotomus_00011698-RA	8
GO:0060261	GO:0060261	positive regulation of transcription initiation from RNA polymerase II promoter	8/379	20/10247	2.7746e-07	2.49955e-06	2.0673e-06	Trypoxylus_dichotomus_00011688-RA/Trypoxylus_dichotomus_00011690-RA/Trypoxylus_dichotomus_00011691-RA/Trypoxylus_dichotomus_00011692-RA/Trypoxylus_dichotomus_00011693-RA/Trypoxylus_dichotomus_00011695-RA/Trypoxylus_dichotomus_00011697-RA/Trypoxylus_dichotomus_00011698-RA	8
GO:2000144	GO:2000144	positive regulation of DNA-templated transcription, initiation	8/379	20/10247	2.7746e-07	2.49955e-06	2.0673e-06	Trypoxylus_dichotomus_00011688-RA/Trypoxylus_dichotomus_00011690-RA/Trypoxylus_dichotomus_00011691-RA/Trypoxylus_dichotomus_00011692-RA/Trypoxylus_dichotomus_00011693-RA/Trypoxylus_dichotomus_00011695-RA/Trypoxylus_dichotomus_00011697-RA/Trypoxylus_dichotomus_00011698-RA	8
GO:0008139	GO:0008139	nuclear localization sequence binding	8/379	22/10247	6.59871e-07	5.89333e-06	4.87418e-06	Trypoxylus_dichotomus_00011688-RA/Trypoxylus_dichotomus_00011690-RA/Trypoxylus_dichotomus_00011691-RA/Trypoxylus_dichotomus_00011692-RA/Trypoxylus_dichotomus_00011693-RA/Trypoxylus_dichotomus_00011695-RA/Trypoxylus_dichotomus_00011697-RA/Trypoxylus_dichotomus_00011698-RA	8
GO:0017056	GO:0017056	structural constituent of nuclear pore	9/379	30/10247	8.45533e-07	7.48694e-06	6.19221e-06	Trypoxylus_dichotomus_00011688-RA/Trypoxylus_dichotomus_00011690-RA/Trypoxylus_dichotomus_00011691-RA/Trypoxylus_dichotomus_00011692-RA/Trypoxylus_dichotomus_00011693-RA/Trypoxylus_dichotomus_00011694-RA/Trypoxylus_dichotomus_00011695-RA/Trypoxylus_dichotomus_00011697-RA/Trypoxylus_dichotomus_00011698-RA	9
GO:0002230	GO:0002230	positive regulation of defense response to virus by host	8/379	24/10247	1.42199e-06	1.23796e-05	1.02388e-05	Trypoxylus_dichotomus_00011688-RA/Trypoxylus_dichotomus_00011690-RA/Trypoxylus_dichotomus_00011691-RA/Trypoxylus_dichotomus_00011692-RA/Trypoxylus_dichotomus_00011693-RA/Trypoxylus_dichotomus_00011695-RA/Trypoxylus_dichotomus_00011697-RA/Trypoxylus_dichotomus_00011698-RA	8
GO:0050691	GO:0050691	regulation of defense response to virus by host	8/379	24/10247	1.42199e-06	1.23796e-05	1.02388e-05	Trypoxylus_dichotomus_00011688-RA/Trypoxylus_dichotomus_00011690-RA/Trypoxylus_dichotomus_00011691-RA/Trypoxylus_dichotomus_00011692-RA/Trypoxylus_dichotomus_00011693-RA/Trypoxylus_dichotomus_00011695-RA/Trypoxylus_dichotomus_00011697-RA/Trypoxylus_dichotomus_00011698-RA	8
GO:0070011	GO:0070011	peptidase activity, acting on L-amino acid peptides	26/379	249/10247	1.66376e-06	1.43638e-05	1.18798e-05	Trypoxylus_dichotomus_00002189-RA/Trypoxylus_dichotomus_00002190-RB/Trypoxylus_dichotomus_00003820-RA/Trypoxylus_dichotomus_00008114-RA/Trypoxylus_dichotomus_00008115-RA/Trypoxylus_dichotomus_00008116-RA/Trypoxylus_dichotomus_00008117-RA/Trypoxylus_dichotomus_00008118-RA/Trypoxylus_dichotomus_00008119-RA/Trypoxylus_dichotomus_00008120-RA/Trypoxylus_dichotomus_00008121-RA/Trypoxylus_dichotomus_000…	26
GO:0050000	GO:0050000	chromosome localization	8/379	26/10247	2.8302e-06	2.38381e-05	1.97157e-05	Trypoxylus_dichotomus_00011688-RA/Trypoxylus_dichotomus_00011690-RA/Trypoxylus_dichotomus_00011691-RA/Trypoxylus_dichotomus_00011692-RA/Trypoxylus_dichotomus_00011693-RA/Trypoxylus_dichotomus_00011695-RA/Trypoxylus_dichotomus_00011697-RA/Trypoxylus_dichotomus_00011698-RA	8
GO:0060260	GO:0060260	regulation of transcription initiation from RNA polymerase II promoter	8/379	26/10247	2.8302e-06	2.38381e-05	1.97157e-05	Trypoxylus_dichotomus_00011688-RA/Trypoxylus_dichotomus_00011690-RA/Trypoxylus_dichotomus_00011691-RA/Trypoxylus_dichotomus_00011692-RA/Trypoxylus_dichotomus_00011693-RA/Trypoxylus_dichotomus_00011695-RA/Trypoxylus_dichotomus_00011697-RA/Trypoxylus_dichotomus_00011698-RA	8
GO:2000142	GO:2000142	regulation of DNA-templated transcription, initiation	8/379	26/10247	2.8302e-06	2.38381e-05	1.97157e-05	Trypoxylus_dichotomus_00011688-RA/Trypoxylus_dichotomus_00011690-RA/Trypoxylus_dichotomus_00011691-RA/Trypoxylus_dichotomus_00011692-RA/Trypoxylus_dichotomus_00011693-RA/Trypoxylus_dichotomus_00011695-RA/Trypoxylus_dichotomus_00011697-RA/Trypoxylus_dichotomus_00011698-RA	8
GO:0031490	GO:0031490	chromatin DNA binding	9/379	35/10247	3.54064e-06	2.95815e-05	2.44659e-05	Trypoxylus_dichotomus_00005836-RA/Trypoxylus_dichotomus_00011688-RA/Trypoxylus_dichotomus_00011690-RA/Trypoxylus_dichotomus_00011691-RA/Trypoxylus_dichotomus_00011692-RA/Trypoxylus_dichotomus_00011693-RA/Trypoxylus_dichotomus_00011695-RA/Trypoxylus_dichotomus_00011697-RA/Trypoxylus_dichotomus_00011698-RA	9
GO:0034605	GO:0034605	cellular response to heat	8/379	27/10247	3.89314e-06	3.22663e-05	2.66864e-05	Trypoxylus_dichotomus_00011688-RA/Trypoxylus_dichotomus_00011690-RA/Trypoxylus_dichotomus_00011691-RA/Trypoxylus_dichotomus_00011692-RA/Trypoxylus_dichotomus_00011693-RA/Trypoxylus_dichotomus_00011695-RA/Trypoxylus_dichotomus_00011697-RA/Trypoxylus_dichotomus_00011698-RA	8
GO:0008233	GO:0008233	peptidase activity	26/379	262/10247	4.30197e-06	3.53717e-05	2.92548e-05	Trypoxylus_dichotomus_00002189-RA/Trypoxylus_dichotomus_00002190-RB/Trypoxylus_dichotomus_00003820-RA/Trypoxylus_dichotomus_00008114-RA/Trypoxylus_dichotomus_00008115-RA/Trypoxylus_dichotomus_00008116-RA/Trypoxylus_dichotomus_00008117-RA/Trypoxylus_dichotomus_00008118-RA/Trypoxylus_dichotomus_00008119-RA/Trypoxylus_dichotomus_00008120-RA/Trypoxylus_dichotomus_00008121-RA/Trypoxylus_dichotomus_000…	26
GO:0033993	GO:0033993	response to lipid	14/379	93/10247	7.31472e-06	5.96697e-05	4.93509e-05	Trypoxylus_dichotomus_00002900-RA/Trypoxylus_dichotomus_00002907-RA/Trypoxylus_dichotomus_00007859-RA/Trypoxylus_dichotomus_00007865-RA/Trypoxylus_dichotomus_00011688-RA/Trypoxylus_dichotomus_00011690-RA/Trypoxylus_dichotomus_00011691-RA/Trypoxylus_dichotomus_00011692-RA/Trypoxylus_dichotomus_00011693-RA/Trypoxylus_dichotomus_00011695-RA/Trypoxylus_dichotomus_00011697-RA/Trypoxylus_dichotomus_000…	14
GO:0002520	GO:0002520	immune system development	15/379	106/10247	7.55515e-06	6.11495e-05	5.05748e-05	Trypoxylus_dichotomus_00002897-RA/Trypoxylus_dichotomus_00002900-RA/Trypoxylus_dichotomus_00002906-RA/Trypoxylus_dichotomus_00002907-RA/Trypoxylus_dichotomus_00002910-RA/Trypoxylus_dichotomus_00005814-RA/Trypoxylus_dichotomus_00011688-RA/Trypoxylus_dichotomus_00011690-RA/Trypoxylus_dichotomus_00011691-RA/Trypoxylus_dichotomus_00011692-RA/Trypoxylus_dichotomus_00011693-RA/Trypoxylus_dichotomus_000…	15
GO:0045455	GO:0045455	ecdysteroid metabolic process	10/379	48/10247	7.91212e-06	6.35423e-05	5.25538e-05	Trypoxylus_dichotomus_00010876-RA/Trypoxylus_dichotomus_00010877-RA/Trypoxylus_dichotomus_00010879-RA/Trypoxylus_dichotomus_00010880-RA/Trypoxylus_dichotomus_00010881-RA/Trypoxylus_dichotomus_00010882-RA/Trypoxylus_dichotomus_00010883-RA/Trypoxylus_dichotomus_00010884-RA/Trypoxylus_dichotomus_00010885-RA/Trypoxylus_dichotomus_00010886-RA	10
GO:0005048	GO:0005048	signal sequence binding	8/379	32/10247	1.56792e-05	0.000124951	0.000103343	Trypoxylus_dichotomus_00011688-RA/Trypoxylus_dichotomus_00011690-RA/Trypoxylus_dichotomus_00011691-RA/Trypoxylus_dichotomus_00011692-RA/Trypoxylus_dichotomus_00011693-RA/Trypoxylus_dichotomus_00011695-RA/Trypoxylus_dichotomus_00011697-RA/Trypoxylus_dichotomus_00011698-RA	8
GO:0008592	GO:0008592	regulation of Toll signaling pathway	9/379	43/10247	2.17534e-05	0.000172034	0.000142284	Trypoxylus_dichotomus_00002189-RA/Trypoxylus_dichotomus_00002190-RB/Trypoxylus_dichotomus_00003820-RA/Trypoxylus_dichotomus_00008122-RA/Trypoxylus_dichotomus_00009667-RB/Trypoxylus_dichotomus_00009901-RA/Trypoxylus_dichotomus_00009902-RA/Trypoxylus_dichotomus_00009903-RA/Trypoxylus_dichotomus_00009905-RA	9
GO:0007608	GO:0007608	sensory perception of smell	17/379	145/10247	2.4397e-05	0.00019148	0.000158367	Trypoxylus_dichotomus_00001025-RA/Trypoxylus_dichotomus_00001033-RA/Trypoxylus_dichotomus_00001034-RA/Trypoxylus_dichotomus_00001035-RA/Trypoxylus_dichotomus_00001036-RA/Trypoxylus_dichotomus_00001037-RA/Trypoxylus_dichotomus_00001038-RA/Trypoxylus_dichotomus_00001039-RA/Trypoxylus_dichotomus_00007401-RA/Trypoxylus_dichotomus_00007402-RA/Trypoxylus_dichotomus_00007403-RA/Trypoxylus_dichotomus_000…	17
GO:0050688	GO:0050688	regulation of defense response to virus	8/379	34/10247	2.53642e-05	0.000197574	0.000163407	Trypoxylus_dichotomus_00011688-RA/Trypoxylus_dichotomus_00011690-RA/Trypoxylus_dichotomus_00011691-RA/Trypoxylus_dichotomus_00011692-RA/Trypoxylus_dichotomus_00011693-RA/Trypoxylus_dichotomus_00011695-RA/Trypoxylus_dichotomus_00011697-RA/Trypoxylus_dichotomus_00011698-RA	8
GO:0030097	GO:0030097	hemopoiesis	13/379	92/10247	3.10845e-05	0.000240325	0.000198765	Trypoxylus_dichotomus_00002897-RA/Trypoxylus_dichotomus_00002906-RA/Trypoxylus_dichotomus_00002910-RA/Trypoxylus_dichotomus_00005814-RA/Trypoxylus_dichotomus_00011688-RA/Trypoxylus_dichotomus_00011690-RA/Trypoxylus_dichotomus_00011691-RA/Trypoxylus_dichotomus_00011692-RA/Trypoxylus_dichotomus_00011693-RA/Trypoxylus_dichotomus_00011695-RA/Trypoxylus_dichotomus_00011697-RA/Trypoxylus_dichotomus_000…	13
GO:0035166	GO:0035166	post-embryonic hemopoiesis	9/379	45/10247	3.20174e-05	0.000243897	0.000201719	Trypoxylus_dichotomus_00005814-RA/Trypoxylus_dichotomus_00011688-RA/Trypoxylus_dichotomus_00011690-RA/Trypoxylus_dichotomus_00011691-RA/Trypoxylus_dichotomus_00011692-RA/Trypoxylus_dichotomus_00011693-RA/Trypoxylus_dichotomus_00011695-RA/Trypoxylus_dichotomus_00011697-RA/Trypoxylus_dichotomus_00011698-RA	9
GO:0035167	GO:0035167	larval lymph gland hemopoiesis	9/379	45/10247	3.20174e-05	0.000243897	0.000201719	Trypoxylus_dichotomus_00005814-RA/Trypoxylus_dichotomus_00011688-RA/Trypoxylus_dichotomus_00011690-RA/Trypoxylus_dichotomus_00011691-RA/Trypoxylus_dichotomus_00011692-RA/Trypoxylus_dichotomus_00011693-RA/Trypoxylus_dichotomus_00011695-RA/Trypoxylus_dichotomus_00011697-RA/Trypoxylus_dichotomus_00011698-RA	9
GO:0002376	GO:0002376	immune system process	29/379	347/10247	3.38784e-05	0.00025619	0.000211886	Trypoxylus_dichotomus_00001510-RA/Trypoxylus_dichotomus_00001511-RA/Trypoxylus_dichotomus_00001512-RA/Trypoxylus_dichotomus_00001513-RA/Trypoxylus_dichotomus_00002189-RA/Trypoxylus_dichotomus_00002190-RB/Trypoxylus_dichotomus_00002897-RA/Trypoxylus_dichotomus_00002900-RA/Trypoxylus_dichotomus_00002906-RA/Trypoxylus_dichotomus_00002907-RA/Trypoxylus_dichotomus_00002910-RA/Trypoxylus_dichotomus_000…	29
GO:0036315	GO:0036315	cellular response to sterol	8/379	38/10247	6.00121e-05	0.000447285	0.000369935	Trypoxylus_dichotomus_00011688-RA/Trypoxylus_dichotomus_00011690-RA/Trypoxylus_dichotomus_00011691-RA/Trypoxylus_dichotomus_00011692-RA/Trypoxylus_dichotomus_00011693-RA/Trypoxylus_dichotomus_00011695-RA/Trypoxylus_dichotomus_00011697-RA/Trypoxylus_dichotomus_00011698-RA	8
GO:0071390	GO:0071390	cellular response to ecdysone	8/379	38/10247	6.00121e-05	0.000447285	0.000369935	Trypoxylus_dichotomus_00011688-RA/Trypoxylus_dichotomus_00011690-RA/Trypoxylus_dichotomus_00011691-RA/Trypoxylus_dichotomus_00011692-RA/Trypoxylus_dichotomus_00011693-RA/Trypoxylus_dichotomus_00011695-RA/Trypoxylus_dichotomus_00011697-RA/Trypoxylus_dichotomus_00011698-RA	8
GO:0097254	GO:0097254	renal tubular secretion	5/379	13/10247	6.78669e-05	0.000498653	0.00041242	Trypoxylus_dichotomus_00006544-RA/Trypoxylus_dichotomus_00006545-RA/Trypoxylus_dichotomus_00006546-RA/Trypoxylus_dichotomus_00006547-RB/Trypoxylus_dichotomus_00006548-RA	5
GO:0098586	GO:0098586	cellular response to virus	5/379	13/10247	6.78669e-05	0.000498653	0.00041242	Trypoxylus_dichotomus_00002897-RA/Trypoxylus_dichotomus_00002900-RA/Trypoxylus_dichotomus_00002906-RA/Trypoxylus_dichotomus_00002907-RA/Trypoxylus_dichotomus_00002910-RA	5
GO:0042180	GO:0042180	cellular ketone metabolic process	10/379	61/10247	7.1051e-05	0.000518372	0.000428729	Trypoxylus_dichotomus_00010876-RA/Trypoxylus_dichotomus_00010877-RA/Trypoxylus_dichotomus_00010879-RA/Trypoxylus_dichotomus_00010880-RA/Trypoxylus_dichotomus_00010881-RA/Trypoxylus_dichotomus_00010882-RA/Trypoxylus_dichotomus_00010883-RA/Trypoxylus_dichotomus_00010884-RA/Trypoxylus_dichotomus_00010885-RA/Trypoxylus_dichotomus_00010886-RA	10
GO:0030838	GO:0030838	positive regulation of actin filament polymerization	8/379	39/10247	7.30941e-05	0.000525871	0.000434931	Trypoxylus_dichotomus_00011688-RA/Trypoxylus_dichotomus_00011690-RA/Trypoxylus_dichotomus_00011691-RA/Trypoxylus_dichotomus_00011692-RA/Trypoxylus_dichotomus_00011693-RA/Trypoxylus_dichotomus_00011695-RA/Trypoxylus_dichotomus_00011697-RA/Trypoxylus_dichotomus_00011698-RA	8
GO:1901655	GO:1901655	cellular response to ketone	8/379	39/10247	7.30941e-05	0.000525871	0.000434931	Trypoxylus_dichotomus_00011688-RA/Trypoxylus_dichotomus_00011690-RA/Trypoxylus_dichotomus_00011691-RA/Trypoxylus_dichotomus_00011692-RA/Trypoxylus_dichotomus_00011693-RA/Trypoxylus_dichotomus_00011695-RA/Trypoxylus_dichotomus_00011697-RA/Trypoxylus_dichotomus_00011698-RA	8
GO:0048534	GO:0048534	hematopoietic or lymphoid organ development	13/379	103/10247	0.00010318	0.000737202	0.000609716	Trypoxylus_dichotomus_00002897-RA/Trypoxylus_dichotomus_00002906-RA/Trypoxylus_dichotomus_00002910-RA/Trypoxylus_dichotomus_00005814-RA/Trypoxylus_dichotomus_00011688-RA/Trypoxylus_dichotomus_00011690-RA/Trypoxylus_dichotomus_00011691-RA/Trypoxylus_dichotomus_00011692-RA/Trypoxylus_dichotomus_00011693-RA/Trypoxylus_dichotomus_00011695-RA/Trypoxylus_dichotomus_00011697-RA/Trypoxylus_dichotomus_000…	13
GO:0050830	GO:0050830	defense response to Gram-positive bacterium	9/379	52/10247	0.00010574	0.000750317	0.000620563	Trypoxylus_dichotomus_00002189-RA/Trypoxylus_dichotomus_00002190-RB/Trypoxylus_dichotomus_00003820-RA/Trypoxylus_dichotomus_00008122-RA/Trypoxylus_dichotomus_00009667-RB/Trypoxylus_dichotomus_00009901-RA/Trypoxylus_dichotomus_00009902-RA/Trypoxylus_dichotomus_00009903-RA/Trypoxylus_dichotomus_00009905-RA	9
GO:0005643	GO:0005643	nuclear pore	9/379	53/10247	0.000123278	0.000868814	0.000718568	Trypoxylus_dichotomus_00011688-RA/Trypoxylus_dichotomus_00011690-RA/Trypoxylus_dichotomus_00011691-RA/Trypoxylus_dichotomus_00011692-RA/Trypoxylus_dichotomus_00011693-RA/Trypoxylus_dichotomus_00011694-RA/Trypoxylus_dichotomus_00011695-RA/Trypoxylus_dichotomus_00011697-RA/Trypoxylus_dichotomus_00011698-RA	9
GO:0008202	GO:0008202	steroid metabolic process	10/379	66/10247	0.000141021	0.00098052	0.000810956	Trypoxylus_dichotomus_00010876-RA/Trypoxylus_dichotomus_00010877-RA/Trypoxylus_dichotomus_00010879-RA/Trypoxylus_dichotomus_00010880-RA/Trypoxylus_dichotomus_00010881-RA/Trypoxylus_dichotomus_00010882-RA/Trypoxylus_dichotomus_00010883-RA/Trypoxylus_dichotomus_00010884-RA/Trypoxylus_dichotomus_00010885-RA/Trypoxylus_dichotomus_00010886-RA	10
GO:0050660	GO:0050660	flavin adenine dinucleotide binding	10/379	66/10247	0.000141021	0.00098052	0.000810956	Trypoxylus_dichotomus_00010876-RA/Trypoxylus_dichotomus_00010877-RA/Trypoxylus_dichotomus_00010879-RA/Trypoxylus_dichotomus_00010880-RA/Trypoxylus_dichotomus_00010881-RA/Trypoxylus_dichotomus_00010882-RA/Trypoxylus_dichotomus_00010883-RA/Trypoxylus_dichotomus_00010884-RA/Trypoxylus_dichotomus_00010885-RA/Trypoxylus_dichotomus_00010886-RA	10
GO:0071396	GO:0071396	cellular response to lipid	9/379	54/10247	0.000143184	0.000988923	0.000817906	Trypoxylus_dichotomus_00011688-RA/Trypoxylus_dichotomus_00011690-RA/Trypoxylus_dichotomus_00011691-RA/Trypoxylus_dichotomus_00011692-RA/Trypoxylus_dichotomus_00011693-RA/Trypoxylus_dichotomus_00011695-RA/Trypoxylus_dichotomus_00011697-RA/Trypoxylus_dichotomus_00011698-RA/Trypoxylus_dichotomus_00011998-RB	9
GO:0032273	GO:0032273	positive regulation of protein polymerization	8/379	43/10247	0.000151375	0.00103857	0.000858968	Trypoxylus_dichotomus_00011688-RA/Trypoxylus_dichotomus_00011690-RA/Trypoxylus_dichotomus_00011691-RA/Trypoxylus_dichotomus_00011692-RA/Trypoxylus_dichotomus_00011693-RA/Trypoxylus_dichotomus_00011695-RA/Trypoxylus_dichotomus_00011697-RA/Trypoxylus_dichotomus_00011698-RA	8
GO:0043901	GO:0043901	negative regulation of multi-organism process	8/379	44/10247	0.000179132	0.00122093	0.00100979	Trypoxylus_dichotomus_00011688-RA/Trypoxylus_dichotomus_00011690-RA/Trypoxylus_dichotomus_00011691-RA/Trypoxylus_dichotomus_00011692-RA/Trypoxylus_dichotomus_00011693-RA/Trypoxylus_dichotomus_00011695-RA/Trypoxylus_dichotomus_00011697-RA/Trypoxylus_dichotomus_00011698-RA	8
GO:0048542	GO:0048542	lymph gland development	9/379	56/10247	0.0001911	0.00129398	0.00107021	Trypoxylus_dichotomus_00005814-RA/Trypoxylus_dichotomus_00011688-RA/Trypoxylus_dichotomus_00011690-RA/Trypoxylus_dichotomus_00011691-RA/Trypoxylus_dichotomus_00011692-RA/Trypoxylus_dichotomus_00011693-RA/Trypoxylus_dichotomus_00011695-RA/Trypoxylus_dichotomus_00011697-RA/Trypoxylus_dichotomus_00011698-RA	9
GO:0002697	GO:0002697	regulation of immune effector process	12/379	96/10247	0.000207972	0.00139908	0.00115714	Trypoxylus_dichotomus_00002900-RA/Trypoxylus_dichotomus_00002907-RA/Trypoxylus_dichotomus_00008122-RA/Trypoxylus_dichotomus_00011688-RA/Trypoxylus_dichotomus_00011690-RA/Trypoxylus_dichotomus_00011691-RA/Trypoxylus_dichotomus_00011692-RA/Trypoxylus_dichotomus_00011693-RA/Trypoxylus_dichotomus_00011695-RA/Trypoxylus_dichotomus_00011697-RA/Trypoxylus_dichotomus_00011698-RA/Trypoxylus_dichotomus_000…	12
GO:0097306	GO:0097306	cellular response to alcohol	8/379	46/10247	0.000247239	0.00165251	0.00136674	Trypoxylus_dichotomus_00011688-RA/Trypoxylus_dichotomus_00011690-RA/Trypoxylus_dichotomus_00011691-RA/Trypoxylus_dichotomus_00011692-RA/Trypoxylus_dichotomus_00011693-RA/Trypoxylus_dichotomus_00011695-RA/Trypoxylus_dichotomus_00011697-RA/Trypoxylus_dichotomus_00011698-RA	8
GO:0016614	GO:0016614	oxidoreductase activity, acting on CH-OH group of donors	10/379	72/10247	0.000294304	0.00194203	0.00160619	Trypoxylus_dichotomus_00010876-RA/Trypoxylus_dichotomus_00010877-RA/Trypoxylus_dichotomus_00010879-RA/Trypoxylus_dichotomus_00010880-RA/Trypoxylus_dichotomus_00010881-RA/Trypoxylus_dichotomus_00010882-RA/Trypoxylus_dichotomus_00010883-RA/Trypoxylus_dichotomus_00010884-RA/Trypoxylus_dichotomus_00010885-RA/Trypoxylus_dichotomus_00010886-RA	10
GO:1901654	GO:1901654	response to ketone	10/379	72/10247	0.000294304	0.00194203	0.00160619	Trypoxylus_dichotomus_00007859-RA/Trypoxylus_dichotomus_00007865-RA/Trypoxylus_dichotomus_00011688-RA/Trypoxylus_dichotomus_00011690-RA/Trypoxylus_dichotomus_00011691-RA/Trypoxylus_dichotomus_00011692-RA/Trypoxylus_dichotomus_00011693-RA/Trypoxylus_dichotomus_00011695-RA/Trypoxylus_dichotomus_00011697-RA/Trypoxylus_dichotomus_00011698-RA	10
GO:0045087	GO:0045087	innate immune response	16/379	162/10247	0.000322534	0.00211484	0.00174912	Trypoxylus_dichotomus_00001510-RA/Trypoxylus_dichotomus_00001511-RA/Trypoxylus_dichotomus_00001512-RA/Trypoxylus_dichotomus_00001513-RA/Trypoxylus_dichotomus_00002189-RA/Trypoxylus_dichotomus_00002190-RB/Trypoxylus_dichotomus_00002900-RA/Trypoxylus_dichotomus_00002907-RA/Trypoxylus_dichotomus_00003820-RA/Trypoxylus_dichotomus_00008122-RA/Trypoxylus_dichotomus_00008504-RA/Trypoxylus_dichotomus_000…	16
GO:0005703	GO:0005703	polytene chromosome puff	8/379	48/10247	0.000335208	0.00218412	0.00180642	Trypoxylus_dichotomus_00011688-RA/Trypoxylus_dichotomus_00011690-RA/Trypoxylus_dichotomus_00011691-RA/Trypoxylus_dichotomus_00011692-RA/Trypoxylus_dichotomus_00011693-RA/Trypoxylus_dichotomus_00011695-RA/Trypoxylus_dichotomus_00011697-RA/Trypoxylus_dichotomus_00011698-RA	8
GO:0045785	GO:0045785	positive regulation of cell adhesion	6/379	28/10247	0.000464102	0.00300506	0.00248539	Trypoxylus_dichotomus_00002897-RA/Trypoxylus_dichotomus_00002900-RA/Trypoxylus_dichotomus_00002906-RA/Trypoxylus_dichotomus_00002907-RA/Trypoxylus_dichotomus_00002910-RA/Trypoxylus_dichotomus_00011986-RA	6
GO:0001944	GO:0001944	vasculature development	4/379	11/10247	0.000494312	0.00316115	0.00261449	Trypoxylus_dichotomus_00002897-RA/Trypoxylus_dichotomus_00002906-RA/Trypoxylus_dichotomus_00002910-RA/Trypoxylus_dichotomus_00011986-RA	4
GO:0072358	GO:0072358	cardiovascular system development	4/379	11/10247	0.000494312	0.00316115	0.00261449	Trypoxylus_dichotomus_00002897-RA/Trypoxylus_dichotomus_00002906-RA/Trypoxylus_dichotomus_00002910-RA/Trypoxylus_dichotomus_00011986-RA	4
GO:0022409	GO:0022409	positive regulation of cell-cell adhesion	5/379	19/10247	0.000510249	0.00324306	0.00268223	Trypoxylus_dichotomus_00002897-RA/Trypoxylus_dichotomus_00002900-RA/Trypoxylus_dichotomus_00002906-RA/Trypoxylus_dichotomus_00002907-RA/Trypoxylus_dichotomus_00002910-RA	5
GO:0042381	GO:0042381	hemolymph coagulation	5/379	20/10247	0.000659877	0.00416849	0.00344763	Trypoxylus_dichotomus_00001510-RA/Trypoxylus_dichotomus_00001511-RA/Trypoxylus_dichotomus_00001512-RA/Trypoxylus_dichotomus_00001513-RA/Trypoxylus_dichotomus_00008504-RA	5
GO:0051495	GO:0051495	positive regulation of cytoskeleton organization	9/379	66/10247	0.00067431	0.00423385	0.00350168	Trypoxylus_dichotomus_00011688-RA/Trypoxylus_dichotomus_00011690-RA/Trypoxylus_dichotomus_00011691-RA/Trypoxylus_dichotomus_00011692-RA/Trypoxylus_dichotomus_00011693-RA/Trypoxylus_dichotomus_00011695-RA/Trypoxylus_dichotomus_00011697-RA/Trypoxylus_dichotomus_00011698-RA/Trypoxylus_dichotomus_00011986-RA	9
GO:0051170	GO:0051170	import into nucleus	8/379	56/10247	0.000975431	0.00608763	0.00503488	Trypoxylus_dichotomus_00011688-RA/Trypoxylus_dichotomus_00011690-RA/Trypoxylus_dichotomus_00011691-RA/Trypoxylus_dichotomus_00011692-RA/Trypoxylus_dichotomus_00011693-RA/Trypoxylus_dichotomus_00011695-RA/Trypoxylus_dichotomus_00011697-RA/Trypoxylus_dichotomus_00011698-RA	8
GO:0006955	GO:0006955	immune response	19/379	232/10247	0.000981394	0.00608817	0.00503533	Trypoxylus_dichotomus_00001510-RA/Trypoxylus_dichotomus_00001511-RA/Trypoxylus_dichotomus_00001512-RA/Trypoxylus_dichotomus_00001513-RA/Trypoxylus_dichotomus_00002189-RA/Trypoxylus_dichotomus_00002190-RB/Trypoxylus_dichotomus_00002897-RA/Trypoxylus_dichotomus_00002900-RA/Trypoxylus_dichotomus_00002906-RA/Trypoxylus_dichotomus_00002907-RA/Trypoxylus_dichotomus_00002910-RA/Trypoxylus_dichotomus_000…	19
GO:0007599	GO:0007599	hemostasis	5/379	22/10247	0.00105452	0.00646442	0.00534652	Trypoxylus_dichotomus_00001510-RA/Trypoxylus_dichotomus_00001511-RA/Trypoxylus_dichotomus_00001512-RA/Trypoxylus_dichotomus_00001513-RA/Trypoxylus_dichotomus_00008504-RA	5
GO:0050817	GO:0050817	coagulation	5/379	22/10247	0.00105452	0.00646442	0.00534652	Trypoxylus_dichotomus_00001510-RA/Trypoxylus_dichotomus_00001511-RA/Trypoxylus_dichotomus_00001512-RA/Trypoxylus_dichotomus_00001513-RA/Trypoxylus_dichotomus_00008504-RA	5
GO:0006606	GO:0006606	protein import into nucleus	8/379	57/10247	0.00109882	0.00669636	0.00553834	Trypoxylus_dichotomus_00011688-RA/Trypoxylus_dichotomus_00011690-RA/Trypoxylus_dichotomus_00011691-RA/Trypoxylus_dichotomus_00011692-RA/Trypoxylus_dichotomus_00011693-RA/Trypoxylus_dichotomus_00011695-RA/Trypoxylus_dichotomus_00011697-RA/Trypoxylus_dichotomus_00011698-RA	8
GO:0002831	GO:0002831	regulation of response to biotic stimulus	11/379	101/10247	0.00122937	0.00744814	0.00616011	Trypoxylus_dichotomus_00002900-RA/Trypoxylus_dichotomus_00002907-RA/Trypoxylus_dichotomus_00008122-RA/Trypoxylus_dichotomus_00011688-RA/Trypoxylus_dichotomus_00011690-RA/Trypoxylus_dichotomus_00011691-RA/Trypoxylus_dichotomus_00011692-RA/Trypoxylus_dichotomus_00011693-RA/Trypoxylus_dichotomus_00011695-RA/Trypoxylus_dichotomus_00011697-RA/Trypoxylus_dichotomus_00011698-RA	11
GO:1902905	GO:1902905	positive regulation of supramolecular fiber organization	8/379	59/10247	0.00138291	0.0083296	0.00688914	Trypoxylus_dichotomus_00011688-RA/Trypoxylus_dichotomus_00011690-RA/Trypoxylus_dichotomus_00011691-RA/Trypoxylus_dichotomus_00011692-RA/Trypoxylus_dichotomus_00011693-RA/Trypoxylus_dichotomus_00011695-RA/Trypoxylus_dichotomus_00011697-RA/Trypoxylus_dichotomus_00011698-RA	8
